# Supplementary material for: Identification of a potential homeodomain-like gene governing leaf size and venation architecture in birch
Source: Front Plant Sci. 2025 Jan 8;15:1502569. doi: 10.3389/fpls.2024.1502569 (PMC11751010; doi:10.3389/fpls.2024.1502569)
Supplement: Supplementary Table 1 — Primers used for vector construction. [file DataSheet1.xlsx]

## Sheet: Table S1
Table S1 Primers used for vector construction.
Vector Name	Sequence	Sequence Direction	Forward Primer (5′-3′)	Reverse Primer (5′-3′)
35S::BpPHD4	The full-length cds sequence	Forward	cgGGATCCCACCATGCCTCACAACCTCCCTCCCTG	tGCATGCTGCATGCATTCAACTCCAGCTGAGACCATTCAAGTC
35S::anti-BpPHD4	The specific sequence	Forward	gtGGATCCCAGCTTGAGGTACAGCGACA	ctACTAGTCACAGGAAGTCAGGCAGCTA
		Reverse	tcGAGCTCCAGCTTGAGGTACAGCGACA	gaGGTACCCACAGGAAGTCAGGCAGCTA
Note: lower-case letters in the forward and reverse primers denoted the protective bases. Bold upper-case letters in the forward and reverse primers denoted the sequence of restriction endonuclease.

## Sheet: Table S2
Table S2 Primers used for validating BpPHD4 transgenic birch.
Gene ID	Gene Name	Forward Primer (5′-3′)	Reverse Primer (5′-3′)
Bpev01.c0082.g0014	BpPHD4	CCCTGGCCCTCATACCCA	CAGGAACATTCCCACCTTGCAG
AHK23749.1	HygR	TCGGACGAGTGCTGGGGCG	GAACTCACCGCGACGTCTGTCGAG
FJ228477.1	18S rRNA	ATCTTGGGTTGGGCAGATCG	CATTACTCCGATCCCGAAGG
GU476453.1	α-Tublin	GCACTGGCCTCCAAGGAT	TGGGTCGCTCAATGTCAAGG

## Sheet: Table S3
Table S3 The predicted information of putative HD-like TFs using InterProScan software.
Gene ID	Sequence MD5 digest	Sequence length	Analysis patterns	Signature accession	Signature description	Start location	Stop location	Score	Status	Date	InterPro annotations-accession	InterPro annotations-description	GO annotations with their source(s)	Pathways annotations
Bpev01.c0894.g0005	4a4a7266641075667a0e9453fcf04edb	197	FunFam	G3DSA:1.10.10.60:FF:000001	MYB-related transcription factor	14	67	6.6e-28	T	20-09-2024	-	-	-	-
Bpev01.c0894.g0005	4a4a7266641075667a0e9453fcf04edb	197	CDD	cd00167	SANT	17	62	5.47541e-12	T	20-09-2024	IPR001005	SANT/Myb domain	-	MetaCyc:PWY-4061|MetaCyc:PWY-6842|MetaCyc:PWY-7112|MetaCyc:PWY-7250|MetaCyc:PWY-7511|MetaCyc:PWY-7533|MetaCyc:PWY-7911|Reactome:R-BTA-3371453|Reactome:R-BTA-72163|Reactome:R-BTA-9772755|Reactome:R-CEL-381340|Reactome:R-CEL-383280|Reactome:R-CEL-5250924|Reactome:R-CEL-6807505|Reactome:R-DDI-5689901|Reactome:R-DDI-6807505|Reactome:R-DDI-72163|Reactome:R-DME-212300|Reactome:R-DME-2559580|Reactome:R-…
Bpev01.c0894.g0005	4a4a7266641075667a0e9453fcf04edb	197	SUPERFAMILY	SSF46689	Homeodomain-like	14	109	5.14e-30	T	20-09-2024	IPR009057	Homedomain-like superfamily	-	MetaCyc:PWY-2722|MetaCyc:PWY-2723|MetaCyc:PWY-2961|MetaCyc:PWY-3602|MetaCyc:PWY-361|MetaCyc:PWY-4801|MetaCyc:PWY-4922|MetaCyc:PWY-5048|MetaCyc:PWY-5129|MetaCyc:PWY-5132|MetaCyc:PWY-5133|MetaCyc:PWY-5139|MetaCyc:PWY-5175|MetaCyc:PWY-5268|MetaCyc:PWY-5284|MetaCyc:PWY-5292|MetaCyc:PWY-5307|MetaCyc:PWY-5313|MetaCyc:PWY-5317|MetaCyc:PWY-5318|MetaCyc:PWY-5353|MetaCyc:PWY-5368|MetaCyc:PWY-5400|MetaCyc:P…
Bpev01.c0894.g0005	4a4a7266641075667a0e9453fcf04edb	197	ProSiteProfiles	PS51294	Myb-type HTH DNA-binding domain profile.	67	117	21.699	T	20-09-2024	IPR017930	Myb domain	-	Reactome:R-BTA-3371453|Reactome:R-BTA-72163|Reactome:R-BTA-9772755|Reactome:R-CEL-6807505|Reactome:R-DDI-5689901|Reactome:R-DDI-6807505|Reactome:R-DDI-72163|Reactome:R-DME-5689880|Reactome:R-DRE-3371453|Reactome:R-DRE-5689901|Reactome:R-GGA-418124|Reactome:R-HSA-110328|Reactome:R-HSA-110329|Reactome:R-HSA-110330|Reactome:R-HSA-110331|Reactome:R-HSA-1221632|Reactome:R-HSA-1251985|Reactome:R-HSA-13…
Bpev01.c0894.g0005	4a4a7266641075667a0e9453fcf04edb	197	ProSiteProfiles	PS51294	Myb-type HTH DNA-binding domain profile.	10	66	26.7901	T	20-09-2024	IPR017930	Myb domain	-	Reactome:R-BTA-3371453|Reactome:R-BTA-72163|Reactome:R-BTA-9772755|Reactome:R-CEL-6807505|Reactome:R-DDI-5689901|Reactome:R-DDI-6807505|Reactome:R-DDI-72163|Reactome:R-DME-5689880|Reactome:R-DRE-3371453|Reactome:R-DRE-5689901|Reactome:R-GGA-418124|Reactome:R-HSA-110328|Reactome:R-HSA-110329|Reactome:R-HSA-110330|Reactome:R-HSA-110331|Reactome:R-HSA-1221632|Reactome:R-HSA-1251985|Reactome:R-HSA-13…
Bpev01.c0894.g0005	4a4a7266641075667a0e9453fcf04edb	197	CDD	cd00167	SANT	72	113	5.07276e-09	T	20-09-2024	IPR001005	SANT/Myb domain	-	MetaCyc:PWY-4061|MetaCyc:PWY-6842|MetaCyc:PWY-7112|MetaCyc:PWY-7250|MetaCyc:PWY-7511|MetaCyc:PWY-7533|MetaCyc:PWY-7911|Reactome:R-BTA-3371453|Reactome:R-BTA-72163|Reactome:R-BTA-9772755|Reactome:R-CEL-381340|Reactome:R-CEL-383280|Reactome:R-CEL-5250924|Reactome:R-CEL-6807505|Reactome:R-DDI-5689901|Reactome:R-DDI-6807505|Reactome:R-DDI-72163|Reactome:R-DME-212300|Reactome:R-DME-2559580|Reactome:R-…
Bpev01.c0894.g0005	4a4a7266641075667a0e9453fcf04edb	197	PANTHER	PTHR47999	TRANSCRIPTION FACTOR MYB8-RELATED-RELATED	7	155	7.5e-67	T	20-09-2024	-	-	-	-
Bpev01.c0894.g0005	4a4a7266641075667a0e9453fcf04edb	197	MobiDBLite	mobidb-lite	consensus disorder prediction	120	158	-	T	20-09-2024	-	-	-	-
Bpev01.c0894.g0005	4a4a7266641075667a0e9453fcf04edb	197	Pfam	PF00249	Myb-like DNA-binding domain	68	112	1.1e-12	T	20-09-2024	IPR001005	SANT/Myb domain	-	MetaCyc:PWY-4061|MetaCyc:PWY-6842|MetaCyc:PWY-7112|MetaCyc:PWY-7250|MetaCyc:PWY-7511|MetaCyc:PWY-7533|MetaCyc:PWY-7911|Reactome:R-BTA-3371453|Reactome:R-BTA-72163|Reactome:R-BTA-9772755|Reactome:R-CEL-381340|Reactome:R-CEL-383280|Reactome:R-CEL-5250924|Reactome:R-CEL-6807505|Reactome:R-DDI-5689901|Reactome:R-DDI-6807505|Reactome:R-DDI-72163|Reactome:R-DME-212300|Reactome:R-DME-2559580|Reactome:R-…
Bpev01.c0894.g0005	4a4a7266641075667a0e9453fcf04edb	197	Pfam	PF00249	Myb-like DNA-binding domain	15	62	6.6e-16	T	20-09-2024	IPR001005	SANT/Myb domain	-	MetaCyc:PWY-4061|MetaCyc:PWY-6842|MetaCyc:PWY-7112|MetaCyc:PWY-7250|MetaCyc:PWY-7511|MetaCyc:PWY-7533|MetaCyc:PWY-7911|Reactome:R-BTA-3371453|Reactome:R-BTA-72163|Reactome:R-BTA-9772755|Reactome:R-CEL-381340|Reactome:R-CEL-383280|Reactome:R-CEL-5250924|Reactome:R-CEL-6807505|Reactome:R-DDI-5689901|Reactome:R-DDI-6807505|Reactome:R-DDI-72163|Reactome:R-DME-212300|Reactome:R-DME-2559580|Reactome:R-…
Bpev01.c0894.g0005	4a4a7266641075667a0e9453fcf04edb	197	SMART	SM00717	sant	14	64	2e-17	T	20-09-2024	IPR001005	SANT/Myb domain	-	MetaCyc:PWY-4061|MetaCyc:PWY-6842|MetaCyc:PWY-7112|MetaCyc:PWY-7250|MetaCyc:PWY-7511|MetaCyc:PWY-7533|MetaCyc:PWY-7911|Reactome:R-BTA-3371453|Reactome:R-BTA-72163|Reactome:R-BTA-9772755|Reactome:R-CEL-381340|Reactome:R-CEL-383280|Reactome:R-CEL-5250924|Reactome:R-CEL-6807505|Reactome:R-DDI-5689901|Reactome:R-DDI-6807505|Reactome:R-DDI-72163|Reactome:R-DME-212300|Reactome:R-DME-2559580|Reactome:R-…
Bpev01.c0894.g0005	4a4a7266641075667a0e9453fcf04edb	197	SMART	SM00717	sant	67	115	1.1e-14	T	20-09-2024	IPR001005	SANT/Myb domain	-	MetaCyc:PWY-4061|MetaCyc:PWY-6842|MetaCyc:PWY-7112|MetaCyc:PWY-7250|MetaCyc:PWY-7511|MetaCyc:PWY-7533|MetaCyc:PWY-7911|Reactome:R-BTA-3371453|Reactome:R-BTA-72163|Reactome:R-BTA-9772755|Reactome:R-CEL-381340|Reactome:R-CEL-383280|Reactome:R-CEL-5250924|Reactome:R-CEL-6807505|Reactome:R-DDI-5689901|Reactome:R-DDI-6807505|Reactome:R-DDI-72163|Reactome:R-DME-212300|Reactome:R-DME-2559580|Reactome:R-…
Bpev01.c0894.g0005	4a4a7266641075667a0e9453fcf04edb	197	ProSiteProfiles	PS50090	Myb-like domain profile.	63	113	10.1042	T	20-09-2024	IPR001005	SANT/Myb domain	-	MetaCyc:PWY-4061|MetaCyc:PWY-6842|MetaCyc:PWY-7112|MetaCyc:PWY-7250|MetaCyc:PWY-7511|MetaCyc:PWY-7533|MetaCyc:PWY-7911|Reactome:R-BTA-3371453|Reactome:R-BTA-72163|Reactome:R-BTA-9772755|Reactome:R-CEL-381340|Reactome:R-CEL-383280|Reactome:R-CEL-5250924|Reactome:R-CEL-6807505|Reactome:R-DDI-5689901|Reactome:R-DDI-6807505|Reactome:R-DDI-72163|Reactome:R-DME-212300|Reactome:R-DME-2559580|Reactome:R-…
Bpev01.c0894.g0005	4a4a7266641075667a0e9453fcf04edb	197	ProSiteProfiles	PS50090	Myb-like domain profile.	10	62	11.9157	T	20-09-2024	IPR001005	SANT/Myb domain	-	MetaCyc:PWY-4061|MetaCyc:PWY-6842|MetaCyc:PWY-7112|MetaCyc:PWY-7250|MetaCyc:PWY-7511|MetaCyc:PWY-7533|MetaCyc:PWY-7911|Reactome:R-BTA-3371453|Reactome:R-BTA-72163|Reactome:R-BTA-9772755|Reactome:R-CEL-381340|Reactome:R-CEL-383280|Reactome:R-CEL-5250924|Reactome:R-CEL-6807505|Reactome:R-DDI-5689901|Reactome:R-DDI-6807505|Reactome:R-DDI-72163|Reactome:R-DME-212300|Reactome:R-DME-2559580|Reactome:R-…
Bpev01.c0894.g0005	4a4a7266641075667a0e9453fcf04edb	197	Gene3D	G3DSA:1.10.10.60	-	15	67	3.9e-20	T	20-09-2024	-	-	-	-
Bpev01.c0894.g0005	4a4a7266641075667a0e9453fcf04edb	197	Gene3D	G3DSA:1.10.10.60	-	72	158	2.7e-20	T	20-09-2024	-	-	-	-
Bpev01.c0894.g0005	4a4a7266641075667a0e9453fcf04edb	197	MobiDBLite	mobidb-lite	consensus disorder prediction	138	154	-	T	20-09-2024	-	-	-	-
Bpev01.c0472.g0016	f377bb56063708592fbebcaaea4af582	279	CDD	cd00167	SANT	70	113	2.95264e-09	T	20-09-2024	IPR001005	SANT/Myb domain	-	MetaCyc:PWY-4061|MetaCyc:PWY-6842|MetaCyc:PWY-7112|MetaCyc:PWY-7250|MetaCyc:PWY-7511|MetaCyc:PWY-7533|MetaCyc:PWY-7911|Reactome:R-BTA-3371453|Reactome:R-BTA-72163|Reactome:R-BTA-9772755|Reactome:R-CEL-381340|Reactome:R-CEL-383280|Reactome:R-CEL-5250924|Reactome:R-CEL-6807505|Reactome:R-DDI-5689901|Reactome:R-DDI-6807505|Reactome:R-DDI-72163|Reactome:R-DME-212300|Reactome:R-DME-2559580|Reactome:R-…
Bpev01.c0472.g0016	f377bb56063708592fbebcaaea4af582	279	ProSiteProfiles	PS50090	Myb-like domain profile.	9	62	11.2422	T	20-09-2024	IPR001005	SANT/Myb domain	-	MetaCyc:PWY-4061|MetaCyc:PWY-6842|MetaCyc:PWY-7112|MetaCyc:PWY-7250|MetaCyc:PWY-7511|MetaCyc:PWY-7533|MetaCyc:PWY-7911|Reactome:R-BTA-3371453|Reactome:R-BTA-72163|Reactome:R-BTA-9772755|Reactome:R-CEL-381340|Reactome:R-CEL-383280|Reactome:R-CEL-5250924|Reactome:R-CEL-6807505|Reactome:R-DDI-5689901|Reactome:R-DDI-6807505|Reactome:R-DDI-72163|Reactome:R-DME-212300|Reactome:R-DME-2559580|Reactome:R-…
Bpev01.c0472.g0016	f377bb56063708592fbebcaaea4af582	279	PANTHER	PTHR48000	OS09G0431300 PROTEIN	1	219	1.2e-95	T	20-09-2024	-	-	-	-
Bpev01.c0472.g0016	f377bb56063708592fbebcaaea4af582	279	SMART	SM00717	sant	67	115	1.7e-12	T	20-09-2024	IPR001005	SANT/Myb domain	-	MetaCyc:PWY-4061|MetaCyc:PWY-6842|MetaCyc:PWY-7112|MetaCyc:PWY-7250|MetaCyc:PWY-7511|MetaCyc:PWY-7533|MetaCyc:PWY-7911|Reactome:R-BTA-3371453|Reactome:R-BTA-72163|Reactome:R-BTA-9772755|Reactome:R-CEL-381340|Reactome:R-CEL-383280|Reactome:R-CEL-5250924|Reactome:R-CEL-6807505|Reactome:R-DDI-5689901|Reactome:R-DDI-6807505|Reactome:R-DDI-72163|Reactome:R-DME-212300|Reactome:R-DME-2559580|Reactome:R-…
Bpev01.c0472.g0016	f377bb56063708592fbebcaaea4af582	279	SMART	SM00717	sant	13	64	4.3e-13	T	20-09-2024	IPR001005	SANT/Myb domain	-	MetaCyc:PWY-4061|MetaCyc:PWY-6842|MetaCyc:PWY-7112|MetaCyc:PWY-7250|MetaCyc:PWY-7511|MetaCyc:PWY-7533|MetaCyc:PWY-7911|Reactome:R-BTA-3371453|Reactome:R-BTA-72163|Reactome:R-BTA-9772755|Reactome:R-CEL-381340|Reactome:R-CEL-383280|Reactome:R-CEL-5250924|Reactome:R-CEL-6807505|Reactome:R-DDI-5689901|Reactome:R-DDI-6807505|Reactome:R-DDI-72163|Reactome:R-DME-212300|Reactome:R-DME-2559580|Reactome:R-…
Bpev01.c0472.g0016	f377bb56063708592fbebcaaea4af582	279	CDD	cd00167	SANT	16	62	2.07651e-10	T	20-09-2024	IPR001005	SANT/Myb domain	-	MetaCyc:PWY-4061|MetaCyc:PWY-6842|MetaCyc:PWY-7112|MetaCyc:PWY-7250|MetaCyc:PWY-7511|MetaCyc:PWY-7533|MetaCyc:PWY-7911|Reactome:R-BTA-3371453|Reactome:R-BTA-72163|Reactome:R-BTA-9772755|Reactome:R-CEL-381340|Reactome:R-CEL-383280|Reactome:R-CEL-5250924|Reactome:R-CEL-6807505|Reactome:R-DDI-5689901|Reactome:R-DDI-6807505|Reactome:R-DDI-72163|Reactome:R-DME-212300|Reactome:R-DME-2559580|Reactome:R-…
Bpev01.c0472.g0016	f377bb56063708592fbebcaaea4af582	279	SUPERFAMILY	SSF46689	Homeodomain-like	11	109	9.39e-28	T	20-09-2024	IPR009057	Homedomain-like superfamily	-	MetaCyc:PWY-2722|MetaCyc:PWY-2723|MetaCyc:PWY-2961|MetaCyc:PWY-3602|MetaCyc:PWY-361|MetaCyc:PWY-4801|MetaCyc:PWY-4922|MetaCyc:PWY-5048|MetaCyc:PWY-5129|MetaCyc:PWY-5132|MetaCyc:PWY-5133|MetaCyc:PWY-5139|MetaCyc:PWY-5175|MetaCyc:PWY-5268|MetaCyc:PWY-5284|MetaCyc:PWY-5292|MetaCyc:PWY-5307|MetaCyc:PWY-5313|MetaCyc:PWY-5317|MetaCyc:PWY-5318|MetaCyc:PWY-5353|MetaCyc:PWY-5368|MetaCyc:PWY-5400|MetaCyc:P…
Bpev01.c0472.g0016	f377bb56063708592fbebcaaea4af582	279	Pfam	PF00249	Myb-like DNA-binding domain	14	62	4.6e-13	T	20-09-2024	IPR001005	SANT/Myb domain	-	MetaCyc:PWY-4061|MetaCyc:PWY-6842|MetaCyc:PWY-7112|MetaCyc:PWY-7250|MetaCyc:PWY-7511|MetaCyc:PWY-7533|MetaCyc:PWY-7911|Reactome:R-BTA-3371453|Reactome:R-BTA-72163|Reactome:R-BTA-9772755|Reactome:R-CEL-381340|Reactome:R-CEL-383280|Reactome:R-CEL-5250924|Reactome:R-CEL-6807505|Reactome:R-DDI-5689901|Reactome:R-DDI-6807505|Reactome:R-DDI-72163|Reactome:R-DME-212300|Reactome:R-DME-2559580|Reactome:R-…
Bpev01.c0472.g0016	f377bb56063708592fbebcaaea4af582	279	Pfam	PF00249	Myb-like DNA-binding domain	69	111	2.8e-10	T	20-09-2024	IPR001005	SANT/Myb domain	-	MetaCyc:PWY-4061|MetaCyc:PWY-6842|MetaCyc:PWY-7112|MetaCyc:PWY-7250|MetaCyc:PWY-7511|MetaCyc:PWY-7533|MetaCyc:PWY-7911|Reactome:R-BTA-3371453|Reactome:R-BTA-72163|Reactome:R-BTA-9772755|Reactome:R-CEL-381340|Reactome:R-CEL-383280|Reactome:R-CEL-5250924|Reactome:R-CEL-6807505|Reactome:R-DDI-5689901|Reactome:R-DDI-6807505|Reactome:R-DDI-72163|Reactome:R-DME-212300|Reactome:R-DME-2559580|Reactome:R-…
Bpev01.c0472.g0016	f377bb56063708592fbebcaaea4af582	279	ProSiteProfiles	PS51294	Myb-type HTH DNA-binding domain profile.	9	62	16.7254	T	20-09-2024	IPR017930	Myb domain	-	Reactome:R-BTA-3371453|Reactome:R-BTA-72163|Reactome:R-BTA-9772755|Reactome:R-CEL-6807505|Reactome:R-DDI-5689901|Reactome:R-DDI-6807505|Reactome:R-DDI-72163|Reactome:R-DME-5689880|Reactome:R-DRE-3371453|Reactome:R-DRE-5689901|Reactome:R-GGA-418124|Reactome:R-HSA-110328|Reactome:R-HSA-110329|Reactome:R-HSA-110330|Reactome:R-HSA-110331|Reactome:R-HSA-1221632|Reactome:R-HSA-1251985|Reactome:R-HSA-13…
Bpev01.c0472.g0016	f377bb56063708592fbebcaaea4af582	279	ProSiteProfiles	PS51294	Myb-type HTH DNA-binding domain profile.	63	117	21.9856	T	20-09-2024	IPR017930	Myb domain	-	Reactome:R-BTA-3371453|Reactome:R-BTA-72163|Reactome:R-BTA-9772755|Reactome:R-CEL-6807505|Reactome:R-DDI-5689901|Reactome:R-DDI-6807505|Reactome:R-DDI-72163|Reactome:R-DME-5689880|Reactome:R-DRE-3371453|Reactome:R-DRE-5689901|Reactome:R-GGA-418124|Reactome:R-HSA-110328|Reactome:R-HSA-110329|Reactome:R-HSA-110330|Reactome:R-HSA-110331|Reactome:R-HSA-1221632|Reactome:R-HSA-1251985|Reactome:R-HSA-13…
Bpev01.c0472.g0016	f377bb56063708592fbebcaaea4af582	279	Gene3D	G3DSA:1.10.10.60	-	69	137	3.4e-19	T	20-09-2024	-	-	-	-
Bpev01.c0472.g0016	f377bb56063708592fbebcaaea4af582	279	Gene3D	G3DSA:1.10.10.60	-	7	68	2.1e-19	T	20-09-2024	-	-	-	-
Bpev01.c0472.g0016	f377bb56063708592fbebcaaea4af582	279	ProSiteProfiles	PS50090	Myb-like domain profile.	63	113	9.52358	T	20-09-2024	IPR001005	SANT/Myb domain	-	MetaCyc:PWY-4061|MetaCyc:PWY-6842|MetaCyc:PWY-7112|MetaCyc:PWY-7250|MetaCyc:PWY-7511|MetaCyc:PWY-7533|MetaCyc:PWY-7911|Reactome:R-BTA-3371453|Reactome:R-BTA-72163|Reactome:R-BTA-9772755|Reactome:R-CEL-381340|Reactome:R-CEL-383280|Reactome:R-CEL-5250924|Reactome:R-CEL-6807505|Reactome:R-DDI-5689901|Reactome:R-DDI-6807505|Reactome:R-DDI-72163|Reactome:R-DME-212300|Reactome:R-DME-2559580|Reactome:R-…
Bpev01.c0472.g0016	f377bb56063708592fbebcaaea4af582	279	FunFam	G3DSA:1.10.10.60:FF:000015	Transcription factor RAX3	7	68	1.5e-40	T	20-09-2024	-	-	-	-
Bpev01.c1280.g0003	6660f5f314e6b67c6ee39eda10a621a9	88	FunFam	G3DSA:1.10.10.60:FF:000185	MYB transcription factor	6	66	1.1e-41	T	20-09-2024	-	-	-	-
Bpev01.c1280.g0003	6660f5f314e6b67c6ee39eda10a621a9	88	Pfam	PF00249	Myb-like DNA-binding domain	14	61	3.4e-15	T	20-09-2024	IPR001005	SANT/Myb domain	-	MetaCyc:PWY-4061|MetaCyc:PWY-6842|MetaCyc:PWY-7112|MetaCyc:PWY-7250|MetaCyc:PWY-7511|MetaCyc:PWY-7533|MetaCyc:PWY-7911|Reactome:R-BTA-3371453|Reactome:R-BTA-72163|Reactome:R-BTA-9772755|Reactome:R-CEL-381340|Reactome:R-CEL-383280|Reactome:R-CEL-5250924|Reactome:R-CEL-6807505|Reactome:R-DDI-5689901|Reactome:R-DDI-6807505|Reactome:R-DDI-72163|Reactome:R-DME-212300|Reactome:R-DME-2559580|Reactome:R-…
Bpev01.c1280.g0003	6660f5f314e6b67c6ee39eda10a621a9	88	SUPERFAMILY	SSF46689	Homeodomain-like	16	87	2.87e-22	T	20-09-2024	IPR009057	Homedomain-like superfamily	-	MetaCyc:PWY-2722|MetaCyc:PWY-2723|MetaCyc:PWY-2961|MetaCyc:PWY-3602|MetaCyc:PWY-361|MetaCyc:PWY-4801|MetaCyc:PWY-4922|MetaCyc:PWY-5048|MetaCyc:PWY-5129|MetaCyc:PWY-5132|MetaCyc:PWY-5133|MetaCyc:PWY-5139|MetaCyc:PWY-5175|MetaCyc:PWY-5268|MetaCyc:PWY-5284|MetaCyc:PWY-5292|MetaCyc:PWY-5307|MetaCyc:PWY-5313|MetaCyc:PWY-5317|MetaCyc:PWY-5318|MetaCyc:PWY-5353|MetaCyc:PWY-5368|MetaCyc:PWY-5400|MetaCyc:P…
Bpev01.c1280.g0003	6660f5f314e6b67c6ee39eda10a621a9	88	ProSiteProfiles	PS51294	Myb-type HTH DNA-binding domain profile.	66	88	9.01495	T	20-09-2024	IPR017930	Myb domain	-	Reactome:R-BTA-3371453|Reactome:R-BTA-72163|Reactome:R-BTA-9772755|Reactome:R-CEL-6807505|Reactome:R-DDI-5689901|Reactome:R-DDI-6807505|Reactome:R-DDI-72163|Reactome:R-DME-5689880|Reactome:R-DRE-3371453|Reactome:R-DRE-5689901|Reactome:R-GGA-418124|Reactome:R-HSA-110328|Reactome:R-HSA-110329|Reactome:R-HSA-110330|Reactome:R-HSA-110331|Reactome:R-HSA-1221632|Reactome:R-HSA-1251985|Reactome:R-HSA-13…
Bpev01.c1280.g0003	6660f5f314e6b67c6ee39eda10a621a9	88	Gene3D	G3DSA:1.10.10.60	-	11	67	3.9e-21	T	20-09-2024	-	-	-	-
Bpev01.c1280.g0003	6660f5f314e6b67c6ee39eda10a621a9	88	PANTHER	PTHR47997	MYB DOMAIN PROTEIN 55	1	87	5.6e-61	T	20-09-2024	IPR051953	Plant secondary wall-associated transcription factors	-	-
Bpev01.c1280.g0003	6660f5f314e6b67c6ee39eda10a621a9	88	ProSiteProfiles	PS51294	Myb-type HTH DNA-binding domain profile.	9	65	24.7854	T	20-09-2024	IPR017930	Myb domain	-	Reactome:R-BTA-3371453|Reactome:R-BTA-72163|Reactome:R-BTA-9772755|Reactome:R-CEL-6807505|Reactome:R-DDI-5689901|Reactome:R-DDI-6807505|Reactome:R-DDI-72163|Reactome:R-DME-5689880|Reactome:R-DRE-3371453|Reactome:R-DRE-5689901|Reactome:R-GGA-418124|Reactome:R-HSA-110328|Reactome:R-HSA-110329|Reactome:R-HSA-110330|Reactome:R-HSA-110331|Reactome:R-HSA-1221632|Reactome:R-HSA-1251985|Reactome:R-HSA-13…
Bpev01.c1280.g0003	6660f5f314e6b67c6ee39eda10a621a9	88	ProSiteProfiles	PS50090	Myb-like domain profile.	9	61	11.3235	T	20-09-2024	IPR001005	SANT/Myb domain	-	MetaCyc:PWY-4061|MetaCyc:PWY-6842|MetaCyc:PWY-7112|MetaCyc:PWY-7250|MetaCyc:PWY-7511|MetaCyc:PWY-7533|MetaCyc:PWY-7911|Reactome:R-BTA-3371453|Reactome:R-BTA-72163|Reactome:R-BTA-9772755|Reactome:R-CEL-381340|Reactome:R-CEL-383280|Reactome:R-CEL-5250924|Reactome:R-CEL-6807505|Reactome:R-DDI-5689901|Reactome:R-DDI-6807505|Reactome:R-DDI-72163|Reactome:R-DME-212300|Reactome:R-DME-2559580|Reactome:R-…
Bpev01.c1280.g0003	6660f5f314e6b67c6ee39eda10a621a9	88	CDD	cd00167	SANT	17	61	1.04198e-12	T	20-09-2024	IPR001005	SANT/Myb domain	-	MetaCyc:PWY-4061|MetaCyc:PWY-6842|MetaCyc:PWY-7112|MetaCyc:PWY-7250|MetaCyc:PWY-7511|MetaCyc:PWY-7533|MetaCyc:PWY-7911|Reactome:R-BTA-3371453|Reactome:R-BTA-72163|Reactome:R-BTA-9772755|Reactome:R-CEL-381340|Reactome:R-CEL-383280|Reactome:R-CEL-5250924|Reactome:R-CEL-6807505|Reactome:R-DDI-5689901|Reactome:R-DDI-6807505|Reactome:R-DDI-72163|Reactome:R-DME-212300|Reactome:R-DME-2559580|Reactome:R-…
Bpev01.c1280.g0003	6660f5f314e6b67c6ee39eda10a621a9	88	SMART	SM00717	sant	13	63	6.9e-14	T	20-09-2024	IPR001005	SANT/Myb domain	-	MetaCyc:PWY-4061|MetaCyc:PWY-6842|MetaCyc:PWY-7112|MetaCyc:PWY-7250|MetaCyc:PWY-7511|MetaCyc:PWY-7533|MetaCyc:PWY-7911|Reactome:R-BTA-3371453|Reactome:R-BTA-72163|Reactome:R-BTA-9772755|Reactome:R-CEL-381340|Reactome:R-CEL-383280|Reactome:R-CEL-5250924|Reactome:R-CEL-6807505|Reactome:R-DDI-5689901|Reactome:R-DDI-6807505|Reactome:R-DDI-72163|Reactome:R-DME-212300|Reactome:R-DME-2559580|Reactome:R-…
Bpev01.c0051.g0109	c53693fcc9a7bf34e21c594022e9d230	289	ProSiteProfiles	PS51294	Myb-type HTH DNA-binding domain profile.	62	116	24.937	T	20-09-2024	IPR017930	Myb domain	-	Reactome:R-BTA-3371453|Reactome:R-BTA-72163|Reactome:R-BTA-9772755|Reactome:R-CEL-6807505|Reactome:R-DDI-5689901|Reactome:R-DDI-6807505|Reactome:R-DDI-72163|Reactome:R-DME-5689880|Reactome:R-DRE-3371453|Reactome:R-DRE-5689901|Reactome:R-GGA-418124|Reactome:R-HSA-110328|Reactome:R-HSA-110329|Reactome:R-HSA-110330|Reactome:R-HSA-110331|Reactome:R-HSA-1221632|Reactome:R-HSA-1251985|Reactome:R-HSA-13…
Bpev01.c0051.g0109	c53693fcc9a7bf34e21c594022e9d230	289	CDD	cd00167	SANT	71	112	9.75144e-13	T	20-09-2024	IPR001005	SANT/Myb domain	-	MetaCyc:PWY-4061|MetaCyc:PWY-6842|MetaCyc:PWY-7112|MetaCyc:PWY-7250|MetaCyc:PWY-7511|MetaCyc:PWY-7533|MetaCyc:PWY-7911|Reactome:R-BTA-3371453|Reactome:R-BTA-72163|Reactome:R-BTA-9772755|Reactome:R-CEL-381340|Reactome:R-CEL-383280|Reactome:R-CEL-5250924|Reactome:R-CEL-6807505|Reactome:R-DDI-5689901|Reactome:R-DDI-6807505|Reactome:R-DDI-72163|Reactome:R-DME-212300|Reactome:R-DME-2559580|Reactome:R-…
Bpev01.c0051.g0109	c53693fcc9a7bf34e21c594022e9d230	289	ProSiteProfiles	PS50090	Myb-like domain profile.	9	61	11.277	T	20-09-2024	IPR001005	SANT/Myb domain	-	MetaCyc:PWY-4061|MetaCyc:PWY-6842|MetaCyc:PWY-7112|MetaCyc:PWY-7250|MetaCyc:PWY-7511|MetaCyc:PWY-7533|MetaCyc:PWY-7911|Reactome:R-BTA-3371453|Reactome:R-BTA-72163|Reactome:R-BTA-9772755|Reactome:R-CEL-381340|Reactome:R-CEL-383280|Reactome:R-CEL-5250924|Reactome:R-CEL-6807505|Reactome:R-DDI-5689901|Reactome:R-DDI-6807505|Reactome:R-DDI-72163|Reactome:R-DME-212300|Reactome:R-DME-2559580|Reactome:R-…
Bpev01.c0051.g0109	c53693fcc9a7bf34e21c594022e9d230	289	Gene3D	G3DSA:1.10.10.60	-	70	138	1.6e-20	T	20-09-2024	-	-	-	-
Bpev01.c0051.g0109	c53693fcc9a7bf34e21c594022e9d230	289	ProSiteProfiles	PS50090	Myb-like domain profile.	62	112	10.2435	T	20-09-2024	IPR001005	SANT/Myb domain	-	MetaCyc:PWY-4061|MetaCyc:PWY-6842|MetaCyc:PWY-7112|MetaCyc:PWY-7250|MetaCyc:PWY-7511|MetaCyc:PWY-7533|MetaCyc:PWY-7911|Reactome:R-BTA-3371453|Reactome:R-BTA-72163|Reactome:R-BTA-9772755|Reactome:R-CEL-381340|Reactome:R-CEL-383280|Reactome:R-CEL-5250924|Reactome:R-CEL-6807505|Reactome:R-DDI-5689901|Reactome:R-DDI-6807505|Reactome:R-DDI-72163|Reactome:R-DME-212300|Reactome:R-DME-2559580|Reactome:R-…
Bpev01.c0051.g0109	c53693fcc9a7bf34e21c594022e9d230	289	ProSiteProfiles	PS51294	Myb-type HTH DNA-binding domain profile.	9	61	19.8284	T	20-09-2024	IPR017930	Myb domain	-	Reactome:R-BTA-3371453|Reactome:R-BTA-72163|Reactome:R-BTA-9772755|Reactome:R-CEL-6807505|Reactome:R-DDI-5689901|Reactome:R-DDI-6807505|Reactome:R-DDI-72163|Reactome:R-DME-5689880|Reactome:R-DRE-3371453|Reactome:R-DRE-5689901|Reactome:R-GGA-418124|Reactome:R-HSA-110328|Reactome:R-HSA-110329|Reactome:R-HSA-110330|Reactome:R-HSA-110331|Reactome:R-HSA-1221632|Reactome:R-HSA-1251985|Reactome:R-HSA-13…
Bpev01.c0051.g0109	c53693fcc9a7bf34e21c594022e9d230	289	Pfam	PF00249	Myb-like DNA-binding domain	14	61	2.1e-12	T	20-09-2024	IPR001005	SANT/Myb domain	-	MetaCyc:PWY-4061|MetaCyc:PWY-6842|MetaCyc:PWY-7112|MetaCyc:PWY-7250|MetaCyc:PWY-7511|MetaCyc:PWY-7533|MetaCyc:PWY-7911|Reactome:R-BTA-3371453|Reactome:R-BTA-72163|Reactome:R-BTA-9772755|Reactome:R-CEL-381340|Reactome:R-CEL-383280|Reactome:R-CEL-5250924|Reactome:R-CEL-6807505|Reactome:R-DDI-5689901|Reactome:R-DDI-6807505|Reactome:R-DDI-72163|Reactome:R-DME-212300|Reactome:R-DME-2559580|Reactome:R-…
Bpev01.c0051.g0109	c53693fcc9a7bf34e21c594022e9d230	289	Pfam	PF00249	Myb-like DNA-binding domain	67	112	7.9e-14	T	20-09-2024	IPR001005	SANT/Myb domain	-	MetaCyc:PWY-4061|MetaCyc:PWY-6842|MetaCyc:PWY-7112|MetaCyc:PWY-7250|MetaCyc:PWY-7511|MetaCyc:PWY-7533|MetaCyc:PWY-7911|Reactome:R-BTA-3371453|Reactome:R-BTA-72163|Reactome:R-BTA-9772755|Reactome:R-CEL-381340|Reactome:R-CEL-383280|Reactome:R-CEL-5250924|Reactome:R-CEL-6807505|Reactome:R-DDI-5689901|Reactome:R-DDI-6807505|Reactome:R-DDI-72163|Reactome:R-DME-212300|Reactome:R-DME-2559580|Reactome:R-…
Bpev01.c0051.g0109	c53693fcc9a7bf34e21c594022e9d230	289	Gene3D	G3DSA:1.10.10.60	-	14	66	1.1e-17	T	20-09-2024	-	-	-	-
Bpev01.c0051.g0109	c53693fcc9a7bf34e21c594022e9d230	289	FunFam	G3DSA:1.10.10.60:FF:000302	Transcription factor TT2	70	139	2.5e-34	T	20-09-2024	-	-	-	-
Bpev01.c0051.g0109	c53693fcc9a7bf34e21c594022e9d230	289	CDD	cd00167	SANT	16	61	3.93372e-11	T	20-09-2024	IPR001005	SANT/Myb domain	-	MetaCyc:PWY-4061|MetaCyc:PWY-6842|MetaCyc:PWY-7112|MetaCyc:PWY-7250|MetaCyc:PWY-7511|MetaCyc:PWY-7533|MetaCyc:PWY-7911|Reactome:R-BTA-3371453|Reactome:R-BTA-72163|Reactome:R-BTA-9772755|Reactome:R-CEL-381340|Reactome:R-CEL-383280|Reactome:R-CEL-5250924|Reactome:R-CEL-6807505|Reactome:R-DDI-5689901|Reactome:R-DDI-6807505|Reactome:R-DDI-72163|Reactome:R-DME-212300|Reactome:R-DME-2559580|Reactome:R-…
Bpev01.c0051.g0109	c53693fcc9a7bf34e21c594022e9d230	289	SUPERFAMILY	SSF46689	Homeodomain-like	12	108	1.57e-28	T	20-09-2024	IPR009057	Homedomain-like superfamily	-	MetaCyc:PWY-2722|MetaCyc:PWY-2723|MetaCyc:PWY-2961|MetaCyc:PWY-3602|MetaCyc:PWY-361|MetaCyc:PWY-4801|MetaCyc:PWY-4922|MetaCyc:PWY-5048|MetaCyc:PWY-5129|MetaCyc:PWY-5132|MetaCyc:PWY-5133|MetaCyc:PWY-5139|MetaCyc:PWY-5175|MetaCyc:PWY-5268|MetaCyc:PWY-5284|MetaCyc:PWY-5292|MetaCyc:PWY-5307|MetaCyc:PWY-5313|MetaCyc:PWY-5317|MetaCyc:PWY-5318|MetaCyc:PWY-5353|MetaCyc:PWY-5368|MetaCyc:PWY-5400|MetaCyc:P…
Bpev01.c0051.g0109	c53693fcc9a7bf34e21c594022e9d230	289	FunFam	G3DSA:1.10.10.60:FF:000001	MYB-related transcription factor	13	66	9.5e-30	T	20-09-2024	-	-	-	-
Bpev01.c0051.g0109	c53693fcc9a7bf34e21c594022e9d230	289	SMART	SM00717	sant	66	114	5.3e-16	T	20-09-2024	IPR001005	SANT/Myb domain	-	MetaCyc:PWY-4061|MetaCyc:PWY-6842|MetaCyc:PWY-7112|MetaCyc:PWY-7250|MetaCyc:PWY-7511|MetaCyc:PWY-7533|MetaCyc:PWY-7911|Reactome:R-BTA-3371453|Reactome:R-BTA-72163|Reactome:R-BTA-9772755|Reactome:R-CEL-381340|Reactome:R-CEL-383280|Reactome:R-CEL-5250924|Reactome:R-CEL-6807505|Reactome:R-DDI-5689901|Reactome:R-DDI-6807505|Reactome:R-DDI-72163|Reactome:R-DME-212300|Reactome:R-DME-2559580|Reactome:R-…
Bpev01.c0051.g0109	c53693fcc9a7bf34e21c594022e9d230	289	SMART	SM00717	sant	13	63	1.4e-13	T	20-09-2024	IPR001005	SANT/Myb domain	-	MetaCyc:PWY-4061|MetaCyc:PWY-6842|MetaCyc:PWY-7112|MetaCyc:PWY-7250|MetaCyc:PWY-7511|MetaCyc:PWY-7533|MetaCyc:PWY-7911|Reactome:R-BTA-3371453|Reactome:R-BTA-72163|Reactome:R-BTA-9772755|Reactome:R-CEL-381340|Reactome:R-CEL-383280|Reactome:R-CEL-5250924|Reactome:R-CEL-6807505|Reactome:R-DDI-5689901|Reactome:R-DDI-6807505|Reactome:R-DDI-72163|Reactome:R-DME-212300|Reactome:R-DME-2559580|Reactome:R-…
Bpev01.c0051.g0109	c53693fcc9a7bf34e21c594022e9d230	289	PANTHER	PTHR47999	TRANSCRIPTION FACTOR MYB8-RELATED-RELATED	1	158	1e-81	T	20-09-2024	-	-	-	-
Bpev01.c0292.g0018	0d98d4ecd793542dfd34a0d6d0fa6b4a	74	SMART	SM00717	sant	24	72	3e-08	T	20-09-2024	IPR001005	SANT/Myb domain	-	MetaCyc:PWY-4061|MetaCyc:PWY-6842|MetaCyc:PWY-7112|MetaCyc:PWY-7250|MetaCyc:PWY-7511|MetaCyc:PWY-7533|MetaCyc:PWY-7911|Reactome:R-BTA-3371453|Reactome:R-BTA-72163|Reactome:R-BTA-9772755|Reactome:R-CEL-381340|Reactome:R-CEL-383280|Reactome:R-CEL-5250924|Reactome:R-CEL-6807505|Reactome:R-DDI-5689901|Reactome:R-DDI-6807505|Reactome:R-DDI-72163|Reactome:R-DME-212300|Reactome:R-DME-2559580|Reactome:R-…
Bpev01.c0292.g0018	0d98d4ecd793542dfd34a0d6d0fa6b4a	74	SUPERFAMILY	SSF46689	Homeodomain-like	27	70	5.54e-09	T	20-09-2024	IPR009057	Homedomain-like superfamily	-	MetaCyc:PWY-2722|MetaCyc:PWY-2723|MetaCyc:PWY-2961|MetaCyc:PWY-3602|MetaCyc:PWY-361|MetaCyc:PWY-4801|MetaCyc:PWY-4922|MetaCyc:PWY-5048|MetaCyc:PWY-5129|MetaCyc:PWY-5132|MetaCyc:PWY-5133|MetaCyc:PWY-5139|MetaCyc:PWY-5175|MetaCyc:PWY-5268|MetaCyc:PWY-5284|MetaCyc:PWY-5292|MetaCyc:PWY-5307|MetaCyc:PWY-5313|MetaCyc:PWY-5317|MetaCyc:PWY-5318|MetaCyc:PWY-5353|MetaCyc:PWY-5368|MetaCyc:PWY-5400|MetaCyc:P…
Bpev01.c0292.g0018	0d98d4ecd793542dfd34a0d6d0fa6b4a	74	Gene3D	G3DSA:1.10.10.60	-	27	69	7.4e-12	T	20-09-2024	-	-	-	-
Bpev01.c0292.g0018	0d98d4ecd793542dfd34a0d6d0fa6b4a	74	PANTHER	PTHR47998	TRANSCRIPTION FACTOR MYB51-LIKE ISOFORM X1	23	71	8e-21	T	20-09-2024	IPR052141	Arabidopsis MYB-like Transcription Factors	GO:0000976(PANTHER)|GO:0005634(PANTHER)|GO:0006355(PANTHER)|GO:0030154(PANTHER)	-
Bpev01.c0292.g0018	0d98d4ecd793542dfd34a0d6d0fa6b4a	74	MobiDBLite	mobidb-lite	consensus disorder prediction	10	30	-	T	20-09-2024	-	-	-	-
Bpev01.c0292.g0018	0d98d4ecd793542dfd34a0d6d0fa6b4a	74	ProSiteProfiles	PS50090	Myb-like domain profile.	20	70	7.18948	T	20-09-2024	IPR001005	SANT/Myb domain	-	MetaCyc:PWY-4061|MetaCyc:PWY-6842|MetaCyc:PWY-7112|MetaCyc:PWY-7250|MetaCyc:PWY-7511|MetaCyc:PWY-7533|MetaCyc:PWY-7911|Reactome:R-BTA-3371453|Reactome:R-BTA-72163|Reactome:R-BTA-9772755|Reactome:R-CEL-381340|Reactome:R-CEL-383280|Reactome:R-CEL-5250924|Reactome:R-CEL-6807505|Reactome:R-DDI-5689901|Reactome:R-DDI-6807505|Reactome:R-DDI-72163|Reactome:R-DME-212300|Reactome:R-DME-2559580|Reactome:R-…
Bpev01.c0292.g0018	0d98d4ecd793542dfd34a0d6d0fa6b4a	74	MobiDBLite	mobidb-lite	consensus disorder prediction	1	30	-	T	20-09-2024	-	-	-	-
Bpev01.c0292.g0018	0d98d4ecd793542dfd34a0d6d0fa6b4a	74	FunFam	G3DSA:1.10.10.60:FF:000160	MYB-like transcription factor	27	69	2.3e-29	T	20-09-2024	-	-	-	-
Bpev01.c0292.g0018	0d98d4ecd793542dfd34a0d6d0fa6b4a	74	CDD	cd00167	SANT	27	66	8.57658e-08	T	20-09-2024	IPR001005	SANT/Myb domain	-	MetaCyc:PWY-4061|MetaCyc:PWY-6842|MetaCyc:PWY-7112|MetaCyc:PWY-7250|MetaCyc:PWY-7511|MetaCyc:PWY-7533|MetaCyc:PWY-7911|Reactome:R-BTA-3371453|Reactome:R-BTA-72163|Reactome:R-BTA-9772755|Reactome:R-CEL-381340|Reactome:R-CEL-383280|Reactome:R-CEL-5250924|Reactome:R-CEL-6807505|Reactome:R-DDI-5689901|Reactome:R-DDI-6807505|Reactome:R-DDI-72163|Reactome:R-DME-212300|Reactome:R-DME-2559580|Reactome:R-…
Bpev01.c0292.g0018	0d98d4ecd793542dfd34a0d6d0fa6b4a	74	Pfam	PF00249	Myb-like DNA-binding domain	26	67	1.4e-06	T	20-09-2024	IPR001005	SANT/Myb domain	-	MetaCyc:PWY-4061|MetaCyc:PWY-6842|MetaCyc:PWY-7112|MetaCyc:PWY-7250|MetaCyc:PWY-7511|MetaCyc:PWY-7533|MetaCyc:PWY-7911|Reactome:R-BTA-3371453|Reactome:R-BTA-72163|Reactome:R-BTA-9772755|Reactome:R-CEL-381340|Reactome:R-CEL-383280|Reactome:R-CEL-5250924|Reactome:R-CEL-6807505|Reactome:R-DDI-5689901|Reactome:R-DDI-6807505|Reactome:R-DDI-72163|Reactome:R-DME-212300|Reactome:R-DME-2559580|Reactome:R-…
Bpev01.c0292.g0018	0d98d4ecd793542dfd34a0d6d0fa6b4a	74	ProSiteProfiles	PS51294	Myb-type HTH DNA-binding domain profile.	28	74	10.5893	T	20-09-2024	IPR017930	Myb domain	-	Reactome:R-BTA-3371453|Reactome:R-BTA-72163|Reactome:R-BTA-9772755|Reactome:R-CEL-6807505|Reactome:R-DDI-5689901|Reactome:R-DDI-6807505|Reactome:R-DDI-72163|Reactome:R-DME-5689880|Reactome:R-DRE-3371453|Reactome:R-DRE-5689901|Reactome:R-GGA-418124|Reactome:R-HSA-110328|Reactome:R-HSA-110329|Reactome:R-HSA-110330|Reactome:R-HSA-110331|Reactome:R-HSA-1221632|Reactome:R-HSA-1251985|Reactome:R-HSA-13…
Bpev01.c0106.g0005	4338b63c554e7ba39dc72ec9b0c26f89	370	MobiDBLite	mobidb-lite	consensus disorder prediction	234	258	-	T	20-09-2024	-	-	-	-
Bpev01.c0106.g0005	4338b63c554e7ba39dc72ec9b0c26f89	370	MobiDBLite	mobidb-lite	consensus disorder prediction	237	258	-	T	20-09-2024	-	-	-	-
Bpev01.c0106.g0005	4338b63c554e7ba39dc72ec9b0c26f89	370	ProSiteProfiles	PS51294	Myb-type HTH DNA-binding domain profile.	66	116	19.2665	T	20-09-2024	IPR017930	Myb domain	-	Reactome:R-BTA-3371453|Reactome:R-BTA-72163|Reactome:R-BTA-9772755|Reactome:R-CEL-6807505|Reactome:R-DDI-5689901|Reactome:R-DDI-6807505|Reactome:R-DDI-72163|Reactome:R-DME-5689880|Reactome:R-DRE-3371453|Reactome:R-DRE-5689901|Reactome:R-GGA-418124|Reactome:R-HSA-110328|Reactome:R-HSA-110329|Reactome:R-HSA-110330|Reactome:R-HSA-110331|Reactome:R-HSA-1221632|Reactome:R-HSA-1251985|Reactome:R-HSA-13…
Bpev01.c0106.g0005	4338b63c554e7ba39dc72ec9b0c26f89	370	Gene3D	G3DSA:1.10.10.60	-	7	67	1.1e-19	T	20-09-2024	-	-	-	-
Bpev01.c0106.g0005	4338b63c554e7ba39dc72ec9b0c26f89	370	CDD	cd00167	SANT	17	61	3.82001e-12	T	20-09-2024	IPR001005	SANT/Myb domain	-	MetaCyc:PWY-4061|MetaCyc:PWY-6842|MetaCyc:PWY-7112|MetaCyc:PWY-7250|MetaCyc:PWY-7511|MetaCyc:PWY-7533|MetaCyc:PWY-7911|Reactome:R-BTA-3371453|Reactome:R-BTA-72163|Reactome:R-BTA-9772755|Reactome:R-CEL-381340|Reactome:R-CEL-383280|Reactome:R-CEL-5250924|Reactome:R-CEL-6807505|Reactome:R-DDI-5689901|Reactome:R-DDI-6807505|Reactome:R-DDI-72163|Reactome:R-DME-212300|Reactome:R-DME-2559580|Reactome:R-…
Bpev01.c0106.g0005	4338b63c554e7ba39dc72ec9b0c26f89	370	FunFam	G3DSA:1.10.10.60:FF:000015	Transcription factor RAX3	7	67	3.3e-31	T	20-09-2024	-	-	-	-
Bpev01.c0106.g0005	4338b63c554e7ba39dc72ec9b0c26f89	370	ProSiteProfiles	PS50090	Myb-like domain profile.	62	112	9.83711	T	20-09-2024	IPR001005	SANT/Myb domain	-	MetaCyc:PWY-4061|MetaCyc:PWY-6842|MetaCyc:PWY-7112|MetaCyc:PWY-7250|MetaCyc:PWY-7511|MetaCyc:PWY-7533|MetaCyc:PWY-7911|Reactome:R-BTA-3371453|Reactome:R-BTA-72163|Reactome:R-BTA-9772755|Reactome:R-CEL-381340|Reactome:R-CEL-383280|Reactome:R-CEL-5250924|Reactome:R-CEL-6807505|Reactome:R-DDI-5689901|Reactome:R-DDI-6807505|Reactome:R-DDI-72163|Reactome:R-DME-212300|Reactome:R-DME-2559580|Reactome:R-…
Bpev01.c0106.g0005	4338b63c554e7ba39dc72ec9b0c26f89	370	SMART	SM00717	sant	13	63	6.6e-15	T	20-09-2024	IPR001005	SANT/Myb domain	-	MetaCyc:PWY-4061|MetaCyc:PWY-6842|MetaCyc:PWY-7112|MetaCyc:PWY-7250|MetaCyc:PWY-7511|MetaCyc:PWY-7533|MetaCyc:PWY-7911|Reactome:R-BTA-3371453|Reactome:R-BTA-72163|Reactome:R-BTA-9772755|Reactome:R-CEL-381340|Reactome:R-CEL-383280|Reactome:R-CEL-5250924|Reactome:R-CEL-6807505|Reactome:R-DDI-5689901|Reactome:R-DDI-6807505|Reactome:R-DDI-72163|Reactome:R-DME-212300|Reactome:R-DME-2559580|Reactome:R-…
Bpev01.c0106.g0005	4338b63c554e7ba39dc72ec9b0c26f89	370	SMART	SM00717	sant	66	114	1.7e-13	T	20-09-2024	IPR001005	SANT/Myb domain	-	MetaCyc:PWY-4061|MetaCyc:PWY-6842|MetaCyc:PWY-7112|MetaCyc:PWY-7250|MetaCyc:PWY-7511|MetaCyc:PWY-7533|MetaCyc:PWY-7911|Reactome:R-BTA-3371453|Reactome:R-BTA-72163|Reactome:R-BTA-9772755|Reactome:R-CEL-381340|Reactome:R-CEL-383280|Reactome:R-CEL-5250924|Reactome:R-CEL-6807505|Reactome:R-DDI-5689901|Reactome:R-DDI-6807505|Reactome:R-DDI-72163|Reactome:R-DME-212300|Reactome:R-DME-2559580|Reactome:R-…
Bpev01.c0106.g0005	4338b63c554e7ba39dc72ec9b0c26f89	370	Gene3D	G3DSA:1.10.10.60	-	68	127	1.1e-19	T	20-09-2024	-	-	-	-
Bpev01.c0106.g0005	4338b63c554e7ba39dc72ec9b0c26f89	370	Pfam	PF00249	Myb-like DNA-binding domain	14	61	1.9e-13	T	20-09-2024	IPR001005	SANT/Myb domain	-	MetaCyc:PWY-4061|MetaCyc:PWY-6842|MetaCyc:PWY-7112|MetaCyc:PWY-7250|MetaCyc:PWY-7511|MetaCyc:PWY-7533|MetaCyc:PWY-7911|Reactome:R-BTA-3371453|Reactome:R-BTA-72163|Reactome:R-BTA-9772755|Reactome:R-CEL-381340|Reactome:R-CEL-383280|Reactome:R-CEL-5250924|Reactome:R-CEL-6807505|Reactome:R-DDI-5689901|Reactome:R-DDI-6807505|Reactome:R-DDI-72163|Reactome:R-DME-212300|Reactome:R-DME-2559580|Reactome:R-…
Bpev01.c0106.g0005	4338b63c554e7ba39dc72ec9b0c26f89	370	Pfam	PF00249	Myb-like DNA-binding domain	68	110	2.7e-11	T	20-09-2024	IPR001005	SANT/Myb domain	-	MetaCyc:PWY-4061|MetaCyc:PWY-6842|MetaCyc:PWY-7112|MetaCyc:PWY-7250|MetaCyc:PWY-7511|MetaCyc:PWY-7533|MetaCyc:PWY-7911|Reactome:R-BTA-3371453|Reactome:R-BTA-72163|Reactome:R-BTA-9772755|Reactome:R-CEL-381340|Reactome:R-CEL-383280|Reactome:R-CEL-5250924|Reactome:R-CEL-6807505|Reactome:R-DDI-5689901|Reactome:R-DDI-6807505|Reactome:R-DDI-72163|Reactome:R-DME-212300|Reactome:R-DME-2559580|Reactome:R-…
Bpev01.c0106.g0005	4338b63c554e7ba39dc72ec9b0c26f89	370	FunFam	G3DSA:1.10.10.60:FF:000204	transcription factor MYB80	69	129	6.4e-37	T	20-09-2024	-	-	-	-
Bpev01.c0106.g0005	4338b63c554e7ba39dc72ec9b0c26f89	370	ProSiteProfiles	PS50090	Myb-like domain profile.	9	61	11.3235	T	20-09-2024	IPR001005	SANT/Myb domain	-	MetaCyc:PWY-4061|MetaCyc:PWY-6842|MetaCyc:PWY-7112|MetaCyc:PWY-7250|MetaCyc:PWY-7511|MetaCyc:PWY-7533|MetaCyc:PWY-7911|Reactome:R-BTA-3371453|Reactome:R-BTA-72163|Reactome:R-BTA-9772755|Reactome:R-CEL-381340|Reactome:R-CEL-383280|Reactome:R-CEL-5250924|Reactome:R-CEL-6807505|Reactome:R-DDI-5689901|Reactome:R-DDI-6807505|Reactome:R-DDI-72163|Reactome:R-DME-212300|Reactome:R-DME-2559580|Reactome:R-…
Bpev01.c0106.g0005	4338b63c554e7ba39dc72ec9b0c26f89	370	PANTHER	PTHR47994	F14D16.11-RELATED	1	368	5e-133	T	20-09-2024	IPR051769	Plant MYB Transcription Factor	-	-
Bpev01.c0106.g0005	4338b63c554e7ba39dc72ec9b0c26f89	370	MobiDBLite	mobidb-lite	consensus disorder prediction	288	311	-	T	20-09-2024	-	-	-	-
Bpev01.c0106.g0005	4338b63c554e7ba39dc72ec9b0c26f89	370	ProSiteProfiles	PS51294	Myb-type HTH DNA-binding domain profile.	9	65	25.4869	T	20-09-2024	IPR017930	Myb domain	-	Reactome:R-BTA-3371453|Reactome:R-BTA-72163|Reactome:R-BTA-9772755|Reactome:R-CEL-6807505|Reactome:R-DDI-5689901|Reactome:R-DDI-6807505|Reactome:R-DDI-72163|Reactome:R-DME-5689880|Reactome:R-DRE-3371453|Reactome:R-DRE-5689901|Reactome:R-GGA-418124|Reactome:R-HSA-110328|Reactome:R-HSA-110329|Reactome:R-HSA-110330|Reactome:R-HSA-110331|Reactome:R-HSA-1221632|Reactome:R-HSA-1251985|Reactome:R-HSA-13…
Bpev01.c0106.g0005	4338b63c554e7ba39dc72ec9b0c26f89	370	MobiDBLite	mobidb-lite	consensus disorder prediction	285	311	-	T	20-09-2024	-	-	-	-
Bpev01.c0106.g0005	4338b63c554e7ba39dc72ec9b0c26f89	370	CDD	cd00167	SANT	69	112	2.45316e-10	T	20-09-2024	IPR001005	SANT/Myb domain	-	MetaCyc:PWY-4061|MetaCyc:PWY-6842|MetaCyc:PWY-7112|MetaCyc:PWY-7250|MetaCyc:PWY-7511|MetaCyc:PWY-7533|MetaCyc:PWY-7911|Reactome:R-BTA-3371453|Reactome:R-BTA-72163|Reactome:R-BTA-9772755|Reactome:R-CEL-381340|Reactome:R-CEL-383280|Reactome:R-CEL-5250924|Reactome:R-CEL-6807505|Reactome:R-DDI-5689901|Reactome:R-DDI-6807505|Reactome:R-DDI-72163|Reactome:R-DME-212300|Reactome:R-DME-2559580|Reactome:R-…
Bpev01.c0106.g0005	4338b63c554e7ba39dc72ec9b0c26f89	370	SUPERFAMILY	SSF46689	Homeodomain-like	11	108	4.77e-30	T	20-09-2024	IPR009057	Homedomain-like superfamily	-	MetaCyc:PWY-2722|MetaCyc:PWY-2723|MetaCyc:PWY-2961|MetaCyc:PWY-3602|MetaCyc:PWY-361|MetaCyc:PWY-4801|MetaCyc:PWY-4922|MetaCyc:PWY-5048|MetaCyc:PWY-5129|MetaCyc:PWY-5132|MetaCyc:PWY-5133|MetaCyc:PWY-5139|MetaCyc:PWY-5175|MetaCyc:PWY-5268|MetaCyc:PWY-5284|MetaCyc:PWY-5292|MetaCyc:PWY-5307|MetaCyc:PWY-5313|MetaCyc:PWY-5317|MetaCyc:PWY-5318|MetaCyc:PWY-5353|MetaCyc:PWY-5368|MetaCyc:PWY-5400|MetaCyc:P…
Bpev01.c0744.g0012	369a23221d1aed135beec9569869cd6f	330	PANTHER	PTHR47999	TRANSCRIPTION FACTOR MYB8-RELATED-RELATED	28	234	3.7e-82	T	20-09-2024	-	-	-	-
Bpev01.c0744.g0012	369a23221d1aed135beec9569869cd6f	330	ProSiteProfiles	PS51294	Myb-type HTH DNA-binding domain profile.	33	85	18.7555	T	20-09-2024	IPR017930	Myb domain	-	Reactome:R-BTA-3371453|Reactome:R-BTA-72163|Reactome:R-BTA-9772755|Reactome:R-CEL-6807505|Reactome:R-DDI-5689901|Reactome:R-DDI-6807505|Reactome:R-DDI-72163|Reactome:R-DME-5689880|Reactome:R-DRE-3371453|Reactome:R-DRE-5689901|Reactome:R-GGA-418124|Reactome:R-HSA-110328|Reactome:R-HSA-110329|Reactome:R-HSA-110330|Reactome:R-HSA-110331|Reactome:R-HSA-1221632|Reactome:R-HSA-1251985|Reactome:R-HSA-13…
Bpev01.c0744.g0012	369a23221d1aed135beec9569869cd6f	330	ProSiteProfiles	PS50090	Myb-like domain profile.	86	136	9.86033	T	20-09-2024	IPR001005	SANT/Myb domain	-	MetaCyc:PWY-4061|MetaCyc:PWY-6842|MetaCyc:PWY-7112|MetaCyc:PWY-7250|MetaCyc:PWY-7511|MetaCyc:PWY-7533|MetaCyc:PWY-7911|Reactome:R-BTA-3371453|Reactome:R-BTA-72163|Reactome:R-BTA-9772755|Reactome:R-CEL-381340|Reactome:R-CEL-383280|Reactome:R-CEL-5250924|Reactome:R-CEL-6807505|Reactome:R-DDI-5689901|Reactome:R-DDI-6807505|Reactome:R-DDI-72163|Reactome:R-DME-212300|Reactome:R-DME-2559580|Reactome:R-…
Bpev01.c0744.g0012	369a23221d1aed135beec9569869cd6f	330	SMART	SM00717	sant	37	87	7.9e-14	T	20-09-2024	IPR001005	SANT/Myb domain	-	MetaCyc:PWY-4061|MetaCyc:PWY-6842|MetaCyc:PWY-7112|MetaCyc:PWY-7250|MetaCyc:PWY-7511|MetaCyc:PWY-7533|MetaCyc:PWY-7911|Reactome:R-BTA-3371453|Reactome:R-BTA-72163|Reactome:R-BTA-9772755|Reactome:R-CEL-381340|Reactome:R-CEL-383280|Reactome:R-CEL-5250924|Reactome:R-CEL-6807505|Reactome:R-DDI-5689901|Reactome:R-DDI-6807505|Reactome:R-DDI-72163|Reactome:R-DME-212300|Reactome:R-DME-2559580|Reactome:R-…
Bpev01.c0744.g0012	369a23221d1aed135beec9569869cd6f	330	SMART	SM00717	sant	90	138	2.7e-13	T	20-09-2024	IPR001005	SANT/Myb domain	-	MetaCyc:PWY-4061|MetaCyc:PWY-6842|MetaCyc:PWY-7112|MetaCyc:PWY-7250|MetaCyc:PWY-7511|MetaCyc:PWY-7533|MetaCyc:PWY-7911|Reactome:R-BTA-3371453|Reactome:R-BTA-72163|Reactome:R-BTA-9772755|Reactome:R-CEL-381340|Reactome:R-CEL-383280|Reactome:R-CEL-5250924|Reactome:R-CEL-6807505|Reactome:R-DDI-5689901|Reactome:R-DDI-6807505|Reactome:R-DDI-72163|Reactome:R-DME-212300|Reactome:R-DME-2559580|Reactome:R-…
Bpev01.c0744.g0012	369a23221d1aed135beec9569869cd6f	330	Gene3D	G3DSA:1.10.10.60	-	35	91	3.3e-18	T	20-09-2024	-	-	-	-
Bpev01.c0744.g0012	369a23221d1aed135beec9569869cd6f	330	ProSiteProfiles	PS50090	Myb-like domain profile.	33	85	11.6138	T	20-09-2024	IPR001005	SANT/Myb domain	-	MetaCyc:PWY-4061|MetaCyc:PWY-6842|MetaCyc:PWY-7112|MetaCyc:PWY-7250|MetaCyc:PWY-7511|MetaCyc:PWY-7533|MetaCyc:PWY-7911|Reactome:R-BTA-3371453|Reactome:R-BTA-72163|Reactome:R-BTA-9772755|Reactome:R-CEL-381340|Reactome:R-CEL-383280|Reactome:R-CEL-5250924|Reactome:R-CEL-6807505|Reactome:R-DDI-5689901|Reactome:R-DDI-6807505|Reactome:R-DDI-72163|Reactome:R-DME-212300|Reactome:R-DME-2559580|Reactome:R-…
Bpev01.c0744.g0012	369a23221d1aed135beec9569869cd6f	330	Gene3D	G3DSA:1.10.10.60	-	95	175	6.5e-20	T	20-09-2024	-	-	-	-
Bpev01.c0744.g0012	369a23221d1aed135beec9569869cd6f	330	FunFam	G3DSA:1.10.10.60:FF:000254	transcription repressor MYB5-like	95	165	2.4e-40	T	20-09-2024	-	-	-	-
Bpev01.c0744.g0012	369a23221d1aed135beec9569869cd6f	330	CDD	cd00167	SANT	96	136	1.01996e-11	T	20-09-2024	IPR001005	SANT/Myb domain	-	MetaCyc:PWY-4061|MetaCyc:PWY-6842|MetaCyc:PWY-7112|MetaCyc:PWY-7250|MetaCyc:PWY-7511|MetaCyc:PWY-7533|MetaCyc:PWY-7911|Reactome:R-BTA-3371453|Reactome:R-BTA-72163|Reactome:R-BTA-9772755|Reactome:R-CEL-381340|Reactome:R-CEL-383280|Reactome:R-CEL-5250924|Reactome:R-CEL-6807505|Reactome:R-DDI-5689901|Reactome:R-DDI-6807505|Reactome:R-DDI-72163|Reactome:R-DME-212300|Reactome:R-DME-2559580|Reactome:R-…
Bpev01.c0744.g0012	369a23221d1aed135beec9569869cd6f	330	ProSiteProfiles	PS51294	Myb-type HTH DNA-binding domain profile.	86	140	24.397	T	20-09-2024	IPR017930	Myb domain	-	Reactome:R-BTA-3371453|Reactome:R-BTA-72163|Reactome:R-BTA-9772755|Reactome:R-CEL-6807505|Reactome:R-DDI-5689901|Reactome:R-DDI-6807505|Reactome:R-DDI-72163|Reactome:R-DME-5689880|Reactome:R-DRE-3371453|Reactome:R-DRE-5689901|Reactome:R-GGA-418124|Reactome:R-HSA-110328|Reactome:R-HSA-110329|Reactome:R-HSA-110330|Reactome:R-HSA-110331|Reactome:R-HSA-1221632|Reactome:R-HSA-1251985|Reactome:R-HSA-13…
Bpev01.c0744.g0012	369a23221d1aed135beec9569869cd6f	330	MobiDBLite	mobidb-lite	consensus disorder prediction	1	31	-	T	20-09-2024	-	-	-	-
Bpev01.c0744.g0012	369a23221d1aed135beec9569869cd6f	330	FunFam	G3DSA:1.10.10.60:FF:000121	Myb transcription factor	35	91	8.1e-35	T	20-09-2024	-	-	-	-
Bpev01.c0744.g0012	369a23221d1aed135beec9569869cd6f	330	Pfam	PF00249	Myb-like DNA-binding domain	96	136	3.4e-12	T	20-09-2024	IPR001005	SANT/Myb domain	-	MetaCyc:PWY-4061|MetaCyc:PWY-6842|MetaCyc:PWY-7112|MetaCyc:PWY-7250|MetaCyc:PWY-7511|MetaCyc:PWY-7533|MetaCyc:PWY-7911|Reactome:R-BTA-3371453|Reactome:R-BTA-72163|Reactome:R-BTA-9772755|Reactome:R-CEL-381340|Reactome:R-CEL-383280|Reactome:R-CEL-5250924|Reactome:R-CEL-6807505|Reactome:R-DDI-5689901|Reactome:R-DDI-6807505|Reactome:R-DDI-72163|Reactome:R-DME-212300|Reactome:R-DME-2559580|Reactome:R-…
Bpev01.c0744.g0012	369a23221d1aed135beec9569869cd6f	330	Pfam	PF00249	Myb-like DNA-binding domain	38	85	1.7e-13	T	20-09-2024	IPR001005	SANT/Myb domain	-	MetaCyc:PWY-4061|MetaCyc:PWY-6842|MetaCyc:PWY-7112|MetaCyc:PWY-7250|MetaCyc:PWY-7511|MetaCyc:PWY-7533|MetaCyc:PWY-7911|Reactome:R-BTA-3371453|Reactome:R-BTA-72163|Reactome:R-BTA-9772755|Reactome:R-CEL-381340|Reactome:R-CEL-383280|Reactome:R-CEL-5250924|Reactome:R-CEL-6807505|Reactome:R-DDI-5689901|Reactome:R-DDI-6807505|Reactome:R-DDI-72163|Reactome:R-DME-212300|Reactome:R-DME-2559580|Reactome:R-…
Bpev01.c0744.g0012	369a23221d1aed135beec9569869cd6f	330	MobiDBLite	mobidb-lite	consensus disorder prediction	1	29	-	T	20-09-2024	-	-	-	-
Bpev01.c0744.g0012	369a23221d1aed135beec9569869cd6f	330	MobiDBLite	mobidb-lite	consensus disorder prediction	143	204	-	T	20-09-2024	-	-	-	-
Bpev01.c0744.g0012	369a23221d1aed135beec9569869cd6f	330	SUPERFAMILY	SSF46689	Homeodomain-like	35	132	3.67e-29	T	20-09-2024	IPR009057	Homedomain-like superfamily	-	MetaCyc:PWY-2722|MetaCyc:PWY-2723|MetaCyc:PWY-2961|MetaCyc:PWY-3602|MetaCyc:PWY-361|MetaCyc:PWY-4801|MetaCyc:PWY-4922|MetaCyc:PWY-5048|MetaCyc:PWY-5129|MetaCyc:PWY-5132|MetaCyc:PWY-5133|MetaCyc:PWY-5139|MetaCyc:PWY-5175|MetaCyc:PWY-5268|MetaCyc:PWY-5284|MetaCyc:PWY-5292|MetaCyc:PWY-5307|MetaCyc:PWY-5313|MetaCyc:PWY-5317|MetaCyc:PWY-5318|MetaCyc:PWY-5353|MetaCyc:PWY-5368|MetaCyc:PWY-5400|MetaCyc:P…
Bpev01.c0744.g0012	369a23221d1aed135beec9569869cd6f	330	CDD	cd00167	SANT	40	85	7.00072e-12	T	20-09-2024	IPR001005	SANT/Myb domain	-	MetaCyc:PWY-4061|MetaCyc:PWY-6842|MetaCyc:PWY-7112|MetaCyc:PWY-7250|MetaCyc:PWY-7511|MetaCyc:PWY-7533|MetaCyc:PWY-7911|Reactome:R-BTA-3371453|Reactome:R-BTA-72163|Reactome:R-BTA-9772755|Reactome:R-CEL-381340|Reactome:R-CEL-383280|Reactome:R-CEL-5250924|Reactome:R-CEL-6807505|Reactome:R-DDI-5689901|Reactome:R-DDI-6807505|Reactome:R-DDI-72163|Reactome:R-DME-212300|Reactome:R-DME-2559580|Reactome:R-…
Bpev01.c0744.g0012	369a23221d1aed135beec9569869cd6f	330	MobiDBLite	mobidb-lite	consensus disorder prediction	158	179	-	T	20-09-2024	-	-	-	-
Bpev01.c0007.g0001	287b7afb9788785f2ebc7a62e9768f33	306	Gene3D	G3DSA:1.10.10.60	-	2	54	1.1e-12	T	20-09-2024	-	-	-	-
Bpev01.c0007.g0001	287b7afb9788785f2ebc7a62e9768f33	306	ProSiteProfiles	PS50090	Myb-like domain profile.	1	30	6.70176	T	20-09-2024	IPR001005	SANT/Myb domain	-	MetaCyc:PWY-4061|MetaCyc:PWY-6842|MetaCyc:PWY-7112|MetaCyc:PWY-7250|MetaCyc:PWY-7511|MetaCyc:PWY-7533|MetaCyc:PWY-7911|Reactome:R-BTA-3371453|Reactome:R-BTA-72163|Reactome:R-BTA-9772755|Reactome:R-CEL-381340|Reactome:R-CEL-383280|Reactome:R-CEL-5250924|Reactome:R-CEL-6807505|Reactome:R-DDI-5689901|Reactome:R-DDI-6807505|Reactome:R-DDI-72163|Reactome:R-DME-212300|Reactome:R-DME-2559580|Reactome:R-…
Bpev01.c0007.g0001	287b7afb9788785f2ebc7a62e9768f33	306	Coils	Coil	Coil	272	306	-	T	20-09-2024	-	-	-	-
Bpev01.c0007.g0001	287b7afb9788785f2ebc7a62e9768f33	306	PANTHER	PTHR47995	TRANSCRIPTION FACTOR MYB33-RELATED	7	176	9.4e-14	T	20-09-2024	-	-	-	-
Bpev01.c0007.g0001	287b7afb9788785f2ebc7a62e9768f33	306	SUPERFAMILY	SSF46689	Homeodomain-like	5	43	7.83e-07	T	20-09-2024	IPR009057	Homedomain-like superfamily	-	MetaCyc:PWY-2722|MetaCyc:PWY-2723|MetaCyc:PWY-2961|MetaCyc:PWY-3602|MetaCyc:PWY-361|MetaCyc:PWY-4801|MetaCyc:PWY-4922|MetaCyc:PWY-5048|MetaCyc:PWY-5129|MetaCyc:PWY-5132|MetaCyc:PWY-5133|MetaCyc:PWY-5139|MetaCyc:PWY-5175|MetaCyc:PWY-5268|MetaCyc:PWY-5284|MetaCyc:PWY-5292|MetaCyc:PWY-5307|MetaCyc:PWY-5313|MetaCyc:PWY-5317|MetaCyc:PWY-5318|MetaCyc:PWY-5353|MetaCyc:PWY-5368|MetaCyc:PWY-5400|MetaCyc:P…
Bpev01.c0007.g0001	287b7afb9788785f2ebc7a62e9768f33	306	Coils	Coil	Coil	211	235	-	T	20-09-2024	-	-	-	-
Bpev01.c0007.g0001	287b7afb9788785f2ebc7a62e9768f33	306	ProSiteProfiles	PS51294	Myb-type HTH DNA-binding domain profile.	1	34	13.8633	T	20-09-2024	IPR017930	Myb domain	-	Reactome:R-BTA-3371453|Reactome:R-BTA-72163|Reactome:R-BTA-9772755|Reactome:R-CEL-6807505|Reactome:R-DDI-5689901|Reactome:R-DDI-6807505|Reactome:R-DDI-72163|Reactome:R-DME-5689880|Reactome:R-DRE-3371453|Reactome:R-DRE-5689901|Reactome:R-GGA-418124|Reactome:R-HSA-110328|Reactome:R-HSA-110329|Reactome:R-HSA-110330|Reactome:R-HSA-110331|Reactome:R-HSA-1221632|Reactome:R-HSA-1251985|Reactome:R-HSA-13…
Bpev01.c0007.g0001	287b7afb9788785f2ebc7a62e9768f33	306	Pfam	PF00249	Myb-like DNA-binding domain	7	28	0.0013	T	20-09-2024	IPR001005	SANT/Myb domain	-	MetaCyc:PWY-4061|MetaCyc:PWY-6842|MetaCyc:PWY-7112|MetaCyc:PWY-7250|MetaCyc:PWY-7511|MetaCyc:PWY-7533|MetaCyc:PWY-7911|Reactome:R-BTA-3371453|Reactome:R-BTA-72163|Reactome:R-BTA-9772755|Reactome:R-CEL-381340|Reactome:R-CEL-383280|Reactome:R-CEL-5250924|Reactome:R-CEL-6807505|Reactome:R-DDI-5689901|Reactome:R-DDI-6807505|Reactome:R-DDI-72163|Reactome:R-DME-212300|Reactome:R-DME-2559580|Reactome:R-…
Bpev01.c0007.g0001	287b7afb9788785f2ebc7a62e9768f33	306	CDD	cd00167	SANT	3	30	3.04753e-06	T	20-09-2024	IPR001005	SANT/Myb domain	-	MetaCyc:PWY-4061|MetaCyc:PWY-6842|MetaCyc:PWY-7112|MetaCyc:PWY-7250|MetaCyc:PWY-7511|MetaCyc:PWY-7533|MetaCyc:PWY-7911|Reactome:R-BTA-3371453|Reactome:R-BTA-72163|Reactome:R-BTA-9772755|Reactome:R-CEL-381340|Reactome:R-CEL-383280|Reactome:R-CEL-5250924|Reactome:R-CEL-6807505|Reactome:R-DDI-5689901|Reactome:R-DDI-6807505|Reactome:R-DDI-72163|Reactome:R-DME-212300|Reactome:R-DME-2559580|Reactome:R-…
Bpev01.c1520.g0013	ee80d2d06ca6dd7e17206c8543b81eed	87	SUPERFAMILY	SSF46689	Homeodomain-like	30	68	1.06e-06	T	20-09-2024	IPR009057	Homedomain-like superfamily	-	MetaCyc:PWY-2722|MetaCyc:PWY-2723|MetaCyc:PWY-2961|MetaCyc:PWY-3602|MetaCyc:PWY-361|MetaCyc:PWY-4801|MetaCyc:PWY-4922|MetaCyc:PWY-5048|MetaCyc:PWY-5129|MetaCyc:PWY-5132|MetaCyc:PWY-5133|MetaCyc:PWY-5139|MetaCyc:PWY-5175|MetaCyc:PWY-5268|MetaCyc:PWY-5284|MetaCyc:PWY-5292|MetaCyc:PWY-5307|MetaCyc:PWY-5313|MetaCyc:PWY-5317|MetaCyc:PWY-5318|MetaCyc:PWY-5353|MetaCyc:PWY-5368|MetaCyc:PWY-5400|MetaCyc:P…
Bpev01.c1520.g0013	ee80d2d06ca6dd7e17206c8543b81eed	87	CDD	cd00167	SANT	28	67	0.00083037	T	20-09-2024	IPR001005	SANT/Myb domain	-	MetaCyc:PWY-4061|MetaCyc:PWY-6842|MetaCyc:PWY-7112|MetaCyc:PWY-7250|MetaCyc:PWY-7511|MetaCyc:PWY-7533|MetaCyc:PWY-7911|Reactome:R-BTA-3371453|Reactome:R-BTA-72163|Reactome:R-BTA-9772755|Reactome:R-CEL-381340|Reactome:R-CEL-383280|Reactome:R-CEL-5250924|Reactome:R-CEL-6807505|Reactome:R-DDI-5689901|Reactome:R-DDI-6807505|Reactome:R-DDI-72163|Reactome:R-DME-212300|Reactome:R-DME-2559580|Reactome:R-…
Bpev01.c1520.g0013	ee80d2d06ca6dd7e17206c8543b81eed	87	PANTHER	PTHR47998	TRANSCRIPTION FACTOR MYB51-LIKE ISOFORM X1	21	76	2.1e-20	T	20-09-2024	IPR052141	Arabidopsis MYB-like Transcription Factors	GO:0000976(PANTHER)|GO:0005634(PANTHER)|GO:0006355(PANTHER)|GO:0030154(PANTHER)	-
Bpev01.c1520.g0013	ee80d2d06ca6dd7e17206c8543b81eed	87	Gene3D	G3DSA:1.10.10.60	-	29	87	3.3e-08	T	20-09-2024	-	-	-	-
Bpev01.c1520.g0013	ee80d2d06ca6dd7e17206c8543b81eed	87	SMART	SM00717	sant	25	73	8.8e-05	T	20-09-2024	IPR001005	SANT/Myb domain	-	MetaCyc:PWY-4061|MetaCyc:PWY-6842|MetaCyc:PWY-7112|MetaCyc:PWY-7250|MetaCyc:PWY-7511|MetaCyc:PWY-7533|MetaCyc:PWY-7911|Reactome:R-BTA-3371453|Reactome:R-BTA-72163|Reactome:R-BTA-9772755|Reactome:R-CEL-381340|Reactome:R-CEL-383280|Reactome:R-CEL-5250924|Reactome:R-CEL-6807505|Reactome:R-DDI-5689901|Reactome:R-DDI-6807505|Reactome:R-DDI-72163|Reactome:R-DME-212300|Reactome:R-DME-2559580|Reactome:R-…
Bpev01.c1520.g0013	ee80d2d06ca6dd7e17206c8543b81eed	87	Pfam	PF00249	Myb-like DNA-binding domain	29	69	0.00017	T	20-09-2024	IPR001005	SANT/Myb domain	-	MetaCyc:PWY-4061|MetaCyc:PWY-6842|MetaCyc:PWY-7112|MetaCyc:PWY-7250|MetaCyc:PWY-7511|MetaCyc:PWY-7533|MetaCyc:PWY-7911|Reactome:R-BTA-3371453|Reactome:R-BTA-72163|Reactome:R-BTA-9772755|Reactome:R-CEL-381340|Reactome:R-CEL-383280|Reactome:R-CEL-5250924|Reactome:R-CEL-6807505|Reactome:R-DDI-5689901|Reactome:R-DDI-6807505|Reactome:R-DDI-72163|Reactome:R-DME-212300|Reactome:R-DME-2559580|Reactome:R-…
Bpev01.c1520.g0013	ee80d2d06ca6dd7e17206c8543b81eed	87	FunFam	G3DSA:1.10.10.60:FF:000160	MYB-like transcription factor	28	70	2.1e-28	T	20-09-2024	-	-	-	-
Bpev01.c0420.g0028	aad1f677190eb3e2bc34dca9e1ad16a1	342	CDD	cd00167	SANT	71	112	1.71601e-10	T	20-09-2024	IPR001005	SANT/Myb domain	-	MetaCyc:PWY-4061|MetaCyc:PWY-6842|MetaCyc:PWY-7112|MetaCyc:PWY-7250|MetaCyc:PWY-7511|MetaCyc:PWY-7533|MetaCyc:PWY-7911|Reactome:R-BTA-3371453|Reactome:R-BTA-72163|Reactome:R-BTA-9772755|Reactome:R-CEL-381340|Reactome:R-CEL-383280|Reactome:R-CEL-5250924|Reactome:R-CEL-6807505|Reactome:R-DDI-5689901|Reactome:R-DDI-6807505|Reactome:R-DDI-72163|Reactome:R-DME-212300|Reactome:R-DME-2559580|Reactome:R-…
Bpev01.c0420.g0028	aad1f677190eb3e2bc34dca9e1ad16a1	342	FunFam	G3DSA:1.10.10.60:FF:000121	Myb transcription factor	11	67	1.8e-36	T	20-09-2024	-	-	-	-
Bpev01.c0420.g0028	aad1f677190eb3e2bc34dca9e1ad16a1	342	SUPERFAMILY	SSF46689	Homeodomain-like	11	108	3.07e-28	T	20-09-2024	IPR009057	Homedomain-like superfamily	-	MetaCyc:PWY-2722|MetaCyc:PWY-2723|MetaCyc:PWY-2961|MetaCyc:PWY-3602|MetaCyc:PWY-361|MetaCyc:PWY-4801|MetaCyc:PWY-4922|MetaCyc:PWY-5048|MetaCyc:PWY-5129|MetaCyc:PWY-5132|MetaCyc:PWY-5133|MetaCyc:PWY-5139|MetaCyc:PWY-5175|MetaCyc:PWY-5268|MetaCyc:PWY-5284|MetaCyc:PWY-5292|MetaCyc:PWY-5307|MetaCyc:PWY-5313|MetaCyc:PWY-5317|MetaCyc:PWY-5318|MetaCyc:PWY-5353|MetaCyc:PWY-5368|MetaCyc:PWY-5400|MetaCyc:P…
Bpev01.c0420.g0028	aad1f677190eb3e2bc34dca9e1ad16a1	342	ProSiteProfiles	PS50090	Myb-like domain profile.	62	112	10.2435	T	20-09-2024	IPR001005	SANT/Myb domain	-	MetaCyc:PWY-4061|MetaCyc:PWY-6842|MetaCyc:PWY-7112|MetaCyc:PWY-7250|MetaCyc:PWY-7511|MetaCyc:PWY-7533|MetaCyc:PWY-7911|Reactome:R-BTA-3371453|Reactome:R-BTA-72163|Reactome:R-BTA-9772755|Reactome:R-CEL-381340|Reactome:R-CEL-383280|Reactome:R-CEL-5250924|Reactome:R-CEL-6807505|Reactome:R-DDI-5689901|Reactome:R-DDI-6807505|Reactome:R-DDI-72163|Reactome:R-DME-212300|Reactome:R-DME-2559580|Reactome:R-…
Bpev01.c0420.g0028	aad1f677190eb3e2bc34dca9e1ad16a1	342	Gene3D	G3DSA:1.10.10.60	-	14	66	4e-16	T	20-09-2024	-	-	-	-
Bpev01.c0420.g0028	aad1f677190eb3e2bc34dca9e1ad16a1	342	ProSiteProfiles	PS51294	Myb-type HTH DNA-binding domain profile.	62	116	24.866	T	20-09-2024	IPR017930	Myb domain	-	Reactome:R-BTA-3371453|Reactome:R-BTA-72163|Reactome:R-BTA-9772755|Reactome:R-CEL-6807505|Reactome:R-DDI-5689901|Reactome:R-DDI-6807505|Reactome:R-DDI-72163|Reactome:R-DME-5689880|Reactome:R-DRE-3371453|Reactome:R-DRE-5689901|Reactome:R-GGA-418124|Reactome:R-HSA-110328|Reactome:R-HSA-110329|Reactome:R-HSA-110330|Reactome:R-HSA-110331|Reactome:R-HSA-1221632|Reactome:R-HSA-1251985|Reactome:R-HSA-13…
Bpev01.c0420.g0028	aad1f677190eb3e2bc34dca9e1ad16a1	342	Pfam	PF00249	Myb-like DNA-binding domain	14	61	3.1e-11	T	20-09-2024	IPR001005	SANT/Myb domain	-	MetaCyc:PWY-4061|MetaCyc:PWY-6842|MetaCyc:PWY-7112|MetaCyc:PWY-7250|MetaCyc:PWY-7511|MetaCyc:PWY-7533|MetaCyc:PWY-7911|Reactome:R-BTA-3371453|Reactome:R-BTA-72163|Reactome:R-BTA-9772755|Reactome:R-CEL-381340|Reactome:R-CEL-383280|Reactome:R-CEL-5250924|Reactome:R-CEL-6807505|Reactome:R-DDI-5689901|Reactome:R-DDI-6807505|Reactome:R-DDI-72163|Reactome:R-DME-212300|Reactome:R-DME-2559580|Reactome:R-…
Bpev01.c0420.g0028	aad1f677190eb3e2bc34dca9e1ad16a1	342	Pfam	PF00249	Myb-like DNA-binding domain	67	112	1.4e-13	T	20-09-2024	IPR001005	SANT/Myb domain	-	MetaCyc:PWY-4061|MetaCyc:PWY-6842|MetaCyc:PWY-7112|MetaCyc:PWY-7250|MetaCyc:PWY-7511|MetaCyc:PWY-7533|MetaCyc:PWY-7911|Reactome:R-BTA-3371453|Reactome:R-BTA-72163|Reactome:R-BTA-9772755|Reactome:R-CEL-381340|Reactome:R-CEL-383280|Reactome:R-CEL-5250924|Reactome:R-CEL-6807505|Reactome:R-DDI-5689901|Reactome:R-DDI-6807505|Reactome:R-DDI-72163|Reactome:R-DME-212300|Reactome:R-DME-2559580|Reactome:R-…
Bpev01.c0420.g0028	aad1f677190eb3e2bc34dca9e1ad16a1	342	ProSiteProfiles	PS51294	Myb-type HTH DNA-binding domain profile.	9	61	16.7518	T	20-09-2024	IPR017930	Myb domain	-	Reactome:R-BTA-3371453|Reactome:R-BTA-72163|Reactome:R-BTA-9772755|Reactome:R-CEL-6807505|Reactome:R-DDI-5689901|Reactome:R-DDI-6807505|Reactome:R-DDI-72163|Reactome:R-DME-5689880|Reactome:R-DRE-3371453|Reactome:R-DRE-5689901|Reactome:R-GGA-418124|Reactome:R-HSA-110328|Reactome:R-HSA-110329|Reactome:R-HSA-110330|Reactome:R-HSA-110331|Reactome:R-HSA-1221632|Reactome:R-HSA-1251985|Reactome:R-HSA-13…
Bpev01.c0420.g0028	aad1f677190eb3e2bc34dca9e1ad16a1	342	SMART	SM00717	sant	13	63	1.8e-11	T	20-09-2024	IPR001005	SANT/Myb domain	-	MetaCyc:PWY-4061|MetaCyc:PWY-6842|MetaCyc:PWY-7112|MetaCyc:PWY-7250|MetaCyc:PWY-7511|MetaCyc:PWY-7533|MetaCyc:PWY-7911|Reactome:R-BTA-3371453|Reactome:R-BTA-72163|Reactome:R-BTA-9772755|Reactome:R-CEL-381340|Reactome:R-CEL-383280|Reactome:R-CEL-5250924|Reactome:R-CEL-6807505|Reactome:R-DDI-5689901|Reactome:R-DDI-6807505|Reactome:R-DDI-72163|Reactome:R-DME-212300|Reactome:R-DME-2559580|Reactome:R-…
Bpev01.c0420.g0028	aad1f677190eb3e2bc34dca9e1ad16a1	342	SMART	SM00717	sant	66	114	1.4e-15	T	20-09-2024	IPR001005	SANT/Myb domain	-	MetaCyc:PWY-4061|MetaCyc:PWY-6842|MetaCyc:PWY-7112|MetaCyc:PWY-7250|MetaCyc:PWY-7511|MetaCyc:PWY-7533|MetaCyc:PWY-7911|Reactome:R-BTA-3371453|Reactome:R-BTA-72163|Reactome:R-BTA-9772755|Reactome:R-CEL-381340|Reactome:R-CEL-383280|Reactome:R-CEL-5250924|Reactome:R-CEL-6807505|Reactome:R-DDI-5689901|Reactome:R-DDI-6807505|Reactome:R-DDI-72163|Reactome:R-DME-212300|Reactome:R-DME-2559580|Reactome:R-…
Bpev01.c0420.g0028	aad1f677190eb3e2bc34dca9e1ad16a1	342	ProSiteProfiles	PS50090	Myb-like domain profile.	9	61	10.9984	T	20-09-2024	IPR001005	SANT/Myb domain	-	MetaCyc:PWY-4061|MetaCyc:PWY-6842|MetaCyc:PWY-7112|MetaCyc:PWY-7250|MetaCyc:PWY-7511|MetaCyc:PWY-7533|MetaCyc:PWY-7911|Reactome:R-BTA-3371453|Reactome:R-BTA-72163|Reactome:R-BTA-9772755|Reactome:R-CEL-381340|Reactome:R-CEL-383280|Reactome:R-CEL-5250924|Reactome:R-CEL-6807505|Reactome:R-DDI-5689901|Reactome:R-DDI-6807505|Reactome:R-DDI-72163|Reactome:R-DME-212300|Reactome:R-DME-2559580|Reactome:R-…
Bpev01.c0420.g0028	aad1f677190eb3e2bc34dca9e1ad16a1	342	PANTHER	PTHR47999	TRANSCRIPTION FACTOR MYB8-RELATED-RELATED	1	219	6.8e-82	T	20-09-2024	-	-	-	-
Bpev01.c0420.g0028	aad1f677190eb3e2bc34dca9e1ad16a1	342	Gene3D	G3DSA:1.10.10.60	-	71	116	2e-20	T	20-09-2024	-	-	-	-
Bpev01.c0420.g0028	aad1f677190eb3e2bc34dca9e1ad16a1	342	CDD	cd00167	SANT	16	61	1.42798e-08	T	20-09-2024	IPR001005	SANT/Myb domain	-	MetaCyc:PWY-4061|MetaCyc:PWY-6842|MetaCyc:PWY-7112|MetaCyc:PWY-7250|MetaCyc:PWY-7511|MetaCyc:PWY-7533|MetaCyc:PWY-7911|Reactome:R-BTA-3371453|Reactome:R-BTA-72163|Reactome:R-BTA-9772755|Reactome:R-CEL-381340|Reactome:R-CEL-383280|Reactome:R-CEL-5250924|Reactome:R-CEL-6807505|Reactome:R-DDI-5689901|Reactome:R-DDI-6807505|Reactome:R-DDI-72163|Reactome:R-DME-212300|Reactome:R-DME-2559580|Reactome:R-…
Bpev01.c0739.g0017	0c67a9e15d9adc71f003eba8f2b86fd7	387	ProSiteProfiles	PS50090	Myb-like domain profile.	9	61	11.2887	T	20-09-2024	IPR001005	SANT/Myb domain	-	MetaCyc:PWY-4061|MetaCyc:PWY-6842|MetaCyc:PWY-7112|MetaCyc:PWY-7250|MetaCyc:PWY-7511|MetaCyc:PWY-7533|MetaCyc:PWY-7911|Reactome:R-BTA-3371453|Reactome:R-BTA-72163|Reactome:R-BTA-9772755|Reactome:R-CEL-381340|Reactome:R-CEL-383280|Reactome:R-CEL-5250924|Reactome:R-CEL-6807505|Reactome:R-DDI-5689901|Reactome:R-DDI-6807505|Reactome:R-DDI-72163|Reactome:R-DME-212300|Reactome:R-DME-2559580|Reactome:R-…
Bpev01.c0739.g0017	0c67a9e15d9adc71f003eba8f2b86fd7	387	CDD	cd00167	SANT	71	112	1.32234e-11	T	20-09-2024	IPR001005	SANT/Myb domain	-	MetaCyc:PWY-4061|MetaCyc:PWY-6842|MetaCyc:PWY-7112|MetaCyc:PWY-7250|MetaCyc:PWY-7511|MetaCyc:PWY-7533|MetaCyc:PWY-7911|Reactome:R-BTA-3371453|Reactome:R-BTA-72163|Reactome:R-BTA-9772755|Reactome:R-CEL-381340|Reactome:R-CEL-383280|Reactome:R-CEL-5250924|Reactome:R-CEL-6807505|Reactome:R-DDI-5689901|Reactome:R-DDI-6807505|Reactome:R-DDI-72163|Reactome:R-DME-212300|Reactome:R-DME-2559580|Reactome:R-…
Bpev01.c0739.g0017	0c67a9e15d9adc71f003eba8f2b86fd7	387	Gene3D	G3DSA:1.10.10.60	-	11	67	2.2e-16	T	20-09-2024	-	-	-	-
Bpev01.c0739.g0017	0c67a9e15d9adc71f003eba8f2b86fd7	387	FunFam	G3DSA:1.10.10.60:FF:000231	Myb transcription factor	71	116	5.5e-31	T	20-09-2024	-	-	-	-
Bpev01.c0739.g0017	0c67a9e15d9adc71f003eba8f2b86fd7	387	ProSiteProfiles	PS51294	Myb-type HTH DNA-binding domain profile.	9	61	18.5592	T	20-09-2024	IPR017930	Myb domain	-	Reactome:R-BTA-3371453|Reactome:R-BTA-72163|Reactome:R-BTA-9772755|Reactome:R-CEL-6807505|Reactome:R-DDI-5689901|Reactome:R-DDI-6807505|Reactome:R-DDI-72163|Reactome:R-DME-5689880|Reactome:R-DRE-3371453|Reactome:R-DRE-5689901|Reactome:R-GGA-418124|Reactome:R-HSA-110328|Reactome:R-HSA-110329|Reactome:R-HSA-110330|Reactome:R-HSA-110331|Reactome:R-HSA-1221632|Reactome:R-HSA-1251985|Reactome:R-HSA-13…
Bpev01.c0739.g0017	0c67a9e15d9adc71f003eba8f2b86fd7	387	FunFam	G3DSA:1.10.10.60:FF:000121	Myb transcription factor	11	67	8.6e-36	T	20-09-2024	-	-	-	-
Bpev01.c0739.g0017	0c67a9e15d9adc71f003eba8f2b86fd7	387	ProSiteProfiles	PS51294	Myb-type HTH DNA-binding domain profile.	62	116	25.626	T	20-09-2024	IPR017930	Myb domain	-	Reactome:R-BTA-3371453|Reactome:R-BTA-72163|Reactome:R-BTA-9772755|Reactome:R-CEL-6807505|Reactome:R-DDI-5689901|Reactome:R-DDI-6807505|Reactome:R-DDI-72163|Reactome:R-DME-5689880|Reactome:R-DRE-3371453|Reactome:R-DRE-5689901|Reactome:R-GGA-418124|Reactome:R-HSA-110328|Reactome:R-HSA-110329|Reactome:R-HSA-110330|Reactome:R-HSA-110331|Reactome:R-HSA-1221632|Reactome:R-HSA-1251985|Reactome:R-HSA-13…
Bpev01.c0739.g0017	0c67a9e15d9adc71f003eba8f2b86fd7	387	ProSiteProfiles	PS50090	Myb-like domain profile.	62	112	10.4177	T	20-09-2024	IPR001005	SANT/Myb domain	-	MetaCyc:PWY-4061|MetaCyc:PWY-6842|MetaCyc:PWY-7112|MetaCyc:PWY-7250|MetaCyc:PWY-7511|MetaCyc:PWY-7533|MetaCyc:PWY-7911|Reactome:R-BTA-3371453|Reactome:R-BTA-72163|Reactome:R-BTA-9772755|Reactome:R-CEL-381340|Reactome:R-CEL-383280|Reactome:R-CEL-5250924|Reactome:R-CEL-6807505|Reactome:R-DDI-5689901|Reactome:R-DDI-6807505|Reactome:R-DDI-72163|Reactome:R-DME-212300|Reactome:R-DME-2559580|Reactome:R-…
Bpev01.c0739.g0017	0c67a9e15d9adc71f003eba8f2b86fd7	387	PANTHER	PTHR47999	TRANSCRIPTION FACTOR MYB8-RELATED-RELATED	1	201	7.4e-81	T	20-09-2024	-	-	-	-
Bpev01.c0739.g0017	0c67a9e15d9adc71f003eba8f2b86fd7	387	Gene3D	G3DSA:1.10.10.60	-	69	134	4.6e-21	T	20-09-2024	-	-	-	-
Bpev01.c0739.g0017	0c67a9e15d9adc71f003eba8f2b86fd7	387	SMART	SM00717	sant	66	114	1.3e-16	T	20-09-2024	IPR001005	SANT/Myb domain	-	MetaCyc:PWY-4061|MetaCyc:PWY-6842|MetaCyc:PWY-7112|MetaCyc:PWY-7250|MetaCyc:PWY-7511|MetaCyc:PWY-7533|MetaCyc:PWY-7911|Reactome:R-BTA-3371453|Reactome:R-BTA-72163|Reactome:R-BTA-9772755|Reactome:R-CEL-381340|Reactome:R-CEL-383280|Reactome:R-CEL-5250924|Reactome:R-CEL-6807505|Reactome:R-DDI-5689901|Reactome:R-DDI-6807505|Reactome:R-DDI-72163|Reactome:R-DME-212300|Reactome:R-DME-2559580|Reactome:R-…
Bpev01.c0739.g0017	0c67a9e15d9adc71f003eba8f2b86fd7	387	SMART	SM00717	sant	13	63	1.6e-12	T	20-09-2024	IPR001005	SANT/Myb domain	-	MetaCyc:PWY-4061|MetaCyc:PWY-6842|MetaCyc:PWY-7112|MetaCyc:PWY-7250|MetaCyc:PWY-7511|MetaCyc:PWY-7533|MetaCyc:PWY-7911|Reactome:R-BTA-3371453|Reactome:R-BTA-72163|Reactome:R-BTA-9772755|Reactome:R-CEL-381340|Reactome:R-CEL-383280|Reactome:R-CEL-5250924|Reactome:R-CEL-6807505|Reactome:R-DDI-5689901|Reactome:R-DDI-6807505|Reactome:R-DDI-72163|Reactome:R-DME-212300|Reactome:R-DME-2559580|Reactome:R-…
Bpev01.c0739.g0017	0c67a9e15d9adc71f003eba8f2b86fd7	387	SUPERFAMILY	SSF46689	Homeodomain-like	11	108	6.6e-28	T	20-09-2024	IPR009057	Homedomain-like superfamily	-	MetaCyc:PWY-2722|MetaCyc:PWY-2723|MetaCyc:PWY-2961|MetaCyc:PWY-3602|MetaCyc:PWY-361|MetaCyc:PWY-4801|MetaCyc:PWY-4922|MetaCyc:PWY-5048|MetaCyc:PWY-5129|MetaCyc:PWY-5132|MetaCyc:PWY-5133|MetaCyc:PWY-5139|MetaCyc:PWY-5175|MetaCyc:PWY-5268|MetaCyc:PWY-5284|MetaCyc:PWY-5292|MetaCyc:PWY-5307|MetaCyc:PWY-5313|MetaCyc:PWY-5317|MetaCyc:PWY-5318|MetaCyc:PWY-5353|MetaCyc:PWY-5368|MetaCyc:PWY-5400|MetaCyc:P…
Bpev01.c0739.g0017	0c67a9e15d9adc71f003eba8f2b86fd7	387	CDD	cd00167	SANT	16	61	3.28768e-09	T	20-09-2024	IPR001005	SANT/Myb domain	-	MetaCyc:PWY-4061|MetaCyc:PWY-6842|MetaCyc:PWY-7112|MetaCyc:PWY-7250|MetaCyc:PWY-7511|MetaCyc:PWY-7533|MetaCyc:PWY-7911|Reactome:R-BTA-3371453|Reactome:R-BTA-72163|Reactome:R-BTA-9772755|Reactome:R-CEL-381340|Reactome:R-CEL-383280|Reactome:R-CEL-5250924|Reactome:R-CEL-6807505|Reactome:R-DDI-5689901|Reactome:R-DDI-6807505|Reactome:R-DDI-72163|Reactome:R-DME-212300|Reactome:R-DME-2559580|Reactome:R-…
Bpev01.c0739.g0017	0c67a9e15d9adc71f003eba8f2b86fd7	387	Pfam	PF00249	Myb-like DNA-binding domain	14	61	7.1e-12	T	20-09-2024	IPR001005	SANT/Myb domain	-	MetaCyc:PWY-4061|MetaCyc:PWY-6842|MetaCyc:PWY-7112|MetaCyc:PWY-7250|MetaCyc:PWY-7511|MetaCyc:PWY-7533|MetaCyc:PWY-7911|Reactome:R-BTA-3371453|Reactome:R-BTA-72163|Reactome:R-BTA-9772755|Reactome:R-CEL-381340|Reactome:R-CEL-383280|Reactome:R-CEL-5250924|Reactome:R-CEL-6807505|Reactome:R-DDI-5689901|Reactome:R-DDI-6807505|Reactome:R-DDI-72163|Reactome:R-DME-212300|Reactome:R-DME-2559580|Reactome:R-…
Bpev01.c0739.g0017	0c67a9e15d9adc71f003eba8f2b86fd7	387	Pfam	PF00249	Myb-like DNA-binding domain	67	112	6.2e-14	T	20-09-2024	IPR001005	SANT/Myb domain	-	MetaCyc:PWY-4061|MetaCyc:PWY-6842|MetaCyc:PWY-7112|MetaCyc:PWY-7250|MetaCyc:PWY-7511|MetaCyc:PWY-7533|MetaCyc:PWY-7911|Reactome:R-BTA-3371453|Reactome:R-BTA-72163|Reactome:R-BTA-9772755|Reactome:R-CEL-381340|Reactome:R-CEL-383280|Reactome:R-CEL-5250924|Reactome:R-CEL-6807505|Reactome:R-DDI-5689901|Reactome:R-DDI-6807505|Reactome:R-DDI-72163|Reactome:R-DME-212300|Reactome:R-DME-2559580|Reactome:R-…
Bpev01.c2398.g0002	93b0b1eac720f62b6085f740063e3813	86	CDD	cd00167	SANT	11	52	6.24392e-08	T	20-09-2024	IPR001005	SANT/Myb domain	-	MetaCyc:PWY-4061|MetaCyc:PWY-6842|MetaCyc:PWY-7112|MetaCyc:PWY-7250|MetaCyc:PWY-7511|MetaCyc:PWY-7533|MetaCyc:PWY-7911|Reactome:R-BTA-3371453|Reactome:R-BTA-72163|Reactome:R-BTA-9772755|Reactome:R-CEL-381340|Reactome:R-CEL-383280|Reactome:R-CEL-5250924|Reactome:R-CEL-6807505|Reactome:R-DDI-5689901|Reactome:R-DDI-6807505|Reactome:R-DDI-72163|Reactome:R-DME-212300|Reactome:R-DME-2559580|Reactome:R-…
Bpev01.c2398.g0002	93b0b1eac720f62b6085f740063e3813	86	SUPERFAMILY	SSF46689	Homeodomain-like	10	75	3.51e-17	T	20-09-2024	IPR009057	Homedomain-like superfamily	-	MetaCyc:PWY-2722|MetaCyc:PWY-2723|MetaCyc:PWY-2961|MetaCyc:PWY-3602|MetaCyc:PWY-361|MetaCyc:PWY-4801|MetaCyc:PWY-4922|MetaCyc:PWY-5048|MetaCyc:PWY-5129|MetaCyc:PWY-5132|MetaCyc:PWY-5133|MetaCyc:PWY-5139|MetaCyc:PWY-5175|MetaCyc:PWY-5268|MetaCyc:PWY-5284|MetaCyc:PWY-5292|MetaCyc:PWY-5307|MetaCyc:PWY-5313|MetaCyc:PWY-5317|MetaCyc:PWY-5318|MetaCyc:PWY-5353|MetaCyc:PWY-5368|MetaCyc:PWY-5400|MetaCyc:P…
Bpev01.c2398.g0002	93b0b1eac720f62b6085f740063e3813	86	Gene3D	G3DSA:1.10.10.60	-	2	58	7.4e-13	T	20-09-2024	-	-	-	-
Bpev01.c2398.g0002	93b0b1eac720f62b6085f740063e3813	86	ProSiteProfiles	PS51294	Myb-type HTH DNA-binding domain profile.	4	56	17.9422	T	20-09-2024	IPR017930	Myb domain	-	Reactome:R-BTA-3371453|Reactome:R-BTA-72163|Reactome:R-BTA-9772755|Reactome:R-CEL-6807505|Reactome:R-DDI-5689901|Reactome:R-DDI-6807505|Reactome:R-DDI-72163|Reactome:R-DME-5689880|Reactome:R-DRE-3371453|Reactome:R-DRE-5689901|Reactome:R-GGA-418124|Reactome:R-HSA-110328|Reactome:R-HSA-110329|Reactome:R-HSA-110330|Reactome:R-HSA-110331|Reactome:R-HSA-1221632|Reactome:R-HSA-1251985|Reactome:R-HSA-13…
Bpev01.c2398.g0002	93b0b1eac720f62b6085f740063e3813	86	SMART	SM00717	sant	8	54	9e-09	T	20-09-2024	IPR001005	SANT/Myb domain	-	MetaCyc:PWY-4061|MetaCyc:PWY-6842|MetaCyc:PWY-7112|MetaCyc:PWY-7250|MetaCyc:PWY-7511|MetaCyc:PWY-7533|MetaCyc:PWY-7911|Reactome:R-BTA-3371453|Reactome:R-BTA-72163|Reactome:R-BTA-9772755|Reactome:R-CEL-381340|Reactome:R-CEL-383280|Reactome:R-CEL-5250924|Reactome:R-CEL-6807505|Reactome:R-DDI-5689901|Reactome:R-DDI-6807505|Reactome:R-DDI-72163|Reactome:R-DME-212300|Reactome:R-DME-2559580|Reactome:R-…
Bpev01.c2398.g0002	93b0b1eac720f62b6085f740063e3813	86	PANTHER	PTHR47999	TRANSCRIPTION FACTOR MYB8-RELATED-RELATED	3	74	5.5e-31	T	20-09-2024	-	-	-	-
Bpev01.c2398.g0002	93b0b1eac720f62b6085f740063e3813	86	ProSiteProfiles	PS50090	Myb-like domain profile.	4	52	9.1752	T	20-09-2024	IPR001005	SANT/Myb domain	-	MetaCyc:PWY-4061|MetaCyc:PWY-6842|MetaCyc:PWY-7112|MetaCyc:PWY-7250|MetaCyc:PWY-7511|MetaCyc:PWY-7533|MetaCyc:PWY-7911|Reactome:R-BTA-3371453|Reactome:R-BTA-72163|Reactome:R-BTA-9772755|Reactome:R-CEL-381340|Reactome:R-CEL-383280|Reactome:R-CEL-5250924|Reactome:R-CEL-6807505|Reactome:R-DDI-5689901|Reactome:R-DDI-6807505|Reactome:R-DDI-72163|Reactome:R-DME-212300|Reactome:R-DME-2559580|Reactome:R-…
Bpev01.c2398.g0002	93b0b1eac720f62b6085f740063e3813	86	FunFam	G3DSA:1.10.10.60:FF:000001	MYB-related transcription factor	8	57	6.7e-23	T	20-09-2024	-	-	-	-
Bpev01.c2398.g0002	93b0b1eac720f62b6085f740063e3813	86	Pfam	PF00249	Myb-like DNA-binding domain	9	52	1.7e-07	T	20-09-2024	IPR001005	SANT/Myb domain	-	MetaCyc:PWY-4061|MetaCyc:PWY-6842|MetaCyc:PWY-7112|MetaCyc:PWY-7250|MetaCyc:PWY-7511|MetaCyc:PWY-7533|MetaCyc:PWY-7911|Reactome:R-BTA-3371453|Reactome:R-BTA-72163|Reactome:R-BTA-9772755|Reactome:R-CEL-381340|Reactome:R-CEL-383280|Reactome:R-CEL-5250924|Reactome:R-CEL-6807505|Reactome:R-DDI-5689901|Reactome:R-DDI-6807505|Reactome:R-DDI-72163|Reactome:R-DME-212300|Reactome:R-DME-2559580|Reactome:R-…
Bpev01.c0154.g0004	f35d0616714361a25b343eef655bfa1f	300	SMART	SM00717	sant	66	114	5.7e-15	T	20-09-2024	IPR001005	SANT/Myb domain	-	MetaCyc:PWY-4061|MetaCyc:PWY-6842|MetaCyc:PWY-7112|MetaCyc:PWY-7250|MetaCyc:PWY-7511|MetaCyc:PWY-7533|MetaCyc:PWY-7911|Reactome:R-BTA-3371453|Reactome:R-BTA-72163|Reactome:R-BTA-9772755|Reactome:R-CEL-381340|Reactome:R-CEL-383280|Reactome:R-CEL-5250924|Reactome:R-CEL-6807505|Reactome:R-DDI-5689901|Reactome:R-DDI-6807505|Reactome:R-DDI-72163|Reactome:R-DME-212300|Reactome:R-DME-2559580|Reactome:R-…
Bpev01.c0154.g0004	f35d0616714361a25b343eef655bfa1f	300	SMART	SM00717	sant	13	63	5e-12	T	20-09-2024	IPR001005	SANT/Myb domain	-	MetaCyc:PWY-4061|MetaCyc:PWY-6842|MetaCyc:PWY-7112|MetaCyc:PWY-7250|MetaCyc:PWY-7511|MetaCyc:PWY-7533|MetaCyc:PWY-7911|Reactome:R-BTA-3371453|Reactome:R-BTA-72163|Reactome:R-BTA-9772755|Reactome:R-CEL-381340|Reactome:R-CEL-383280|Reactome:R-CEL-5250924|Reactome:R-CEL-6807505|Reactome:R-DDI-5689901|Reactome:R-DDI-6807505|Reactome:R-DDI-72163|Reactome:R-DME-212300|Reactome:R-DME-2559580|Reactome:R-…
Bpev01.c0154.g0004	f35d0616714361a25b343eef655bfa1f	300	FunFam	G3DSA:1.10.10.60:FF:000001	MYB-related transcription factor	13	66	1.5e-30	T	20-09-2024	-	-	-	-
Bpev01.c0154.g0004	f35d0616714361a25b343eef655bfa1f	300	MobiDBLite	mobidb-lite	consensus disorder prediction	115	174	-	T	20-09-2024	-	-	-	-
Bpev01.c0154.g0004	f35d0616714361a25b343eef655bfa1f	300	MobiDBLite	mobidb-lite	consensus disorder prediction	115	142	-	T	20-09-2024	-	-	-	-
Bpev01.c0154.g0004	f35d0616714361a25b343eef655bfa1f	300	MobiDBLite	mobidb-lite	consensus disorder prediction	152	173	-	T	20-09-2024	-	-	-	-
Bpev01.c0154.g0004	f35d0616714361a25b343eef655bfa1f	300	ProSiteProfiles	PS51294	Myb-type HTH DNA-binding domain profile.	62	116	24.8302	T	20-09-2024	IPR017930	Myb domain	-	Reactome:R-BTA-3371453|Reactome:R-BTA-72163|Reactome:R-BTA-9772755|Reactome:R-CEL-6807505|Reactome:R-DDI-5689901|Reactome:R-DDI-6807505|Reactome:R-DDI-72163|Reactome:R-DME-5689880|Reactome:R-DRE-3371453|Reactome:R-DRE-5689901|Reactome:R-GGA-418124|Reactome:R-HSA-110328|Reactome:R-HSA-110329|Reactome:R-HSA-110330|Reactome:R-HSA-110331|Reactome:R-HSA-1221632|Reactome:R-HSA-1251985|Reactome:R-HSA-13…
Bpev01.c0154.g0004	f35d0616714361a25b343eef655bfa1f	300	Coils	Coil	Coil	268	288	-	T	20-09-2024	-	-	-	-
Bpev01.c0154.g0004	f35d0616714361a25b343eef655bfa1f	300	ProSiteProfiles	PS50090	Myb-like domain profile.	9	61	10.4526	T	20-09-2024	IPR001005	SANT/Myb domain	-	MetaCyc:PWY-4061|MetaCyc:PWY-6842|MetaCyc:PWY-7112|MetaCyc:PWY-7250|MetaCyc:PWY-7511|MetaCyc:PWY-7533|MetaCyc:PWY-7911|Reactome:R-BTA-3371453|Reactome:R-BTA-72163|Reactome:R-BTA-9772755|Reactome:R-CEL-381340|Reactome:R-CEL-383280|Reactome:R-CEL-5250924|Reactome:R-CEL-6807505|Reactome:R-DDI-5689901|Reactome:R-DDI-6807505|Reactome:R-DDI-72163|Reactome:R-DME-212300|Reactome:R-DME-2559580|Reactome:R-…
Bpev01.c0154.g0004	f35d0616714361a25b343eef655bfa1f	300	FunFam	G3DSA:1.10.10.60:FF:000254	transcription repressor MYB5-like	71	154	1e-35	T	20-09-2024	-	-	-	-
Bpev01.c0154.g0004	f35d0616714361a25b343eef655bfa1f	300	SUPERFAMILY	SSF46689	Homeodomain-like	11	108	7.26e-29	T	20-09-2024	IPR009057	Homedomain-like superfamily	-	MetaCyc:PWY-2722|MetaCyc:PWY-2723|MetaCyc:PWY-2961|MetaCyc:PWY-3602|MetaCyc:PWY-361|MetaCyc:PWY-4801|MetaCyc:PWY-4922|MetaCyc:PWY-5048|MetaCyc:PWY-5129|MetaCyc:PWY-5132|MetaCyc:PWY-5133|MetaCyc:PWY-5139|MetaCyc:PWY-5175|MetaCyc:PWY-5268|MetaCyc:PWY-5284|MetaCyc:PWY-5292|MetaCyc:PWY-5307|MetaCyc:PWY-5313|MetaCyc:PWY-5317|MetaCyc:PWY-5318|MetaCyc:PWY-5353|MetaCyc:PWY-5368|MetaCyc:PWY-5400|MetaCyc:P…
Bpev01.c0154.g0004	f35d0616714361a25b343eef655bfa1f	300	ProSiteProfiles	PS51294	Myb-type HTH DNA-binding domain profile.	9	61	15.6718	T	20-09-2024	IPR017930	Myb domain	-	Reactome:R-BTA-3371453|Reactome:R-BTA-72163|Reactome:R-BTA-9772755|Reactome:R-CEL-6807505|Reactome:R-DDI-5689901|Reactome:R-DDI-6807505|Reactome:R-DDI-72163|Reactome:R-DME-5689880|Reactome:R-DRE-3371453|Reactome:R-DRE-5689901|Reactome:R-GGA-418124|Reactome:R-HSA-110328|Reactome:R-HSA-110329|Reactome:R-HSA-110330|Reactome:R-HSA-110331|Reactome:R-HSA-1221632|Reactome:R-HSA-1251985|Reactome:R-HSA-13…
Bpev01.c0154.g0004	f35d0616714361a25b343eef655bfa1f	300	Gene3D	G3DSA:1.10.10.60	-	14	66	5.4e-18	T	20-09-2024	-	-	-	-
Bpev01.c0154.g0004	f35d0616714361a25b343eef655bfa1f	300	PANTHER	PTHR47999	TRANSCRIPTION FACTOR MYB8-RELATED-RELATED	1	211	5.3e-85	T	20-09-2024	-	-	-	-
Bpev01.c0154.g0004	f35d0616714361a25b343eef655bfa1f	300	CDD	cd00167	SANT	16	61	1.21131e-09	T	20-09-2024	IPR001005	SANT/Myb domain	-	MetaCyc:PWY-4061|MetaCyc:PWY-6842|MetaCyc:PWY-7112|MetaCyc:PWY-7250|MetaCyc:PWY-7511|MetaCyc:PWY-7533|MetaCyc:PWY-7911|Reactome:R-BTA-3371453|Reactome:R-BTA-72163|Reactome:R-BTA-9772755|Reactome:R-CEL-381340|Reactome:R-CEL-383280|Reactome:R-CEL-5250924|Reactome:R-CEL-6807505|Reactome:R-DDI-5689901|Reactome:R-DDI-6807505|Reactome:R-DDI-72163|Reactome:R-DME-212300|Reactome:R-DME-2559580|Reactome:R-…
Bpev01.c0154.g0004	f35d0616714361a25b343eef655bfa1f	300	CDD	cd00167	SANT	72	112	1.68471e-11	T	20-09-2024	IPR001005	SANT/Myb domain	-	MetaCyc:PWY-4061|MetaCyc:PWY-6842|MetaCyc:PWY-7112|MetaCyc:PWY-7250|MetaCyc:PWY-7511|MetaCyc:PWY-7533|MetaCyc:PWY-7911|Reactome:R-BTA-3371453|Reactome:R-BTA-72163|Reactome:R-BTA-9772755|Reactome:R-CEL-381340|Reactome:R-CEL-383280|Reactome:R-CEL-5250924|Reactome:R-CEL-6807505|Reactome:R-DDI-5689901|Reactome:R-DDI-6807505|Reactome:R-DDI-72163|Reactome:R-DME-212300|Reactome:R-DME-2559580|Reactome:R-…
Bpev01.c0154.g0004	f35d0616714361a25b343eef655bfa1f	300	ProSiteProfiles	PS50090	Myb-like domain profile.	62	112	10.0229	T	20-09-2024	IPR001005	SANT/Myb domain	-	MetaCyc:PWY-4061|MetaCyc:PWY-6842|MetaCyc:PWY-7112|MetaCyc:PWY-7250|MetaCyc:PWY-7511|MetaCyc:PWY-7533|MetaCyc:PWY-7911|Reactome:R-BTA-3371453|Reactome:R-BTA-72163|Reactome:R-BTA-9772755|Reactome:R-CEL-381340|Reactome:R-CEL-383280|Reactome:R-CEL-5250924|Reactome:R-CEL-6807505|Reactome:R-DDI-5689901|Reactome:R-DDI-6807505|Reactome:R-DDI-72163|Reactome:R-DME-212300|Reactome:R-DME-2559580|Reactome:R-…
Bpev01.c0154.g0004	f35d0616714361a25b343eef655bfa1f	300	Gene3D	G3DSA:1.10.10.60	-	71	154	3.8e-22	T	20-09-2024	-	-	-	-
Bpev01.c0154.g0004	f35d0616714361a25b343eef655bfa1f	300	Pfam	PF00249	Myb-like DNA-binding domain	14	61	8.9e-12	T	20-09-2024	IPR001005	SANT/Myb domain	-	MetaCyc:PWY-4061|MetaCyc:PWY-6842|MetaCyc:PWY-7112|MetaCyc:PWY-7250|MetaCyc:PWY-7511|MetaCyc:PWY-7533|MetaCyc:PWY-7911|Reactome:R-BTA-3371453|Reactome:R-BTA-72163|Reactome:R-BTA-9772755|Reactome:R-CEL-381340|Reactome:R-CEL-383280|Reactome:R-CEL-5250924|Reactome:R-CEL-6807505|Reactome:R-DDI-5689901|Reactome:R-DDI-6807505|Reactome:R-DDI-72163|Reactome:R-DME-212300|Reactome:R-DME-2559580|Reactome:R-…
Bpev01.c0154.g0004	f35d0616714361a25b343eef655bfa1f	300	Pfam	PF00249	Myb-like DNA-binding domain	67	112	3.5e-13	T	20-09-2024	IPR001005	SANT/Myb domain	-	MetaCyc:PWY-4061|MetaCyc:PWY-6842|MetaCyc:PWY-7112|MetaCyc:PWY-7250|MetaCyc:PWY-7511|MetaCyc:PWY-7533|MetaCyc:PWY-7911|Reactome:R-BTA-3371453|Reactome:R-BTA-72163|Reactome:R-BTA-9772755|Reactome:R-CEL-381340|Reactome:R-CEL-383280|Reactome:R-CEL-5250924|Reactome:R-CEL-6807505|Reactome:R-DDI-5689901|Reactome:R-DDI-6807505|Reactome:R-DDI-72163|Reactome:R-DME-212300|Reactome:R-DME-2559580|Reactome:R-…
Bpev01.c0145.g0045	4ae923d3faa186451fded6a87398a8c2	289	Gene3D	G3DSA:1.10.10.60	-	70	155	2.9e-21	T	20-09-2024	-	-	-	-
Bpev01.c0145.g0045	4ae923d3faa186451fded6a87398a8c2	289	CDD	cd00167	SANT	71	112	3.76089e-12	T	20-09-2024	IPR001005	SANT/Myb domain	-	MetaCyc:PWY-4061|MetaCyc:PWY-6842|MetaCyc:PWY-7112|MetaCyc:PWY-7250|MetaCyc:PWY-7511|MetaCyc:PWY-7533|MetaCyc:PWY-7911|Reactome:R-BTA-3371453|Reactome:R-BTA-72163|Reactome:R-BTA-9772755|Reactome:R-CEL-381340|Reactome:R-CEL-383280|Reactome:R-CEL-5250924|Reactome:R-CEL-6807505|Reactome:R-DDI-5689901|Reactome:R-DDI-6807505|Reactome:R-DDI-72163|Reactome:R-DME-212300|Reactome:R-DME-2559580|Reactome:R-…
Bpev01.c0145.g0045	4ae923d3faa186451fded6a87398a8c2	289	ProSiteProfiles	PS50090	Myb-like domain profile.	9	61	10.3945	T	20-09-2024	IPR001005	SANT/Myb domain	-	MetaCyc:PWY-4061|MetaCyc:PWY-6842|MetaCyc:PWY-7112|MetaCyc:PWY-7250|MetaCyc:PWY-7511|MetaCyc:PWY-7533|MetaCyc:PWY-7911|Reactome:R-BTA-3371453|Reactome:R-BTA-72163|Reactome:R-BTA-9772755|Reactome:R-CEL-381340|Reactome:R-CEL-383280|Reactome:R-CEL-5250924|Reactome:R-CEL-6807505|Reactome:R-DDI-5689901|Reactome:R-DDI-6807505|Reactome:R-DDI-72163|Reactome:R-DME-212300|Reactome:R-DME-2559580|Reactome:R-…
Bpev01.c0145.g0045	4ae923d3faa186451fded6a87398a8c2	289	FunFam	G3DSA:1.10.10.60:FF:000300	Myb transcription factor	71	133	3.4e-41	T	20-09-2024	-	-	-	-
Bpev01.c0145.g0045	4ae923d3faa186451fded6a87398a8c2	289	SUPERFAMILY	SSF46689	Homeodomain-like	11	108	3.33e-27	T	20-09-2024	IPR009057	Homedomain-like superfamily	-	MetaCyc:PWY-2722|MetaCyc:PWY-2723|MetaCyc:PWY-2961|MetaCyc:PWY-3602|MetaCyc:PWY-361|MetaCyc:PWY-4801|MetaCyc:PWY-4922|MetaCyc:PWY-5048|MetaCyc:PWY-5129|MetaCyc:PWY-5132|MetaCyc:PWY-5133|MetaCyc:PWY-5139|MetaCyc:PWY-5175|MetaCyc:PWY-5268|MetaCyc:PWY-5284|MetaCyc:PWY-5292|MetaCyc:PWY-5307|MetaCyc:PWY-5313|MetaCyc:PWY-5317|MetaCyc:PWY-5318|MetaCyc:PWY-5353|MetaCyc:PWY-5368|MetaCyc:PWY-5400|MetaCyc:P…
Bpev01.c0145.g0045	4ae923d3faa186451fded6a87398a8c2	289	ProSiteProfiles	PS51294	Myb-type HTH DNA-binding domain profile.	9	61	15.5736	T	20-09-2024	IPR017930	Myb domain	-	Reactome:R-BTA-3371453|Reactome:R-BTA-72163|Reactome:R-BTA-9772755|Reactome:R-CEL-6807505|Reactome:R-DDI-5689901|Reactome:R-DDI-6807505|Reactome:R-DDI-72163|Reactome:R-DME-5689880|Reactome:R-DRE-3371453|Reactome:R-DRE-5689901|Reactome:R-GGA-418124|Reactome:R-HSA-110328|Reactome:R-HSA-110329|Reactome:R-HSA-110330|Reactome:R-HSA-110331|Reactome:R-HSA-1221632|Reactome:R-HSA-1251985|Reactome:R-HSA-13…
Bpev01.c0145.g0045	4ae923d3faa186451fded6a87398a8c2	289	SMART	SM00717	sant	13	63	1.9e-12	T	20-09-2024	IPR001005	SANT/Myb domain	-	MetaCyc:PWY-4061|MetaCyc:PWY-6842|MetaCyc:PWY-7112|MetaCyc:PWY-7250|MetaCyc:PWY-7511|MetaCyc:PWY-7533|MetaCyc:PWY-7911|Reactome:R-BTA-3371453|Reactome:R-BTA-72163|Reactome:R-BTA-9772755|Reactome:R-CEL-381340|Reactome:R-CEL-383280|Reactome:R-CEL-5250924|Reactome:R-CEL-6807505|Reactome:R-DDI-5689901|Reactome:R-DDI-6807505|Reactome:R-DDI-72163|Reactome:R-DME-212300|Reactome:R-DME-2559580|Reactome:R-…
Bpev01.c0145.g0045	4ae923d3faa186451fded6a87398a8c2	289	SMART	SM00717	sant	66	114	6.5e-16	T	20-09-2024	IPR001005	SANT/Myb domain	-	MetaCyc:PWY-4061|MetaCyc:PWY-6842|MetaCyc:PWY-7112|MetaCyc:PWY-7250|MetaCyc:PWY-7511|MetaCyc:PWY-7533|MetaCyc:PWY-7911|Reactome:R-BTA-3371453|Reactome:R-BTA-72163|Reactome:R-BTA-9772755|Reactome:R-CEL-381340|Reactome:R-CEL-383280|Reactome:R-CEL-5250924|Reactome:R-CEL-6807505|Reactome:R-DDI-5689901|Reactome:R-DDI-6807505|Reactome:R-DDI-72163|Reactome:R-DME-212300|Reactome:R-DME-2559580|Reactome:R-…
Bpev01.c0145.g0045	4ae923d3faa186451fded6a87398a8c2	289	FunFam	G3DSA:1.10.10.60:FF:000069	MYB transcription factor	11	67	3.9e-40	T	20-09-2024	-	-	-	-
Bpev01.c0145.g0045	4ae923d3faa186451fded6a87398a8c2	289	Pfam	PF00249	Myb-like DNA-binding domain	71	111	2.4e-13	T	20-09-2024	IPR001005	SANT/Myb domain	-	MetaCyc:PWY-4061|MetaCyc:PWY-6842|MetaCyc:PWY-7112|MetaCyc:PWY-7250|MetaCyc:PWY-7511|MetaCyc:PWY-7533|MetaCyc:PWY-7911|Reactome:R-BTA-3371453|Reactome:R-BTA-72163|Reactome:R-BTA-9772755|Reactome:R-CEL-381340|Reactome:R-CEL-383280|Reactome:R-CEL-5250924|Reactome:R-CEL-6807505|Reactome:R-DDI-5689901|Reactome:R-DDI-6807505|Reactome:R-DDI-72163|Reactome:R-DME-212300|Reactome:R-DME-2559580|Reactome:R-…
Bpev01.c0145.g0045	4ae923d3faa186451fded6a87398a8c2	289	Pfam	PF00249	Myb-like DNA-binding domain	14	61	1.2e-11	T	20-09-2024	IPR001005	SANT/Myb domain	-	MetaCyc:PWY-4061|MetaCyc:PWY-6842|MetaCyc:PWY-7112|MetaCyc:PWY-7250|MetaCyc:PWY-7511|MetaCyc:PWY-7533|MetaCyc:PWY-7911|Reactome:R-BTA-3371453|Reactome:R-BTA-72163|Reactome:R-BTA-9772755|Reactome:R-CEL-381340|Reactome:R-CEL-383280|Reactome:R-CEL-5250924|Reactome:R-CEL-6807505|Reactome:R-DDI-5689901|Reactome:R-DDI-6807505|Reactome:R-DDI-72163|Reactome:R-DME-212300|Reactome:R-DME-2559580|Reactome:R-…
Bpev01.c0145.g0045	4ae923d3faa186451fded6a87398a8c2	289	Gene3D	G3DSA:1.10.10.60	-	11	67	2.3e-17	T	20-09-2024	-	-	-	-
Bpev01.c0145.g0045	4ae923d3faa186451fded6a87398a8c2	289	ProSiteProfiles	PS51294	Myb-type HTH DNA-binding domain profile.	62	116	27.1411	T	20-09-2024	IPR017930	Myb domain	-	Reactome:R-BTA-3371453|Reactome:R-BTA-72163|Reactome:R-BTA-9772755|Reactome:R-CEL-6807505|Reactome:R-DDI-5689901|Reactome:R-DDI-6807505|Reactome:R-DDI-72163|Reactome:R-DME-5689880|Reactome:R-DRE-3371453|Reactome:R-DRE-5689901|Reactome:R-GGA-418124|Reactome:R-HSA-110328|Reactome:R-HSA-110329|Reactome:R-HSA-110330|Reactome:R-HSA-110331|Reactome:R-HSA-1221632|Reactome:R-HSA-1251985|Reactome:R-HSA-13…
Bpev01.c0145.g0045	4ae923d3faa186451fded6a87398a8c2	289	MobiDBLite	mobidb-lite	consensus disorder prediction	123	166	-	T	20-09-2024	-	-	-	-
Bpev01.c0145.g0045	4ae923d3faa186451fded6a87398a8c2	289	CDD	cd00167	SANT	16	61	4.28362e-09	T	20-09-2024	IPR001005	SANT/Myb domain	-	MetaCyc:PWY-4061|MetaCyc:PWY-6842|MetaCyc:PWY-7112|MetaCyc:PWY-7250|MetaCyc:PWY-7511|MetaCyc:PWY-7533|MetaCyc:PWY-7911|Reactome:R-BTA-3371453|Reactome:R-BTA-72163|Reactome:R-BTA-9772755|Reactome:R-CEL-381340|Reactome:R-CEL-383280|Reactome:R-CEL-5250924|Reactome:R-CEL-6807505|Reactome:R-DDI-5689901|Reactome:R-DDI-6807505|Reactome:R-DDI-72163|Reactome:R-DME-212300|Reactome:R-DME-2559580|Reactome:R-…
Bpev01.c0145.g0045	4ae923d3faa186451fded6a87398a8c2	289	PANTHER	PTHR47999	TRANSCRIPTION FACTOR MYB8-RELATED-RELATED	1	231	5e-89	T	20-09-2024	-	-	-	-
Bpev01.c0145.g0045	4ae923d3faa186451fded6a87398a8c2	289	ProSiteProfiles	PS50090	Myb-like domain profile.	62	112	10.441	T	20-09-2024	IPR001005	SANT/Myb domain	-	MetaCyc:PWY-4061|MetaCyc:PWY-6842|MetaCyc:PWY-7112|MetaCyc:PWY-7250|MetaCyc:PWY-7511|MetaCyc:PWY-7533|MetaCyc:PWY-7911|Reactome:R-BTA-3371453|Reactome:R-BTA-72163|Reactome:R-BTA-9772755|Reactome:R-CEL-381340|Reactome:R-CEL-383280|Reactome:R-CEL-5250924|Reactome:R-CEL-6807505|Reactome:R-DDI-5689901|Reactome:R-DDI-6807505|Reactome:R-DDI-72163|Reactome:R-DME-212300|Reactome:R-DME-2559580|Reactome:R-…
Bpev01.c0126.g0011	92e758109059e245f30ac6d8e0718de8	251	Pfam	PF00249	Myb-like DNA-binding domain	14	60	4.1e-10	T	20-09-2024	IPR001005	SANT/Myb domain	-	MetaCyc:PWY-4061|MetaCyc:PWY-6842|MetaCyc:PWY-7112|MetaCyc:PWY-7250|MetaCyc:PWY-7511|MetaCyc:PWY-7533|MetaCyc:PWY-7911|Reactome:R-BTA-3371453|Reactome:R-BTA-72163|Reactome:R-BTA-9772755|Reactome:R-CEL-381340|Reactome:R-CEL-383280|Reactome:R-CEL-5250924|Reactome:R-CEL-6807505|Reactome:R-DDI-5689901|Reactome:R-DDI-6807505|Reactome:R-DDI-72163|Reactome:R-DME-212300|Reactome:R-DME-2559580|Reactome:R-…
Bpev01.c0126.g0011	92e758109059e245f30ac6d8e0718de8	251	Pfam	PF00249	Myb-like DNA-binding domain	66	111	3.6e-14	T	20-09-2024	IPR001005	SANT/Myb domain	-	MetaCyc:PWY-4061|MetaCyc:PWY-6842|MetaCyc:PWY-7112|MetaCyc:PWY-7250|MetaCyc:PWY-7511|MetaCyc:PWY-7533|MetaCyc:PWY-7911|Reactome:R-BTA-3371453|Reactome:R-BTA-72163|Reactome:R-BTA-9772755|Reactome:R-CEL-381340|Reactome:R-CEL-383280|Reactome:R-CEL-5250924|Reactome:R-CEL-6807505|Reactome:R-DDI-5689901|Reactome:R-DDI-6807505|Reactome:R-DDI-72163|Reactome:R-DME-212300|Reactome:R-DME-2559580|Reactome:R-…
Bpev01.c0126.g0011	92e758109059e245f30ac6d8e0718de8	251	CDD	cd00167	SANT	16	60	2.20564e-09	T	20-09-2024	IPR001005	SANT/Myb domain	-	MetaCyc:PWY-4061|MetaCyc:PWY-6842|MetaCyc:PWY-7112|MetaCyc:PWY-7250|MetaCyc:PWY-7511|MetaCyc:PWY-7533|MetaCyc:PWY-7911|Reactome:R-BTA-3371453|Reactome:R-BTA-72163|Reactome:R-BTA-9772755|Reactome:R-CEL-381340|Reactome:R-CEL-383280|Reactome:R-CEL-5250924|Reactome:R-CEL-6807505|Reactome:R-DDI-5689901|Reactome:R-DDI-6807505|Reactome:R-DDI-72163|Reactome:R-DME-212300|Reactome:R-DME-2559580|Reactome:R-…
Bpev01.c0126.g0011	92e758109059e245f30ac6d8e0718de8	251	ProSiteProfiles	PS50090	Myb-like domain profile.	61	111	10.6616	T	20-09-2024	IPR001005	SANT/Myb domain	-	MetaCyc:PWY-4061|MetaCyc:PWY-6842|MetaCyc:PWY-7112|MetaCyc:PWY-7250|MetaCyc:PWY-7511|MetaCyc:PWY-7533|MetaCyc:PWY-7911|Reactome:R-BTA-3371453|Reactome:R-BTA-72163|Reactome:R-BTA-9772755|Reactome:R-CEL-381340|Reactome:R-CEL-383280|Reactome:R-CEL-5250924|Reactome:R-CEL-6807505|Reactome:R-DDI-5689901|Reactome:R-DDI-6807505|Reactome:R-DDI-72163|Reactome:R-DME-212300|Reactome:R-DME-2559580|Reactome:R-…
Bpev01.c0126.g0011	92e758109059e245f30ac6d8e0718de8	251	FunFam	G3DSA:1.10.10.60:FF:000001	MYB-related transcription factor	12	65	4.1e-25	T	20-09-2024	-	-	-	-
Bpev01.c0126.g0011	92e758109059e245f30ac6d8e0718de8	251	ProSiteProfiles	PS50090	Myb-like domain profile.	8	60	10.441	T	20-09-2024	IPR001005	SANT/Myb domain	-	MetaCyc:PWY-4061|MetaCyc:PWY-6842|MetaCyc:PWY-7112|MetaCyc:PWY-7250|MetaCyc:PWY-7511|MetaCyc:PWY-7533|MetaCyc:PWY-7911|Reactome:R-BTA-3371453|Reactome:R-BTA-72163|Reactome:R-BTA-9772755|Reactome:R-CEL-381340|Reactome:R-CEL-383280|Reactome:R-CEL-5250924|Reactome:R-CEL-6807505|Reactome:R-DDI-5689901|Reactome:R-DDI-6807505|Reactome:R-DDI-72163|Reactome:R-DME-212300|Reactome:R-DME-2559580|Reactome:R-…
Bpev01.c0126.g0011	92e758109059e245f30ac6d8e0718de8	251	Gene3D	G3DSA:1.10.10.60	-	68	146	1e-20	T	20-09-2024	-	-	-	-
Bpev01.c0126.g0011	92e758109059e245f30ac6d8e0718de8	251	ProSiteProfiles	PS51294	Myb-type HTH DNA-binding domain profile.	61	115	25.8834	T	20-09-2024	IPR017930	Myb domain	-	Reactome:R-BTA-3371453|Reactome:R-BTA-72163|Reactome:R-BTA-9772755|Reactome:R-CEL-6807505|Reactome:R-DDI-5689901|Reactome:R-DDI-6807505|Reactome:R-DDI-72163|Reactome:R-DME-5689880|Reactome:R-DRE-3371453|Reactome:R-DRE-5689901|Reactome:R-GGA-418124|Reactome:R-HSA-110328|Reactome:R-HSA-110329|Reactome:R-HSA-110330|Reactome:R-HSA-110331|Reactome:R-HSA-1221632|Reactome:R-HSA-1251985|Reactome:R-HSA-13…
Bpev01.c0126.g0011	92e758109059e245f30ac6d8e0718de8	251	SUPERFAMILY	SSF46689	Homeodomain-like	12	107	1.34e-27	T	20-09-2024	IPR009057	Homedomain-like superfamily	-	MetaCyc:PWY-2722|MetaCyc:PWY-2723|MetaCyc:PWY-2961|MetaCyc:PWY-3602|MetaCyc:PWY-361|MetaCyc:PWY-4801|MetaCyc:PWY-4922|MetaCyc:PWY-5048|MetaCyc:PWY-5129|MetaCyc:PWY-5132|MetaCyc:PWY-5133|MetaCyc:PWY-5139|MetaCyc:PWY-5175|MetaCyc:PWY-5268|MetaCyc:PWY-5284|MetaCyc:PWY-5292|MetaCyc:PWY-5307|MetaCyc:PWY-5313|MetaCyc:PWY-5317|MetaCyc:PWY-5318|MetaCyc:PWY-5353|MetaCyc:PWY-5368|MetaCyc:PWY-5400|MetaCyc:P…
Bpev01.c0126.g0011	92e758109059e245f30ac6d8e0718de8	251	CDD	cd00167	SANT	68	111	5.89657e-12	T	20-09-2024	IPR001005	SANT/Myb domain	-	MetaCyc:PWY-4061|MetaCyc:PWY-6842|MetaCyc:PWY-7112|MetaCyc:PWY-7250|MetaCyc:PWY-7511|MetaCyc:PWY-7533|MetaCyc:PWY-7911|Reactome:R-BTA-3371453|Reactome:R-BTA-72163|Reactome:R-BTA-9772755|Reactome:R-CEL-381340|Reactome:R-CEL-383280|Reactome:R-CEL-5250924|Reactome:R-CEL-6807505|Reactome:R-DDI-5689901|Reactome:R-DDI-6807505|Reactome:R-DDI-72163|Reactome:R-DME-212300|Reactome:R-DME-2559580|Reactome:R-…
Bpev01.c0126.g0011	92e758109059e245f30ac6d8e0718de8	251	PANTHER	PTHR47999	TRANSCRIPTION FACTOR MYB8-RELATED-RELATED	11	179	1.4e-61	T	20-09-2024	-	-	-	-
Bpev01.c0126.g0011	92e758109059e245f30ac6d8e0718de8	251	ProSiteProfiles	PS51294	Myb-type HTH DNA-binding domain profile.	12	60	16.0424	T	20-09-2024	IPR017930	Myb domain	-	Reactome:R-BTA-3371453|Reactome:R-BTA-72163|Reactome:R-BTA-9772755|Reactome:R-CEL-6807505|Reactome:R-DDI-5689901|Reactome:R-DDI-6807505|Reactome:R-DDI-72163|Reactome:R-DME-5689880|Reactome:R-DRE-3371453|Reactome:R-DRE-5689901|Reactome:R-GGA-418124|Reactome:R-HSA-110328|Reactome:R-HSA-110329|Reactome:R-HSA-110330|Reactome:R-HSA-110331|Reactome:R-HSA-1221632|Reactome:R-HSA-1251985|Reactome:R-HSA-13…
Bpev01.c0126.g0011	92e758109059e245f30ac6d8e0718de8	251	Gene3D	G3DSA:1.10.10.60	-	13	65	8.8e-17	T	20-09-2024	-	-	-	-
Bpev01.c0126.g0011	92e758109059e245f30ac6d8e0718de8	251	SMART	SM00717	sant	12	62	4.6e-12	T	20-09-2024	IPR001005	SANT/Myb domain	-	MetaCyc:PWY-4061|MetaCyc:PWY-6842|MetaCyc:PWY-7112|MetaCyc:PWY-7250|MetaCyc:PWY-7511|MetaCyc:PWY-7533|MetaCyc:PWY-7911|Reactome:R-BTA-3371453|Reactome:R-BTA-72163|Reactome:R-BTA-9772755|Reactome:R-CEL-381340|Reactome:R-CEL-383280|Reactome:R-CEL-5250924|Reactome:R-CEL-6807505|Reactome:R-DDI-5689901|Reactome:R-DDI-6807505|Reactome:R-DDI-72163|Reactome:R-DME-212300|Reactome:R-DME-2559580|Reactome:R-…
Bpev01.c0126.g0011	92e758109059e245f30ac6d8e0718de8	251	SMART	SM00717	sant	65	113	3.1e-17	T	20-09-2024	IPR001005	SANT/Myb domain	-	MetaCyc:PWY-4061|MetaCyc:PWY-6842|MetaCyc:PWY-7112|MetaCyc:PWY-7250|MetaCyc:PWY-7511|MetaCyc:PWY-7533|MetaCyc:PWY-7911|Reactome:R-BTA-3371453|Reactome:R-BTA-72163|Reactome:R-BTA-9772755|Reactome:R-CEL-381340|Reactome:R-CEL-383280|Reactome:R-CEL-5250924|Reactome:R-CEL-6807505|Reactome:R-DDI-5689901|Reactome:R-DDI-6807505|Reactome:R-DDI-72163|Reactome:R-DME-212300|Reactome:R-DME-2559580|Reactome:R-…
Bpev01.c0214.g0011	a1d249b98154f1257d0c9e2432feb7a8	90	ProSiteProfiles	PS51294	Myb-type HTH DNA-binding domain profile.	11	67	20.6425	T	20-09-2024	IPR017930	Myb domain	-	Reactome:R-BTA-3371453|Reactome:R-BTA-72163|Reactome:R-BTA-9772755|Reactome:R-CEL-6807505|Reactome:R-DDI-5689901|Reactome:R-DDI-6807505|Reactome:R-DDI-72163|Reactome:R-DME-5689880|Reactome:R-DRE-3371453|Reactome:R-DRE-5689901|Reactome:R-GGA-418124|Reactome:R-HSA-110328|Reactome:R-HSA-110329|Reactome:R-HSA-110330|Reactome:R-HSA-110331|Reactome:R-HSA-1221632|Reactome:R-HSA-1251985|Reactome:R-HSA-13…
Bpev01.c0214.g0011	a1d249b98154f1257d0c9e2432feb7a8	90	FunFam	G3DSA:1.10.10.60:FF:000015	Transcription factor RAX3	9	69	1.5e-32	T	20-09-2024	-	-	-	-
Bpev01.c0214.g0011	a1d249b98154f1257d0c9e2432feb7a8	90	SMART	SM00717	sant	15	65	7e-13	T	20-09-2024	IPR001005	SANT/Myb domain	-	MetaCyc:PWY-4061|MetaCyc:PWY-6842|MetaCyc:PWY-7112|MetaCyc:PWY-7250|MetaCyc:PWY-7511|MetaCyc:PWY-7533|MetaCyc:PWY-7911|Reactome:R-BTA-3371453|Reactome:R-BTA-72163|Reactome:R-BTA-9772755|Reactome:R-CEL-381340|Reactome:R-CEL-383280|Reactome:R-CEL-5250924|Reactome:R-CEL-6807505|Reactome:R-DDI-5689901|Reactome:R-DDI-6807505|Reactome:R-DDI-72163|Reactome:R-DME-212300|Reactome:R-DME-2559580|Reactome:R-…
Bpev01.c0214.g0011	a1d249b98154f1257d0c9e2432feb7a8	90	Pfam	PF00249	Myb-like DNA-binding domain	16	63	1.6e-13	T	20-09-2024	IPR001005	SANT/Myb domain	-	MetaCyc:PWY-4061|MetaCyc:PWY-6842|MetaCyc:PWY-7112|MetaCyc:PWY-7250|MetaCyc:PWY-7511|MetaCyc:PWY-7533|MetaCyc:PWY-7911|Reactome:R-BTA-3371453|Reactome:R-BTA-72163|Reactome:R-BTA-9772755|Reactome:R-CEL-381340|Reactome:R-CEL-383280|Reactome:R-CEL-5250924|Reactome:R-CEL-6807505|Reactome:R-DDI-5689901|Reactome:R-DDI-6807505|Reactome:R-DDI-72163|Reactome:R-DME-212300|Reactome:R-DME-2559580|Reactome:R-…
Bpev01.c0214.g0011	a1d249b98154f1257d0c9e2432feb7a8	90	ProSiteProfiles	PS51294	Myb-type HTH DNA-binding domain profile.	68	90	10.1615	T	20-09-2024	IPR017930	Myb domain	-	Reactome:R-BTA-3371453|Reactome:R-BTA-72163|Reactome:R-BTA-9772755|Reactome:R-CEL-6807505|Reactome:R-DDI-5689901|Reactome:R-DDI-6807505|Reactome:R-DDI-72163|Reactome:R-DME-5689880|Reactome:R-DRE-3371453|Reactome:R-DRE-5689901|Reactome:R-GGA-418124|Reactome:R-HSA-110328|Reactome:R-HSA-110329|Reactome:R-HSA-110330|Reactome:R-HSA-110331|Reactome:R-HSA-1221632|Reactome:R-HSA-1251985|Reactome:R-HSA-13…
Bpev01.c0214.g0011	a1d249b98154f1257d0c9e2432feb7a8	90	PANTHER	PTHR10641	MYB FAMILY TRANSCRIPTION FACTOR	4	90	1.2e-48	T	20-09-2024	-	-	-	-
Bpev01.c0214.g0011	a1d249b98154f1257d0c9e2432feb7a8	90	SUPERFAMILY	SSF46689	Homeodomain-like	17	90	1.44e-22	T	20-09-2024	IPR009057	Homedomain-like superfamily	-	MetaCyc:PWY-2722|MetaCyc:PWY-2723|MetaCyc:PWY-2961|MetaCyc:PWY-3602|MetaCyc:PWY-361|MetaCyc:PWY-4801|MetaCyc:PWY-4922|MetaCyc:PWY-5048|MetaCyc:PWY-5129|MetaCyc:PWY-5132|MetaCyc:PWY-5133|MetaCyc:PWY-5139|MetaCyc:PWY-5175|MetaCyc:PWY-5268|MetaCyc:PWY-5284|MetaCyc:PWY-5292|MetaCyc:PWY-5307|MetaCyc:PWY-5313|MetaCyc:PWY-5317|MetaCyc:PWY-5318|MetaCyc:PWY-5353|MetaCyc:PWY-5368|MetaCyc:PWY-5400|MetaCyc:P…
Bpev01.c0214.g0011	a1d249b98154f1257d0c9e2432feb7a8	90	CDD	cd00167	SANT	18	63	1.46552e-10	T	20-09-2024	IPR001005	SANT/Myb domain	-	MetaCyc:PWY-4061|MetaCyc:PWY-6842|MetaCyc:PWY-7112|MetaCyc:PWY-7250|MetaCyc:PWY-7511|MetaCyc:PWY-7533|MetaCyc:PWY-7911|Reactome:R-BTA-3371453|Reactome:R-BTA-72163|Reactome:R-BTA-9772755|Reactome:R-CEL-381340|Reactome:R-CEL-383280|Reactome:R-CEL-5250924|Reactome:R-CEL-6807505|Reactome:R-DDI-5689901|Reactome:R-DDI-6807505|Reactome:R-DDI-72163|Reactome:R-DME-212300|Reactome:R-DME-2559580|Reactome:R-…
Bpev01.c0214.g0011	a1d249b98154f1257d0c9e2432feb7a8	90	ProSiteProfiles	PS50090	Myb-like domain profile.	11	63	11.1145	T	20-09-2024	IPR001005	SANT/Myb domain	-	MetaCyc:PWY-4061|MetaCyc:PWY-6842|MetaCyc:PWY-7112|MetaCyc:PWY-7250|MetaCyc:PWY-7511|MetaCyc:PWY-7533|MetaCyc:PWY-7911|Reactome:R-BTA-3371453|Reactome:R-BTA-72163|Reactome:R-BTA-9772755|Reactome:R-CEL-381340|Reactome:R-CEL-383280|Reactome:R-CEL-5250924|Reactome:R-CEL-6807505|Reactome:R-DDI-5689901|Reactome:R-DDI-6807505|Reactome:R-DDI-72163|Reactome:R-DME-212300|Reactome:R-DME-2559580|Reactome:R-…
Bpev01.c0214.g0011	a1d249b98154f1257d0c9e2432feb7a8	90	Gene3D	G3DSA:1.10.10.60	-	15	68	2.4e-19	T	20-09-2024	-	-	-	-
Bpev01.c0894.g0002	9a7ecf8b1cc562f5a5c94322104b8b7b	227	CDD	cd00167	SANT	71	112	9.08433e-11	T	20-09-2024	IPR001005	SANT/Myb domain	-	MetaCyc:PWY-4061|MetaCyc:PWY-6842|MetaCyc:PWY-7112|MetaCyc:PWY-7250|MetaCyc:PWY-7511|MetaCyc:PWY-7533|MetaCyc:PWY-7911|Reactome:R-BTA-3371453|Reactome:R-BTA-72163|Reactome:R-BTA-9772755|Reactome:R-CEL-381340|Reactome:R-CEL-383280|Reactome:R-CEL-5250924|Reactome:R-CEL-6807505|Reactome:R-DDI-5689901|Reactome:R-DDI-6807505|Reactome:R-DDI-72163|Reactome:R-DME-212300|Reactome:R-DME-2559580|Reactome:R-…
Bpev01.c0894.g0002	9a7ecf8b1cc562f5a5c94322104b8b7b	227	FunFam	G3DSA:1.10.10.60:FF:000001	MYB-related transcription factor	13	66	4.7e-30	T	20-09-2024	-	-	-	-
Bpev01.c0894.g0002	9a7ecf8b1cc562f5a5c94322104b8b7b	227	ProSiteProfiles	PS51294	Myb-type HTH DNA-binding domain profile.	9	61	19.29	T	20-09-2024	IPR017930	Myb domain	-	Reactome:R-BTA-3371453|Reactome:R-BTA-72163|Reactome:R-BTA-9772755|Reactome:R-CEL-6807505|Reactome:R-DDI-5689901|Reactome:R-DDI-6807505|Reactome:R-DDI-72163|Reactome:R-DME-5689880|Reactome:R-DRE-3371453|Reactome:R-DRE-5689901|Reactome:R-GGA-418124|Reactome:R-HSA-110328|Reactome:R-HSA-110329|Reactome:R-HSA-110330|Reactome:R-HSA-110331|Reactome:R-HSA-1221632|Reactome:R-HSA-1251985|Reactome:R-HSA-13…
Bpev01.c0894.g0002	9a7ecf8b1cc562f5a5c94322104b8b7b	227	ProSiteProfiles	PS51294	Myb-type HTH DNA-binding domain profile.	62	116	24.3798	T	20-09-2024	IPR017930	Myb domain	-	Reactome:R-BTA-3371453|Reactome:R-BTA-72163|Reactome:R-BTA-9772755|Reactome:R-CEL-6807505|Reactome:R-DDI-5689901|Reactome:R-DDI-6807505|Reactome:R-DDI-72163|Reactome:R-DME-5689880|Reactome:R-DRE-3371453|Reactome:R-DRE-5689901|Reactome:R-GGA-418124|Reactome:R-HSA-110328|Reactome:R-HSA-110329|Reactome:R-HSA-110330|Reactome:R-HSA-110331|Reactome:R-HSA-1221632|Reactome:R-HSA-1251985|Reactome:R-HSA-13…
Bpev01.c0894.g0002	9a7ecf8b1cc562f5a5c94322104b8b7b	227	Gene3D	G3DSA:1.10.10.60	-	14	66	1.9e-18	T	20-09-2024	-	-	-	-
Bpev01.c0894.g0002	9a7ecf8b1cc562f5a5c94322104b8b7b	227	SUPERFAMILY	SSF46689	Homeodomain-like	12	108	6.25e-29	T	20-09-2024	IPR009057	Homedomain-like superfamily	-	MetaCyc:PWY-2722|MetaCyc:PWY-2723|MetaCyc:PWY-2961|MetaCyc:PWY-3602|MetaCyc:PWY-361|MetaCyc:PWY-4801|MetaCyc:PWY-4922|MetaCyc:PWY-5048|MetaCyc:PWY-5129|MetaCyc:PWY-5132|MetaCyc:PWY-5133|MetaCyc:PWY-5139|MetaCyc:PWY-5175|MetaCyc:PWY-5268|MetaCyc:PWY-5284|MetaCyc:PWY-5292|MetaCyc:PWY-5307|MetaCyc:PWY-5313|MetaCyc:PWY-5317|MetaCyc:PWY-5318|MetaCyc:PWY-5353|MetaCyc:PWY-5368|MetaCyc:PWY-5400|MetaCyc:P…
Bpev01.c0894.g0002	9a7ecf8b1cc562f5a5c94322104b8b7b	227	PANTHER	PTHR47999	TRANSCRIPTION FACTOR MYB8-RELATED-RELATED	1	174	3e-77	T	20-09-2024	-	-	-	-
Bpev01.c0894.g0002	9a7ecf8b1cc562f5a5c94322104b8b7b	227	SMART	SM00717	sant	13	63	6.5e-15	T	20-09-2024	IPR001005	SANT/Myb domain	-	MetaCyc:PWY-4061|MetaCyc:PWY-6842|MetaCyc:PWY-7112|MetaCyc:PWY-7250|MetaCyc:PWY-7511|MetaCyc:PWY-7533|MetaCyc:PWY-7911|Reactome:R-BTA-3371453|Reactome:R-BTA-72163|Reactome:R-BTA-9772755|Reactome:R-CEL-381340|Reactome:R-CEL-383280|Reactome:R-CEL-5250924|Reactome:R-CEL-6807505|Reactome:R-DDI-5689901|Reactome:R-DDI-6807505|Reactome:R-DDI-72163|Reactome:R-DME-212300|Reactome:R-DME-2559580|Reactome:R-…
Bpev01.c0894.g0002	9a7ecf8b1cc562f5a5c94322104b8b7b	227	SMART	SM00717	sant	66	114	9.1e-15	T	20-09-2024	IPR001005	SANT/Myb domain	-	MetaCyc:PWY-4061|MetaCyc:PWY-6842|MetaCyc:PWY-7112|MetaCyc:PWY-7250|MetaCyc:PWY-7511|MetaCyc:PWY-7533|MetaCyc:PWY-7911|Reactome:R-BTA-3371453|Reactome:R-BTA-72163|Reactome:R-BTA-9772755|Reactome:R-CEL-381340|Reactome:R-CEL-383280|Reactome:R-CEL-5250924|Reactome:R-CEL-6807505|Reactome:R-DDI-5689901|Reactome:R-DDI-6807505|Reactome:R-DDI-72163|Reactome:R-DME-212300|Reactome:R-DME-2559580|Reactome:R-…
Bpev01.c0894.g0002	9a7ecf8b1cc562f5a5c94322104b8b7b	227	Gene3D	G3DSA:1.10.10.60	-	71	140	5.7e-21	T	20-09-2024	-	-	-	-
Bpev01.c0894.g0002	9a7ecf8b1cc562f5a5c94322104b8b7b	227	Pfam	PF00249	Myb-like DNA-binding domain	14	61	3.2e-14	T	20-09-2024	IPR001005	SANT/Myb domain	-	MetaCyc:PWY-4061|MetaCyc:PWY-6842|MetaCyc:PWY-7112|MetaCyc:PWY-7250|MetaCyc:PWY-7511|MetaCyc:PWY-7533|MetaCyc:PWY-7911|Reactome:R-BTA-3371453|Reactome:R-BTA-72163|Reactome:R-BTA-9772755|Reactome:R-CEL-381340|Reactome:R-CEL-383280|Reactome:R-CEL-5250924|Reactome:R-CEL-6807505|Reactome:R-DDI-5689901|Reactome:R-DDI-6807505|Reactome:R-DDI-72163|Reactome:R-DME-212300|Reactome:R-DME-2559580|Reactome:R-…
Bpev01.c0894.g0002	9a7ecf8b1cc562f5a5c94322104b8b7b	227	Pfam	PF00249	Myb-like DNA-binding domain	67	112	1.6e-12	T	20-09-2024	IPR001005	SANT/Myb domain	-	MetaCyc:PWY-4061|MetaCyc:PWY-6842|MetaCyc:PWY-7112|MetaCyc:PWY-7250|MetaCyc:PWY-7511|MetaCyc:PWY-7533|MetaCyc:PWY-7911|Reactome:R-BTA-3371453|Reactome:R-BTA-72163|Reactome:R-BTA-9772755|Reactome:R-CEL-381340|Reactome:R-CEL-383280|Reactome:R-CEL-5250924|Reactome:R-CEL-6807505|Reactome:R-DDI-5689901|Reactome:R-DDI-6807505|Reactome:R-DDI-72163|Reactome:R-DME-212300|Reactome:R-DME-2559580|Reactome:R-…
Bpev01.c0894.g0002	9a7ecf8b1cc562f5a5c94322104b8b7b	227	ProSiteProfiles	PS50090	Myb-like domain profile.	9	61	11.2422	T	20-09-2024	IPR001005	SANT/Myb domain	-	MetaCyc:PWY-4061|MetaCyc:PWY-6842|MetaCyc:PWY-7112|MetaCyc:PWY-7250|MetaCyc:PWY-7511|MetaCyc:PWY-7533|MetaCyc:PWY-7911|Reactome:R-BTA-3371453|Reactome:R-BTA-72163|Reactome:R-BTA-9772755|Reactome:R-CEL-381340|Reactome:R-CEL-383280|Reactome:R-CEL-5250924|Reactome:R-CEL-6807505|Reactome:R-DDI-5689901|Reactome:R-DDI-6807505|Reactome:R-DDI-72163|Reactome:R-DME-212300|Reactome:R-DME-2559580|Reactome:R-…
Bpev01.c0894.g0002	9a7ecf8b1cc562f5a5c94322104b8b7b	227	ProSiteProfiles	PS50090	Myb-like domain profile.	62	112	10.0113	T	20-09-2024	IPR001005	SANT/Myb domain	-	MetaCyc:PWY-4061|MetaCyc:PWY-6842|MetaCyc:PWY-7112|MetaCyc:PWY-7250|MetaCyc:PWY-7511|MetaCyc:PWY-7533|MetaCyc:PWY-7911|Reactome:R-BTA-3371453|Reactome:R-BTA-72163|Reactome:R-BTA-9772755|Reactome:R-CEL-381340|Reactome:R-CEL-383280|Reactome:R-CEL-5250924|Reactome:R-CEL-6807505|Reactome:R-DDI-5689901|Reactome:R-DDI-6807505|Reactome:R-DDI-72163|Reactome:R-DME-212300|Reactome:R-DME-2559580|Reactome:R-…
Bpev01.c0894.g0002	9a7ecf8b1cc562f5a5c94322104b8b7b	227	FunFam	G3DSA:1.10.10.60:FF:000302	Transcription factor TT2	70	140	1.9e-34	T	20-09-2024	-	-	-	-
Bpev01.c0894.g0002	9a7ecf8b1cc562f5a5c94322104b8b7b	227	CDD	cd00167	SANT	16	61	1.56293e-11	T	20-09-2024	IPR001005	SANT/Myb domain	-	MetaCyc:PWY-4061|MetaCyc:PWY-6842|MetaCyc:PWY-7112|MetaCyc:PWY-7250|MetaCyc:PWY-7511|MetaCyc:PWY-7533|MetaCyc:PWY-7911|Reactome:R-BTA-3371453|Reactome:R-BTA-72163|Reactome:R-BTA-9772755|Reactome:R-CEL-381340|Reactome:R-CEL-383280|Reactome:R-CEL-5250924|Reactome:R-CEL-6807505|Reactome:R-DDI-5689901|Reactome:R-DDI-6807505|Reactome:R-DDI-72163|Reactome:R-DME-212300|Reactome:R-DME-2559580|Reactome:R-…
Bpev01.c0062.g0060	7df8f9c1100d97b54b0a88ed38a3e3be	197	Gene3D	G3DSA:1.10.10.60	-	74	146	3.5e-21	T	20-09-2024	-	-	-	-
Bpev01.c0062.g0060	7df8f9c1100d97b54b0a88ed38a3e3be	197	ProSiteProfiles	PS50090	Myb-like domain profile.	12	64	11.6022	T	20-09-2024	IPR001005	SANT/Myb domain	-	MetaCyc:PWY-4061|MetaCyc:PWY-6842|MetaCyc:PWY-7112|MetaCyc:PWY-7250|MetaCyc:PWY-7511|MetaCyc:PWY-7533|MetaCyc:PWY-7911|Reactome:R-BTA-3371453|Reactome:R-BTA-72163|Reactome:R-BTA-9772755|Reactome:R-CEL-381340|Reactome:R-CEL-383280|Reactome:R-CEL-5250924|Reactome:R-CEL-6807505|Reactome:R-DDI-5689901|Reactome:R-DDI-6807505|Reactome:R-DDI-72163|Reactome:R-DME-212300|Reactome:R-DME-2559580|Reactome:R-…
Bpev01.c0062.g0060	7df8f9c1100d97b54b0a88ed38a3e3be	197	ProSiteProfiles	PS50090	Myb-like domain profile.	65	115	10.5339	T	20-09-2024	IPR001005	SANT/Myb domain	-	MetaCyc:PWY-4061|MetaCyc:PWY-6842|MetaCyc:PWY-7112|MetaCyc:PWY-7250|MetaCyc:PWY-7511|MetaCyc:PWY-7533|MetaCyc:PWY-7911|Reactome:R-BTA-3371453|Reactome:R-BTA-72163|Reactome:R-BTA-9772755|Reactome:R-CEL-381340|Reactome:R-CEL-383280|Reactome:R-CEL-5250924|Reactome:R-CEL-6807505|Reactome:R-DDI-5689901|Reactome:R-DDI-6807505|Reactome:R-DDI-72163|Reactome:R-DME-212300|Reactome:R-DME-2559580|Reactome:R-…
Bpev01.c0062.g0060	7df8f9c1100d97b54b0a88ed38a3e3be	197	SMART	SM00717	sant	16	66	1.2e-12	T	20-09-2024	IPR001005	SANT/Myb domain	-	MetaCyc:PWY-4061|MetaCyc:PWY-6842|MetaCyc:PWY-7112|MetaCyc:PWY-7250|MetaCyc:PWY-7511|MetaCyc:PWY-7533|MetaCyc:PWY-7911|Reactome:R-BTA-3371453|Reactome:R-BTA-72163|Reactome:R-BTA-9772755|Reactome:R-CEL-381340|Reactome:R-CEL-383280|Reactome:R-CEL-5250924|Reactome:R-CEL-6807505|Reactome:R-DDI-5689901|Reactome:R-DDI-6807505|Reactome:R-DDI-72163|Reactome:R-DME-212300|Reactome:R-DME-2559580|Reactome:R-…
Bpev01.c0062.g0060	7df8f9c1100d97b54b0a88ed38a3e3be	197	SMART	SM00717	sant	69	117	1.5e-16	T	20-09-2024	IPR001005	SANT/Myb domain	-	MetaCyc:PWY-4061|MetaCyc:PWY-6842|MetaCyc:PWY-7112|MetaCyc:PWY-7250|MetaCyc:PWY-7511|MetaCyc:PWY-7533|MetaCyc:PWY-7911|Reactome:R-BTA-3371453|Reactome:R-BTA-72163|Reactome:R-BTA-9772755|Reactome:R-CEL-381340|Reactome:R-CEL-383280|Reactome:R-CEL-5250924|Reactome:R-CEL-6807505|Reactome:R-DDI-5689901|Reactome:R-DDI-6807505|Reactome:R-DDI-72163|Reactome:R-DME-212300|Reactome:R-DME-2559580|Reactome:R-…
Bpev01.c0062.g0060	7df8f9c1100d97b54b0a88ed38a3e3be	197	ProSiteProfiles	PS51294	Myb-type HTH DNA-binding domain profile.	12	64	16.9358	T	20-09-2024	IPR017930	Myb domain	-	Reactome:R-BTA-3371453|Reactome:R-BTA-72163|Reactome:R-BTA-9772755|Reactome:R-CEL-6807505|Reactome:R-DDI-5689901|Reactome:R-DDI-6807505|Reactome:R-DDI-72163|Reactome:R-DME-5689880|Reactome:R-DRE-3371453|Reactome:R-DRE-5689901|Reactome:R-GGA-418124|Reactome:R-HSA-110328|Reactome:R-HSA-110329|Reactome:R-HSA-110330|Reactome:R-HSA-110331|Reactome:R-HSA-1221632|Reactome:R-HSA-1251985|Reactome:R-HSA-13…
Bpev01.c0062.g0060	7df8f9c1100d97b54b0a88ed38a3e3be	197	CDD	cd00167	SANT	74	113	6.02735e-13	T	20-09-2024	IPR001005	SANT/Myb domain	-	MetaCyc:PWY-4061|MetaCyc:PWY-6842|MetaCyc:PWY-7112|MetaCyc:PWY-7250|MetaCyc:PWY-7511|MetaCyc:PWY-7533|MetaCyc:PWY-7911|Reactome:R-BTA-3371453|Reactome:R-BTA-72163|Reactome:R-BTA-9772755|Reactome:R-CEL-381340|Reactome:R-CEL-383280|Reactome:R-CEL-5250924|Reactome:R-CEL-6807505|Reactome:R-DDI-5689901|Reactome:R-DDI-6807505|Reactome:R-DDI-72163|Reactome:R-DME-212300|Reactome:R-DME-2559580|Reactome:R-…
Bpev01.c0062.g0060	7df8f9c1100d97b54b0a88ed38a3e3be	197	FunFam	G3DSA:1.10.10.60:FF:000358	Myb-related protein 305	74	143	3.2e-37	T	20-09-2024	-	-	-	-
Bpev01.c0062.g0060	7df8f9c1100d97b54b0a88ed38a3e3be	197	SUPERFAMILY	SSF46689	Homeodomain-like	15	111	4.4e-31	T	20-09-2024	IPR009057	Homedomain-like superfamily	-	MetaCyc:PWY-2722|MetaCyc:PWY-2723|MetaCyc:PWY-2961|MetaCyc:PWY-3602|MetaCyc:PWY-361|MetaCyc:PWY-4801|MetaCyc:PWY-4922|MetaCyc:PWY-5048|MetaCyc:PWY-5129|MetaCyc:PWY-5132|MetaCyc:PWY-5133|MetaCyc:PWY-5139|MetaCyc:PWY-5175|MetaCyc:PWY-5268|MetaCyc:PWY-5284|MetaCyc:PWY-5292|MetaCyc:PWY-5307|MetaCyc:PWY-5313|MetaCyc:PWY-5317|MetaCyc:PWY-5318|MetaCyc:PWY-5353|MetaCyc:PWY-5368|MetaCyc:PWY-5400|MetaCyc:P…
Bpev01.c0062.g0060	7df8f9c1100d97b54b0a88ed38a3e3be	197	CDD	cd00167	SANT	19	64	7.38931e-10	T	20-09-2024	IPR001005	SANT/Myb domain	-	MetaCyc:PWY-4061|MetaCyc:PWY-6842|MetaCyc:PWY-7112|MetaCyc:PWY-7250|MetaCyc:PWY-7511|MetaCyc:PWY-7533|MetaCyc:PWY-7911|Reactome:R-BTA-3371453|Reactome:R-BTA-72163|Reactome:R-BTA-9772755|Reactome:R-CEL-381340|Reactome:R-CEL-383280|Reactome:R-CEL-5250924|Reactome:R-CEL-6807505|Reactome:R-DDI-5689901|Reactome:R-DDI-6807505|Reactome:R-DDI-72163|Reactome:R-DME-212300|Reactome:R-DME-2559580|Reactome:R-…
Bpev01.c0062.g0060	7df8f9c1100d97b54b0a88ed38a3e3be	197	FunFam	G3DSA:1.10.10.60:FF:000011	Myb transcription factor	17	69	1.4e-32	T	20-09-2024	-	-	-	-
Bpev01.c0062.g0060	7df8f9c1100d97b54b0a88ed38a3e3be	197	Gene3D	G3DSA:1.10.10.60	-	17	69	2e-18	T	20-09-2024	-	-	-	-
Bpev01.c0062.g0060	7df8f9c1100d97b54b0a88ed38a3e3be	197	PANTHER	PTHR45675	MYB TRANSCRIPTION FACTOR-RELATED-RELATED	11	126	2.5e-73	T	20-09-2024	IPR044676	MYB-like transcription factor EOBI/EOBII-like, plant	GO:0003700(InterPro)|GO:0005634(PANTHER)|GO:0006355(PANTHER)|GO:0006355(InterPro)|GO:0043565(InterPro)|GO:0043565(PANTHER)	-
Bpev01.c0062.g0060	7df8f9c1100d97b54b0a88ed38a3e3be	197	Pfam	PF00249	Myb-like DNA-binding domain	17	64	3.7e-13	T	20-09-2024	IPR001005	SANT/Myb domain	-	MetaCyc:PWY-4061|MetaCyc:PWY-6842|MetaCyc:PWY-7112|MetaCyc:PWY-7250|MetaCyc:PWY-7511|MetaCyc:PWY-7533|MetaCyc:PWY-7911|Reactome:R-BTA-3371453|Reactome:R-BTA-72163|Reactome:R-BTA-9772755|Reactome:R-CEL-381340|Reactome:R-CEL-383280|Reactome:R-CEL-5250924|Reactome:R-CEL-6807505|Reactome:R-DDI-5689901|Reactome:R-DDI-6807505|Reactome:R-DDI-72163|Reactome:R-DME-212300|Reactome:R-DME-2559580|Reactome:R-…
Bpev01.c0062.g0060	7df8f9c1100d97b54b0a88ed38a3e3be	197	Pfam	PF00249	Myb-like DNA-binding domain	70	113	1e-15	T	20-09-2024	IPR001005	SANT/Myb domain	-	MetaCyc:PWY-4061|MetaCyc:PWY-6842|MetaCyc:PWY-7112|MetaCyc:PWY-7250|MetaCyc:PWY-7511|MetaCyc:PWY-7533|MetaCyc:PWY-7911|Reactome:R-BTA-3371453|Reactome:R-BTA-72163|Reactome:R-BTA-9772755|Reactome:R-CEL-381340|Reactome:R-CEL-383280|Reactome:R-CEL-5250924|Reactome:R-CEL-6807505|Reactome:R-DDI-5689901|Reactome:R-DDI-6807505|Reactome:R-DDI-72163|Reactome:R-DME-212300|Reactome:R-DME-2559580|Reactome:R-…
Bpev01.c0062.g0060	7df8f9c1100d97b54b0a88ed38a3e3be	197	ProSiteProfiles	PS51294	Myb-type HTH DNA-binding domain profile.	65	119	25.9077	T	20-09-2024	IPR017930	Myb domain	-	Reactome:R-BTA-3371453|Reactome:R-BTA-72163|Reactome:R-BTA-9772755|Reactome:R-CEL-6807505|Reactome:R-DDI-5689901|Reactome:R-DDI-6807505|Reactome:R-DDI-72163|Reactome:R-DME-5689880|Reactome:R-DRE-3371453|Reactome:R-DRE-5689901|Reactome:R-GGA-418124|Reactome:R-HSA-110328|Reactome:R-HSA-110329|Reactome:R-HSA-110330|Reactome:R-HSA-110331|Reactome:R-HSA-1221632|Reactome:R-HSA-1251985|Reactome:R-HSA-13…
Bpev01.c0037.g0032	d01f8c0eaa82891d0d6535d4eb4d0940	193	Pfam	PF00249	Myb-like DNA-binding domain	68	106	0.0018	T	20-09-2024	IPR001005	SANT/Myb domain	-	MetaCyc:PWY-4061|MetaCyc:PWY-6842|MetaCyc:PWY-7112|MetaCyc:PWY-7250|MetaCyc:PWY-7511|MetaCyc:PWY-7533|MetaCyc:PWY-7911|Reactome:R-BTA-3371453|Reactome:R-BTA-72163|Reactome:R-BTA-9772755|Reactome:R-CEL-381340|Reactome:R-CEL-383280|Reactome:R-CEL-5250924|Reactome:R-CEL-6807505|Reactome:R-DDI-5689901|Reactome:R-DDI-6807505|Reactome:R-DDI-72163|Reactome:R-DME-212300|Reactome:R-DME-2559580|Reactome:R-…
Bpev01.c0037.g0032	d01f8c0eaa82891d0d6535d4eb4d0940	193	Pfam	PF00249	Myb-like DNA-binding domain	15	62	6.5e-15	T	20-09-2024	IPR001005	SANT/Myb domain	-	MetaCyc:PWY-4061|MetaCyc:PWY-6842|MetaCyc:PWY-7112|MetaCyc:PWY-7250|MetaCyc:PWY-7511|MetaCyc:PWY-7533|MetaCyc:PWY-7911|Reactome:R-BTA-3371453|Reactome:R-BTA-72163|Reactome:R-BTA-9772755|Reactome:R-CEL-381340|Reactome:R-CEL-383280|Reactome:R-CEL-5250924|Reactome:R-CEL-6807505|Reactome:R-DDI-5689901|Reactome:R-DDI-6807505|Reactome:R-DDI-72163|Reactome:R-DME-212300|Reactome:R-DME-2559580|Reactome:R-…
Bpev01.c0037.g0032	d01f8c0eaa82891d0d6535d4eb4d0940	193	CDD	cd00167	SANT	17	62	2.26386e-11	T	20-09-2024	IPR001005	SANT/Myb domain	-	MetaCyc:PWY-4061|MetaCyc:PWY-6842|MetaCyc:PWY-7112|MetaCyc:PWY-7250|MetaCyc:PWY-7511|MetaCyc:PWY-7533|MetaCyc:PWY-7911|Reactome:R-BTA-3371453|Reactome:R-BTA-72163|Reactome:R-BTA-9772755|Reactome:R-CEL-381340|Reactome:R-CEL-383280|Reactome:R-CEL-5250924|Reactome:R-CEL-6807505|Reactome:R-DDI-5689901|Reactome:R-DDI-6807505|Reactome:R-DDI-72163|Reactome:R-DME-212300|Reactome:R-DME-2559580|Reactome:R-…
Bpev01.c0037.g0032	d01f8c0eaa82891d0d6535d4eb4d0940	193	PANTHER	PTHR47999	TRANSCRIPTION FACTOR MYB8-RELATED-RELATED	11	127	5.6e-57	T	20-09-2024	-	-	-	-
Bpev01.c0037.g0032	d01f8c0eaa82891d0d6535d4eb4d0940	193	ProSiteProfiles	PS51294	Myb-type HTH DNA-binding domain profile.	67	110	14.9068	T	20-09-2024	IPR017930	Myb domain	-	Reactome:R-BTA-3371453|Reactome:R-BTA-72163|Reactome:R-BTA-9772755|Reactome:R-CEL-6807505|Reactome:R-DDI-5689901|Reactome:R-DDI-6807505|Reactome:R-DDI-72163|Reactome:R-DME-5689880|Reactome:R-DRE-3371453|Reactome:R-DRE-5689901|Reactome:R-GGA-418124|Reactome:R-HSA-110328|Reactome:R-HSA-110329|Reactome:R-HSA-110330|Reactome:R-HSA-110331|Reactome:R-HSA-1221632|Reactome:R-HSA-1251985|Reactome:R-HSA-13…
Bpev01.c0037.g0032	d01f8c0eaa82891d0d6535d4eb4d0940	193	ProSiteProfiles	PS50090	Myb-like domain profile.	10	62	11.4977	T	20-09-2024	IPR001005	SANT/Myb domain	-	MetaCyc:PWY-4061|MetaCyc:PWY-6842|MetaCyc:PWY-7112|MetaCyc:PWY-7250|MetaCyc:PWY-7511|MetaCyc:PWY-7533|MetaCyc:PWY-7911|Reactome:R-BTA-3371453|Reactome:R-BTA-72163|Reactome:R-BTA-9772755|Reactome:R-CEL-381340|Reactome:R-CEL-383280|Reactome:R-CEL-5250924|Reactome:R-CEL-6807505|Reactome:R-DDI-5689901|Reactome:R-DDI-6807505|Reactome:R-DDI-72163|Reactome:R-DME-212300|Reactome:R-DME-2559580|Reactome:R-…
Bpev01.c0037.g0032	d01f8c0eaa82891d0d6535d4eb4d0940	193	Gene3D	G3DSA:1.10.10.60	-	71	133	2.9e-11	T	20-09-2024	-	-	-	-
Bpev01.c0037.g0032	d01f8c0eaa82891d0d6535d4eb4d0940	193	SUPERFAMILY	SSF46689	Homeodomain-like	14	102	1.01e-23	T	20-09-2024	IPR009057	Homedomain-like superfamily	-	MetaCyc:PWY-2722|MetaCyc:PWY-2723|MetaCyc:PWY-2961|MetaCyc:PWY-3602|MetaCyc:PWY-361|MetaCyc:PWY-4801|MetaCyc:PWY-4922|MetaCyc:PWY-5048|MetaCyc:PWY-5129|MetaCyc:PWY-5132|MetaCyc:PWY-5133|MetaCyc:PWY-5139|MetaCyc:PWY-5175|MetaCyc:PWY-5268|MetaCyc:PWY-5284|MetaCyc:PWY-5292|MetaCyc:PWY-5307|MetaCyc:PWY-5313|MetaCyc:PWY-5317|MetaCyc:PWY-5318|MetaCyc:PWY-5353|MetaCyc:PWY-5368|MetaCyc:PWY-5400|MetaCyc:P…
Bpev01.c0037.g0032	d01f8c0eaa82891d0d6535d4eb4d0940	193	ProSiteProfiles	PS51294	Myb-type HTH DNA-binding domain profile.	10	66	25.638	T	20-09-2024	IPR017930	Myb domain	-	Reactome:R-BTA-3371453|Reactome:R-BTA-72163|Reactome:R-BTA-9772755|Reactome:R-CEL-6807505|Reactome:R-DDI-5689901|Reactome:R-DDI-6807505|Reactome:R-DDI-72163|Reactome:R-DME-5689880|Reactome:R-DRE-3371453|Reactome:R-DRE-5689901|Reactome:R-GGA-418124|Reactome:R-HSA-110328|Reactome:R-HSA-110329|Reactome:R-HSA-110330|Reactome:R-HSA-110331|Reactome:R-HSA-1221632|Reactome:R-HSA-1251985|Reactome:R-HSA-13…
Bpev01.c0037.g0032	d01f8c0eaa82891d0d6535d4eb4d0940	193	SMART	SM00717	sant	14	64	1.7e-15	T	20-09-2024	IPR001005	SANT/Myb domain	-	MetaCyc:PWY-4061|MetaCyc:PWY-6842|MetaCyc:PWY-7112|MetaCyc:PWY-7250|MetaCyc:PWY-7511|MetaCyc:PWY-7533|MetaCyc:PWY-7911|Reactome:R-BTA-3371453|Reactome:R-BTA-72163|Reactome:R-BTA-9772755|Reactome:R-CEL-381340|Reactome:R-CEL-383280|Reactome:R-CEL-5250924|Reactome:R-CEL-6807505|Reactome:R-DDI-5689901|Reactome:R-DDI-6807505|Reactome:R-DDI-72163|Reactome:R-DME-212300|Reactome:R-DME-2559580|Reactome:R-…
Bpev01.c0037.g0032	d01f8c0eaa82891d0d6535d4eb4d0940	193	SMART	SM00717	sant	67	108	1.2e-05	T	20-09-2024	IPR001005	SANT/Myb domain	-	MetaCyc:PWY-4061|MetaCyc:PWY-6842|MetaCyc:PWY-7112|MetaCyc:PWY-7250|MetaCyc:PWY-7511|MetaCyc:PWY-7533|MetaCyc:PWY-7911|Reactome:R-BTA-3371453|Reactome:R-BTA-72163|Reactome:R-BTA-9772755|Reactome:R-CEL-381340|Reactome:R-CEL-383280|Reactome:R-CEL-5250924|Reactome:R-CEL-6807505|Reactome:R-DDI-5689901|Reactome:R-DDI-6807505|Reactome:R-DDI-72163|Reactome:R-DME-212300|Reactome:R-DME-2559580|Reactome:R-…
Bpev01.c0037.g0032	d01f8c0eaa82891d0d6535d4eb4d0940	193	MobiDBLite	mobidb-lite	consensus disorder prediction	128	150	-	T	20-09-2024	-	-	-	-
Bpev01.c0037.g0032	d01f8c0eaa82891d0d6535d4eb4d0940	193	FunFam	G3DSA:1.10.10.60:FF:000001	MYB-related transcription factor	14	67	6.3e-28	T	20-09-2024	-	-	-	-
Bpev01.c0037.g0032	d01f8c0eaa82891d0d6535d4eb4d0940	193	Gene3D	G3DSA:1.10.10.60	-	15	67	1e-19	T	20-09-2024	-	-	-	-
Bpev01.c2315.g0007	278ac42bc3f7628a639712e8af716b83	83	Pfam	PF00249	Myb-like DNA-binding domain	9	56	1.7e-13	T	20-09-2024	IPR001005	SANT/Myb domain	-	MetaCyc:PWY-4061|MetaCyc:PWY-6842|MetaCyc:PWY-7112|MetaCyc:PWY-7250|MetaCyc:PWY-7511|MetaCyc:PWY-7533|MetaCyc:PWY-7911|Reactome:R-BTA-3371453|Reactome:R-BTA-72163|Reactome:R-BTA-9772755|Reactome:R-CEL-381340|Reactome:R-CEL-383280|Reactome:R-CEL-5250924|Reactome:R-CEL-6807505|Reactome:R-DDI-5689901|Reactome:R-DDI-6807505|Reactome:R-DDI-72163|Reactome:R-DME-212300|Reactome:R-DME-2559580|Reactome:R-…
Bpev01.c2315.g0007	278ac42bc3f7628a639712e8af716b83	83	Gene3D	G3DSA:1.10.10.60	-	7	62	4.5e-19	T	20-09-2024	-	-	-	-
Bpev01.c2315.g0007	278ac42bc3f7628a639712e8af716b83	83	ProSiteProfiles	PS51294	Myb-type HTH DNA-binding domain profile.	4	60	25.1669	T	20-09-2024	IPR017930	Myb domain	-	Reactome:R-BTA-3371453|Reactome:R-BTA-72163|Reactome:R-BTA-9772755|Reactome:R-CEL-6807505|Reactome:R-DDI-5689901|Reactome:R-DDI-6807505|Reactome:R-DDI-72163|Reactome:R-DME-5689880|Reactome:R-DRE-3371453|Reactome:R-DRE-5689901|Reactome:R-GGA-418124|Reactome:R-HSA-110328|Reactome:R-HSA-110329|Reactome:R-HSA-110330|Reactome:R-HSA-110331|Reactome:R-HSA-1221632|Reactome:R-HSA-1251985|Reactome:R-HSA-13…
Bpev01.c2315.g0007	278ac42bc3f7628a639712e8af716b83	83	CDD	cd00167	SANT	11	56	5.3777e-11	T	20-09-2024	IPR001005	SANT/Myb domain	-	MetaCyc:PWY-4061|MetaCyc:PWY-6842|MetaCyc:PWY-7112|MetaCyc:PWY-7250|MetaCyc:PWY-7511|MetaCyc:PWY-7533|MetaCyc:PWY-7911|Reactome:R-BTA-3371453|Reactome:R-BTA-72163|Reactome:R-BTA-9772755|Reactome:R-CEL-381340|Reactome:R-CEL-383280|Reactome:R-CEL-5250924|Reactome:R-CEL-6807505|Reactome:R-DDI-5689901|Reactome:R-DDI-6807505|Reactome:R-DDI-72163|Reactome:R-DME-212300|Reactome:R-DME-2559580|Reactome:R-…
Bpev01.c2315.g0007	278ac42bc3f7628a639712e8af716b83	83	ProSiteProfiles	PS50090	Myb-like domain profile.	4	56	10.8938	T	20-09-2024	IPR001005	SANT/Myb domain	-	MetaCyc:PWY-4061|MetaCyc:PWY-6842|MetaCyc:PWY-7112|MetaCyc:PWY-7250|MetaCyc:PWY-7511|MetaCyc:PWY-7533|MetaCyc:PWY-7911|Reactome:R-BTA-3371453|Reactome:R-BTA-72163|Reactome:R-BTA-9772755|Reactome:R-CEL-381340|Reactome:R-CEL-383280|Reactome:R-CEL-5250924|Reactome:R-CEL-6807505|Reactome:R-DDI-5689901|Reactome:R-DDI-6807505|Reactome:R-DDI-72163|Reactome:R-DME-212300|Reactome:R-DME-2559580|Reactome:R-…
Bpev01.c2315.g0007	278ac42bc3f7628a639712e8af716b83	83	FunFam	G3DSA:1.10.10.60:FF:000218	Myb transcription factor	9	61	1.2e-35	T	20-09-2024	-	-	-	-
Bpev01.c2315.g0007	278ac42bc3f7628a639712e8af716b83	83	PANTHER	PTHR47999	TRANSCRIPTION FACTOR MYB8-RELATED-RELATED	4	82	6.7e-39	T	20-09-2024	-	-	-	-
Bpev01.c2315.g0007	278ac42bc3f7628a639712e8af716b83	83	SMART	SM00717	sant	8	58	1.4e-14	T	20-09-2024	IPR001005	SANT/Myb domain	-	MetaCyc:PWY-4061|MetaCyc:PWY-6842|MetaCyc:PWY-7112|MetaCyc:PWY-7250|MetaCyc:PWY-7511|MetaCyc:PWY-7533|MetaCyc:PWY-7911|Reactome:R-BTA-3371453|Reactome:R-BTA-72163|Reactome:R-BTA-9772755|Reactome:R-CEL-381340|Reactome:R-CEL-383280|Reactome:R-CEL-5250924|Reactome:R-CEL-6807505|Reactome:R-DDI-5689901|Reactome:R-DDI-6807505|Reactome:R-DDI-72163|Reactome:R-DME-212300|Reactome:R-DME-2559580|Reactome:R-…
Bpev01.c2315.g0007	278ac42bc3f7628a639712e8af716b83	83	SUPERFAMILY	SSF46689	Homeodomain-like	10	82	2.61e-22	T	20-09-2024	IPR009057	Homedomain-like superfamily	-	MetaCyc:PWY-2722|MetaCyc:PWY-2723|MetaCyc:PWY-2961|MetaCyc:PWY-3602|MetaCyc:PWY-361|MetaCyc:PWY-4801|MetaCyc:PWY-4922|MetaCyc:PWY-5048|MetaCyc:PWY-5129|MetaCyc:PWY-5132|MetaCyc:PWY-5133|MetaCyc:PWY-5139|MetaCyc:PWY-5175|MetaCyc:PWY-5268|MetaCyc:PWY-5284|MetaCyc:PWY-5292|MetaCyc:PWY-5307|MetaCyc:PWY-5313|MetaCyc:PWY-5317|MetaCyc:PWY-5318|MetaCyc:PWY-5353|MetaCyc:PWY-5368|MetaCyc:PWY-5400|MetaCyc:P…
Bpev01.c1161.g0005	8d57b69f54566881b1f90cd0f8ce11ef	200	Gene3D	G3DSA:1.10.10.60	-	71	143	1.6e-21	T	20-09-2024	-	-	-	-
Bpev01.c1161.g0005	8d57b69f54566881b1f90cd0f8ce11ef	200	Gene3D	G3DSA:1.10.10.60	-	15	67	1.1e-19	T	20-09-2024	-	-	-	-
Bpev01.c1161.g0005	8d57b69f54566881b1f90cd0f8ce11ef	200	SMART	SM00717	sant	14	64	1.7e-15	T	20-09-2024	IPR001005	SANT/Myb domain	-	MetaCyc:PWY-4061|MetaCyc:PWY-6842|MetaCyc:PWY-7112|MetaCyc:PWY-7250|MetaCyc:PWY-7511|MetaCyc:PWY-7533|MetaCyc:PWY-7911|Reactome:R-BTA-3371453|Reactome:R-BTA-72163|Reactome:R-BTA-9772755|Reactome:R-CEL-381340|Reactome:R-CEL-383280|Reactome:R-CEL-5250924|Reactome:R-CEL-6807505|Reactome:R-DDI-5689901|Reactome:R-DDI-6807505|Reactome:R-DDI-72163|Reactome:R-DME-212300|Reactome:R-DME-2559580|Reactome:R-…
Bpev01.c1161.g0005	8d57b69f54566881b1f90cd0f8ce11ef	200	SMART	SM00717	sant	67	115	3.9e-15	T	20-09-2024	IPR001005	SANT/Myb domain	-	MetaCyc:PWY-4061|MetaCyc:PWY-6842|MetaCyc:PWY-7112|MetaCyc:PWY-7250|MetaCyc:PWY-7511|MetaCyc:PWY-7533|MetaCyc:PWY-7911|Reactome:R-BTA-3371453|Reactome:R-BTA-72163|Reactome:R-BTA-9772755|Reactome:R-CEL-381340|Reactome:R-CEL-383280|Reactome:R-CEL-5250924|Reactome:R-CEL-6807505|Reactome:R-DDI-5689901|Reactome:R-DDI-6807505|Reactome:R-DDI-72163|Reactome:R-DME-212300|Reactome:R-DME-2559580|Reactome:R-…
Bpev01.c1161.g0005	8d57b69f54566881b1f90cd0f8ce11ef	200	ProSiteProfiles	PS51294	Myb-type HTH DNA-binding domain profile.	10	62	21.2707	T	20-09-2024	IPR017930	Myb domain	-	Reactome:R-BTA-3371453|Reactome:R-BTA-72163|Reactome:R-BTA-9772755|Reactome:R-CEL-6807505|Reactome:R-DDI-5689901|Reactome:R-DDI-6807505|Reactome:R-DDI-72163|Reactome:R-DME-5689880|Reactome:R-DRE-3371453|Reactome:R-DRE-5689901|Reactome:R-GGA-418124|Reactome:R-HSA-110328|Reactome:R-HSA-110329|Reactome:R-HSA-110330|Reactome:R-HSA-110331|Reactome:R-HSA-1221632|Reactome:R-HSA-1251985|Reactome:R-HSA-13…
Bpev01.c1161.g0005	8d57b69f54566881b1f90cd0f8ce11ef	200	PANTHER	PTHR47999	TRANSCRIPTION FACTOR MYB8-RELATED-RELATED	11	135	6.3e-67	T	20-09-2024	-	-	-	-
Bpev01.c1161.g0005	8d57b69f54566881b1f90cd0f8ce11ef	200	CDD	cd00167	SANT	17	62	9.93485e-12	T	20-09-2024	IPR001005	SANT/Myb domain	-	MetaCyc:PWY-4061|MetaCyc:PWY-6842|MetaCyc:PWY-7112|MetaCyc:PWY-7250|MetaCyc:PWY-7511|MetaCyc:PWY-7533|MetaCyc:PWY-7911|Reactome:R-BTA-3371453|Reactome:R-BTA-72163|Reactome:R-BTA-9772755|Reactome:R-CEL-381340|Reactome:R-CEL-383280|Reactome:R-CEL-5250924|Reactome:R-CEL-6807505|Reactome:R-DDI-5689901|Reactome:R-DDI-6807505|Reactome:R-DDI-72163|Reactome:R-DME-212300|Reactome:R-DME-2559580|Reactome:R-…
Bpev01.c1161.g0005	8d57b69f54566881b1f90cd0f8ce11ef	200	FunFam	G3DSA:1.10.10.60:FF:000001	MYB-related transcription factor	14	67	6.7e-28	T	20-09-2024	-	-	-	-
Bpev01.c1161.g0005	8d57b69f54566881b1f90cd0f8ce11ef	200	ProSiteProfiles	PS50090	Myb-like domain profile.	10	62	11.4977	T	20-09-2024	IPR001005	SANT/Myb domain	-	MetaCyc:PWY-4061|MetaCyc:PWY-6842|MetaCyc:PWY-7112|MetaCyc:PWY-7250|MetaCyc:PWY-7511|MetaCyc:PWY-7533|MetaCyc:PWY-7911|Reactome:R-BTA-3371453|Reactome:R-BTA-72163|Reactome:R-BTA-9772755|Reactome:R-CEL-381340|Reactome:R-CEL-383280|Reactome:R-CEL-5250924|Reactome:R-CEL-6807505|Reactome:R-DDI-5689901|Reactome:R-DDI-6807505|Reactome:R-DDI-72163|Reactome:R-DME-212300|Reactome:R-DME-2559580|Reactome:R-…
Bpev01.c1161.g0005	8d57b69f54566881b1f90cd0f8ce11ef	200	CDD	cd00167	SANT	72	113	1.78599e-10	T	20-09-2024	IPR001005	SANT/Myb domain	-	MetaCyc:PWY-4061|MetaCyc:PWY-6842|MetaCyc:PWY-7112|MetaCyc:PWY-7250|MetaCyc:PWY-7511|MetaCyc:PWY-7533|MetaCyc:PWY-7911|Reactome:R-BTA-3371453|Reactome:R-BTA-72163|Reactome:R-BTA-9772755|Reactome:R-CEL-381340|Reactome:R-CEL-383280|Reactome:R-CEL-5250924|Reactome:R-CEL-6807505|Reactome:R-DDI-5689901|Reactome:R-DDI-6807505|Reactome:R-DDI-72163|Reactome:R-DME-212300|Reactome:R-DME-2559580|Reactome:R-…
Bpev01.c1161.g0005	8d57b69f54566881b1f90cd0f8ce11ef	200	MobiDBLite	mobidb-lite	consensus disorder prediction	134	161	-	T	20-09-2024	-	-	-	-
Bpev01.c1161.g0005	8d57b69f54566881b1f90cd0f8ce11ef	200	Pfam	PF00249	Myb-like DNA-binding domain	15	62	6.9e-15	T	20-09-2024	IPR001005	SANT/Myb domain	-	MetaCyc:PWY-4061|MetaCyc:PWY-6842|MetaCyc:PWY-7112|MetaCyc:PWY-7250|MetaCyc:PWY-7511|MetaCyc:PWY-7533|MetaCyc:PWY-7911|Reactome:R-BTA-3371453|Reactome:R-BTA-72163|Reactome:R-BTA-9772755|Reactome:R-CEL-381340|Reactome:R-CEL-383280|Reactome:R-CEL-5250924|Reactome:R-CEL-6807505|Reactome:R-DDI-5689901|Reactome:R-DDI-6807505|Reactome:R-DDI-72163|Reactome:R-DME-212300|Reactome:R-DME-2559580|Reactome:R-…
Bpev01.c1161.g0005	8d57b69f54566881b1f90cd0f8ce11ef	200	Pfam	PF00249	Myb-like DNA-binding domain	68	113	1.1e-12	T	20-09-2024	IPR001005	SANT/Myb domain	-	MetaCyc:PWY-4061|MetaCyc:PWY-6842|MetaCyc:PWY-7112|MetaCyc:PWY-7250|MetaCyc:PWY-7511|MetaCyc:PWY-7533|MetaCyc:PWY-7911|Reactome:R-BTA-3371453|Reactome:R-BTA-72163|Reactome:R-BTA-9772755|Reactome:R-CEL-381340|Reactome:R-CEL-383280|Reactome:R-CEL-5250924|Reactome:R-CEL-6807505|Reactome:R-DDI-5689901|Reactome:R-DDI-6807505|Reactome:R-DDI-72163|Reactome:R-DME-212300|Reactome:R-DME-2559580|Reactome:R-…
Bpev01.c1161.g0005	8d57b69f54566881b1f90cd0f8ce11ef	200	ProSiteProfiles	PS50090	Myb-like domain profile.	63	113	10.1042	T	20-09-2024	IPR001005	SANT/Myb domain	-	MetaCyc:PWY-4061|MetaCyc:PWY-6842|MetaCyc:PWY-7112|MetaCyc:PWY-7250|MetaCyc:PWY-7511|MetaCyc:PWY-7533|MetaCyc:PWY-7911|Reactome:R-BTA-3371453|Reactome:R-BTA-72163|Reactome:R-BTA-9772755|Reactome:R-CEL-381340|Reactome:R-CEL-383280|Reactome:R-CEL-5250924|Reactome:R-CEL-6807505|Reactome:R-DDI-5689901|Reactome:R-DDI-6807505|Reactome:R-DDI-72163|Reactome:R-DME-212300|Reactome:R-DME-2559580|Reactome:R-…
Bpev01.c1161.g0005	8d57b69f54566881b1f90cd0f8ce11ef	200	ProSiteProfiles	PS51294	Myb-type HTH DNA-binding domain profile.	63	117	25.7798	T	20-09-2024	IPR017930	Myb domain	-	Reactome:R-BTA-3371453|Reactome:R-BTA-72163|Reactome:R-BTA-9772755|Reactome:R-CEL-6807505|Reactome:R-DDI-5689901|Reactome:R-DDI-6807505|Reactome:R-DDI-72163|Reactome:R-DME-5689880|Reactome:R-DRE-3371453|Reactome:R-DRE-5689901|Reactome:R-GGA-418124|Reactome:R-HSA-110328|Reactome:R-HSA-110329|Reactome:R-HSA-110330|Reactome:R-HSA-110331|Reactome:R-HSA-1221632|Reactome:R-HSA-1251985|Reactome:R-HSA-13…
Bpev01.c1161.g0005	8d57b69f54566881b1f90cd0f8ce11ef	200	SUPERFAMILY	SSF46689	Homeodomain-like	14	109	2.42e-29	T	20-09-2024	IPR009057	Homedomain-like superfamily	-	MetaCyc:PWY-2722|MetaCyc:PWY-2723|MetaCyc:PWY-2961|MetaCyc:PWY-3602|MetaCyc:PWY-361|MetaCyc:PWY-4801|MetaCyc:PWY-4922|MetaCyc:PWY-5048|MetaCyc:PWY-5129|MetaCyc:PWY-5132|MetaCyc:PWY-5133|MetaCyc:PWY-5139|MetaCyc:PWY-5175|MetaCyc:PWY-5268|MetaCyc:PWY-5284|MetaCyc:PWY-5292|MetaCyc:PWY-5307|MetaCyc:PWY-5313|MetaCyc:PWY-5317|MetaCyc:PWY-5318|MetaCyc:PWY-5353|MetaCyc:PWY-5368|MetaCyc:PWY-5400|MetaCyc:P…
Bpev01.c2307.g0001	12c59321eef6342f9d1afb2c13e06db0	240	SUPERFAMILY	SSF46689	Homeodomain-like	11	107	2.1e-28	T	20-09-2024	IPR009057	Homedomain-like superfamily	-	MetaCyc:PWY-2722|MetaCyc:PWY-2723|MetaCyc:PWY-2961|MetaCyc:PWY-3602|MetaCyc:PWY-361|MetaCyc:PWY-4801|MetaCyc:PWY-4922|MetaCyc:PWY-5048|MetaCyc:PWY-5129|MetaCyc:PWY-5132|MetaCyc:PWY-5133|MetaCyc:PWY-5139|MetaCyc:PWY-5175|MetaCyc:PWY-5268|MetaCyc:PWY-5284|MetaCyc:PWY-5292|MetaCyc:PWY-5307|MetaCyc:PWY-5313|MetaCyc:PWY-5317|MetaCyc:PWY-5318|MetaCyc:PWY-5353|MetaCyc:PWY-5368|MetaCyc:PWY-5400|MetaCyc:P…
Bpev01.c2307.g0001	12c59321eef6342f9d1afb2c13e06db0	240	MobiDBLite	mobidb-lite	consensus disorder prediction	135	150	-	T	20-09-2024	-	-	-	-
Bpev01.c2307.g0001	12c59321eef6342f9d1afb2c13e06db0	240	FunFam	G3DSA:1.10.10.60:FF:000394	MYB transcription factor	67	128	1.4e-31	T	20-09-2024	-	-	-	-
Bpev01.c2307.g0001	12c59321eef6342f9d1afb2c13e06db0	240	Gene3D	G3DSA:1.10.10.60	-	13	65	3.2e-18	T	20-09-2024	-	-	-	-
Bpev01.c2307.g0001	12c59321eef6342f9d1afb2c13e06db0	240	MobiDBLite	mobidb-lite	consensus disorder prediction	151	168	-	T	20-09-2024	-	-	-	-
Bpev01.c2307.g0001	12c59321eef6342f9d1afb2c13e06db0	240	ProSiteProfiles	PS51294	Myb-type HTH DNA-binding domain profile.	61	115	26.9065	T	20-09-2024	IPR017930	Myb domain	-	Reactome:R-BTA-3371453|Reactome:R-BTA-72163|Reactome:R-BTA-9772755|Reactome:R-CEL-6807505|Reactome:R-DDI-5689901|Reactome:R-DDI-6807505|Reactome:R-DDI-72163|Reactome:R-DME-5689880|Reactome:R-DRE-3371453|Reactome:R-DRE-5689901|Reactome:R-GGA-418124|Reactome:R-HSA-110328|Reactome:R-HSA-110329|Reactome:R-HSA-110330|Reactome:R-HSA-110331|Reactome:R-HSA-1221632|Reactome:R-HSA-1251985|Reactome:R-HSA-13…
Bpev01.c2307.g0001	12c59321eef6342f9d1afb2c13e06db0	240	PANTHER	PTHR47999	TRANSCRIPTION FACTOR MYB8-RELATED-RELATED	1	209	3.1e-84	T	20-09-2024	-	-	-	-
Bpev01.c2307.g0001	12c59321eef6342f9d1afb2c13e06db0	240	FunFam	G3DSA:1.10.10.60:FF:000001	MYB-related transcription factor	12	65	3.6e-31	T	20-09-2024	-	-	-	-
Bpev01.c2307.g0001	12c59321eef6342f9d1afb2c13e06db0	240	SMART	SM00717	sant	65	113	1e-15	T	20-09-2024	IPR001005	SANT/Myb domain	-	MetaCyc:PWY-4061|MetaCyc:PWY-6842|MetaCyc:PWY-7112|MetaCyc:PWY-7250|MetaCyc:PWY-7511|MetaCyc:PWY-7533|MetaCyc:PWY-7911|Reactome:R-BTA-3371453|Reactome:R-BTA-72163|Reactome:R-BTA-9772755|Reactome:R-CEL-381340|Reactome:R-CEL-383280|Reactome:R-CEL-5250924|Reactome:R-CEL-6807505|Reactome:R-DDI-5689901|Reactome:R-DDI-6807505|Reactome:R-DDI-72163|Reactome:R-DME-212300|Reactome:R-DME-2559580|Reactome:R-…
Bpev01.c2307.g0001	12c59321eef6342f9d1afb2c13e06db0	240	SMART	SM00717	sant	12	62	1.8e-13	T	20-09-2024	IPR001005	SANT/Myb domain	-	MetaCyc:PWY-4061|MetaCyc:PWY-6842|MetaCyc:PWY-7112|MetaCyc:PWY-7250|MetaCyc:PWY-7511|MetaCyc:PWY-7533|MetaCyc:PWY-7911|Reactome:R-BTA-3371453|Reactome:R-BTA-72163|Reactome:R-BTA-9772755|Reactome:R-CEL-381340|Reactome:R-CEL-383280|Reactome:R-CEL-5250924|Reactome:R-CEL-6807505|Reactome:R-DDI-5689901|Reactome:R-DDI-6807505|Reactome:R-DDI-72163|Reactome:R-DME-212300|Reactome:R-DME-2559580|Reactome:R-…
Bpev01.c2307.g0001	12c59321eef6342f9d1afb2c13e06db0	240	ProSiteProfiles	PS50090	Myb-like domain profile.	8	60	11.1841	T	20-09-2024	IPR001005	SANT/Myb domain	-	MetaCyc:PWY-4061|MetaCyc:PWY-6842|MetaCyc:PWY-7112|MetaCyc:PWY-7250|MetaCyc:PWY-7511|MetaCyc:PWY-7533|MetaCyc:PWY-7911|Reactome:R-BTA-3371453|Reactome:R-BTA-72163|Reactome:R-BTA-9772755|Reactome:R-CEL-381340|Reactome:R-CEL-383280|Reactome:R-CEL-5250924|Reactome:R-CEL-6807505|Reactome:R-DDI-5689901|Reactome:R-DDI-6807505|Reactome:R-DDI-72163|Reactome:R-DME-212300|Reactome:R-DME-2559580|Reactome:R-…
Bpev01.c2307.g0001	12c59321eef6342f9d1afb2c13e06db0	240	CDD	cd00167	SANT	15	60	6.7919e-11	T	20-09-2024	IPR001005	SANT/Myb domain	-	MetaCyc:PWY-4061|MetaCyc:PWY-6842|MetaCyc:PWY-7112|MetaCyc:PWY-7250|MetaCyc:PWY-7511|MetaCyc:PWY-7533|MetaCyc:PWY-7911|Reactome:R-BTA-3371453|Reactome:R-BTA-72163|Reactome:R-BTA-9772755|Reactome:R-CEL-381340|Reactome:R-CEL-383280|Reactome:R-CEL-5250924|Reactome:R-CEL-6807505|Reactome:R-DDI-5689901|Reactome:R-DDI-6807505|Reactome:R-DDI-72163|Reactome:R-DME-212300|Reactome:R-DME-2559580|Reactome:R-…
Bpev01.c2307.g0001	12c59321eef6342f9d1afb2c13e06db0	240	CDD	cd00167	SANT	68	111	2.41822e-11	T	20-09-2024	IPR001005	SANT/Myb domain	-	MetaCyc:PWY-4061|MetaCyc:PWY-6842|MetaCyc:PWY-7112|MetaCyc:PWY-7250|MetaCyc:PWY-7511|MetaCyc:PWY-7533|MetaCyc:PWY-7911|Reactome:R-BTA-3371453|Reactome:R-BTA-72163|Reactome:R-BTA-9772755|Reactome:R-CEL-381340|Reactome:R-CEL-383280|Reactome:R-CEL-5250924|Reactome:R-CEL-6807505|Reactome:R-DDI-5689901|Reactome:R-DDI-6807505|Reactome:R-DDI-72163|Reactome:R-DME-212300|Reactome:R-DME-2559580|Reactome:R-…
Bpev01.c2307.g0001	12c59321eef6342f9d1afb2c13e06db0	240	Gene3D	G3DSA:1.10.10.60	-	68	138	2.4e-20	T	20-09-2024	-	-	-	-
Bpev01.c2307.g0001	12c59321eef6342f9d1afb2c13e06db0	240	ProSiteProfiles	PS50090	Myb-like domain profile.	61	111	10.6732	T	20-09-2024	IPR001005	SANT/Myb domain	-	MetaCyc:PWY-4061|MetaCyc:PWY-6842|MetaCyc:PWY-7112|MetaCyc:PWY-7250|MetaCyc:PWY-7511|MetaCyc:PWY-7533|MetaCyc:PWY-7911|Reactome:R-BTA-3371453|Reactome:R-BTA-72163|Reactome:R-BTA-9772755|Reactome:R-CEL-381340|Reactome:R-CEL-383280|Reactome:R-CEL-5250924|Reactome:R-CEL-6807505|Reactome:R-DDI-5689901|Reactome:R-DDI-6807505|Reactome:R-DDI-72163|Reactome:R-DME-212300|Reactome:R-DME-2559580|Reactome:R-…
Bpev01.c2307.g0001	12c59321eef6342f9d1afb2c13e06db0	240	Pfam	PF00249	Myb-like DNA-binding domain	66	111	1.5e-13	T	20-09-2024	IPR001005	SANT/Myb domain	-	MetaCyc:PWY-4061|MetaCyc:PWY-6842|MetaCyc:PWY-7112|MetaCyc:PWY-7250|MetaCyc:PWY-7511|MetaCyc:PWY-7533|MetaCyc:PWY-7911|Reactome:R-BTA-3371453|Reactome:R-BTA-72163|Reactome:R-BTA-9772755|Reactome:R-CEL-381340|Reactome:R-CEL-383280|Reactome:R-CEL-5250924|Reactome:R-CEL-6807505|Reactome:R-DDI-5689901|Reactome:R-DDI-6807505|Reactome:R-DDI-72163|Reactome:R-DME-212300|Reactome:R-DME-2559580|Reactome:R-…
Bpev01.c2307.g0001	12c59321eef6342f9d1afb2c13e06db0	240	Pfam	PF00249	Myb-like DNA-binding domain	13	60	2.9e-13	T	20-09-2024	IPR001005	SANT/Myb domain	-	MetaCyc:PWY-4061|MetaCyc:PWY-6842|MetaCyc:PWY-7112|MetaCyc:PWY-7250|MetaCyc:PWY-7511|MetaCyc:PWY-7533|MetaCyc:PWY-7911|Reactome:R-BTA-3371453|Reactome:R-BTA-72163|Reactome:R-BTA-9772755|Reactome:R-CEL-381340|Reactome:R-CEL-383280|Reactome:R-CEL-5250924|Reactome:R-CEL-6807505|Reactome:R-DDI-5689901|Reactome:R-DDI-6807505|Reactome:R-DDI-72163|Reactome:R-DME-212300|Reactome:R-DME-2559580|Reactome:R-…
Bpev01.c2307.g0001	12c59321eef6342f9d1afb2c13e06db0	240	ProSiteProfiles	PS51294	Myb-type HTH DNA-binding domain profile.	8	60	18.9455	T	20-09-2024	IPR017930	Myb domain	-	Reactome:R-BTA-3371453|Reactome:R-BTA-72163|Reactome:R-BTA-9772755|Reactome:R-CEL-6807505|Reactome:R-DDI-5689901|Reactome:R-DDI-6807505|Reactome:R-DDI-72163|Reactome:R-DME-5689880|Reactome:R-DRE-3371453|Reactome:R-DRE-5689901|Reactome:R-GGA-418124|Reactome:R-HSA-110328|Reactome:R-HSA-110329|Reactome:R-HSA-110330|Reactome:R-HSA-110331|Reactome:R-HSA-1221632|Reactome:R-HSA-1251985|Reactome:R-HSA-13…
Bpev01.c2307.g0001	12c59321eef6342f9d1afb2c13e06db0	240	MobiDBLite	mobidb-lite	consensus disorder prediction	118	183	-	T	20-09-2024	-	-	-	-
Bpev01.c0018.g0082	cd6b2f06705b5939b2d9d569cb0d7b68	344	ProSiteProfiles	PS50090	Myb-like domain profile.	63	113	9.34939	T	20-09-2024	IPR001005	SANT/Myb domain	-	MetaCyc:PWY-4061|MetaCyc:PWY-6842|MetaCyc:PWY-7112|MetaCyc:PWY-7250|MetaCyc:PWY-7511|MetaCyc:PWY-7533|MetaCyc:PWY-7911|Reactome:R-BTA-3371453|Reactome:R-BTA-72163|Reactome:R-BTA-9772755|Reactome:R-CEL-381340|Reactome:R-CEL-383280|Reactome:R-CEL-5250924|Reactome:R-CEL-6807505|Reactome:R-DDI-5689901|Reactome:R-DDI-6807505|Reactome:R-DDI-72163|Reactome:R-DME-212300|Reactome:R-DME-2559580|Reactome:R-…
Bpev01.c0018.g0082	cd6b2f06705b5939b2d9d569cb0d7b68	344	SMART	SM00717	sant	13	64	2.6e-11	T	20-09-2024	IPR001005	SANT/Myb domain	-	MetaCyc:PWY-4061|MetaCyc:PWY-6842|MetaCyc:PWY-7112|MetaCyc:PWY-7250|MetaCyc:PWY-7511|MetaCyc:PWY-7533|MetaCyc:PWY-7911|Reactome:R-BTA-3371453|Reactome:R-BTA-72163|Reactome:R-BTA-9772755|Reactome:R-CEL-381340|Reactome:R-CEL-383280|Reactome:R-CEL-5250924|Reactome:R-CEL-6807505|Reactome:R-DDI-5689901|Reactome:R-DDI-6807505|Reactome:R-DDI-72163|Reactome:R-DME-212300|Reactome:R-DME-2559580|Reactome:R-…
Bpev01.c0018.g0082	cd6b2f06705b5939b2d9d569cb0d7b68	344	SMART	SM00717	sant	67	115	4.8e-11	T	20-09-2024	IPR001005	SANT/Myb domain	-	MetaCyc:PWY-4061|MetaCyc:PWY-6842|MetaCyc:PWY-7112|MetaCyc:PWY-7250|MetaCyc:PWY-7511|MetaCyc:PWY-7533|MetaCyc:PWY-7911|Reactome:R-BTA-3371453|Reactome:R-BTA-72163|Reactome:R-BTA-9772755|Reactome:R-CEL-381340|Reactome:R-CEL-383280|Reactome:R-CEL-5250924|Reactome:R-CEL-6807505|Reactome:R-DDI-5689901|Reactome:R-DDI-6807505|Reactome:R-DDI-72163|Reactome:R-DME-212300|Reactome:R-DME-2559580|Reactome:R-…
Bpev01.c0018.g0082	cd6b2f06705b5939b2d9d569cb0d7b68	344	MobiDBLite	mobidb-lite	consensus disorder prediction	119	139	-	T	20-09-2024	-	-	-	-
Bpev01.c0018.g0082	cd6b2f06705b5939b2d9d569cb0d7b68	344	Coils	Coil	Coil	110	130	-	T	20-09-2024	-	-	-	-
Bpev01.c0018.g0082	cd6b2f06705b5939b2d9d569cb0d7b68	344	ProSiteProfiles	PS51294	Myb-type HTH DNA-binding domain profile.	9	62	14.1846	T	20-09-2024	IPR017930	Myb domain	-	Reactome:R-BTA-3371453|Reactome:R-BTA-72163|Reactome:R-BTA-9772755|Reactome:R-CEL-6807505|Reactome:R-DDI-5689901|Reactome:R-DDI-6807505|Reactome:R-DDI-72163|Reactome:R-DME-5689880|Reactome:R-DRE-3371453|Reactome:R-DRE-5689901|Reactome:R-GGA-418124|Reactome:R-HSA-110328|Reactome:R-HSA-110329|Reactome:R-HSA-110330|Reactome:R-HSA-110331|Reactome:R-HSA-1221632|Reactome:R-HSA-1251985|Reactome:R-HSA-13…
Bpev01.c0018.g0082	cd6b2f06705b5939b2d9d569cb0d7b68	344	CDD	cd00167	SANT	16	62	8.71083e-09	T	20-09-2024	IPR001005	SANT/Myb domain	-	MetaCyc:PWY-4061|MetaCyc:PWY-6842|MetaCyc:PWY-7112|MetaCyc:PWY-7250|MetaCyc:PWY-7511|MetaCyc:PWY-7533|MetaCyc:PWY-7911|Reactome:R-BTA-3371453|Reactome:R-BTA-72163|Reactome:R-BTA-9772755|Reactome:R-CEL-381340|Reactome:R-CEL-383280|Reactome:R-CEL-5250924|Reactome:R-CEL-6807505|Reactome:R-DDI-5689901|Reactome:R-DDI-6807505|Reactome:R-DDI-72163|Reactome:R-DME-212300|Reactome:R-DME-2559580|Reactome:R-…
Bpev01.c0018.g0082	cd6b2f06705b5939b2d9d569cb0d7b68	344	Gene3D	G3DSA:1.10.10.60	-	7	68	3.3e-18	T	20-09-2024	-	-	-	-
Bpev01.c0018.g0082	cd6b2f06705b5939b2d9d569cb0d7b68	344	PANTHER	PTHR48000	OS09G0431300 PROTEIN	1	319	2.2e-100	T	20-09-2024	-	-	-	-
Bpev01.c0018.g0082	cd6b2f06705b5939b2d9d569cb0d7b68	344	ProSiteProfiles	PS51294	Myb-type HTH DNA-binding domain profile.	63	117	21.6661	T	20-09-2024	IPR017930	Myb domain	-	Reactome:R-BTA-3371453|Reactome:R-BTA-72163|Reactome:R-BTA-9772755|Reactome:R-CEL-6807505|Reactome:R-DDI-5689901|Reactome:R-DDI-6807505|Reactome:R-DDI-72163|Reactome:R-DME-5689880|Reactome:R-DRE-3371453|Reactome:R-DRE-5689901|Reactome:R-GGA-418124|Reactome:R-HSA-110328|Reactome:R-HSA-110329|Reactome:R-HSA-110330|Reactome:R-HSA-110331|Reactome:R-HSA-1221632|Reactome:R-HSA-1251985|Reactome:R-HSA-13…
Bpev01.c0018.g0082	cd6b2f06705b5939b2d9d569cb0d7b68	344	ProSiteProfiles	PS50090	Myb-like domain profile.	9	62	11.0448	T	20-09-2024	IPR001005	SANT/Myb domain	-	MetaCyc:PWY-4061|MetaCyc:PWY-6842|MetaCyc:PWY-7112|MetaCyc:PWY-7250|MetaCyc:PWY-7511|MetaCyc:PWY-7533|MetaCyc:PWY-7911|Reactome:R-BTA-3371453|Reactome:R-BTA-72163|Reactome:R-BTA-9772755|Reactome:R-CEL-381340|Reactome:R-CEL-383280|Reactome:R-CEL-5250924|Reactome:R-CEL-6807505|Reactome:R-DDI-5689901|Reactome:R-DDI-6807505|Reactome:R-DDI-72163|Reactome:R-DME-212300|Reactome:R-DME-2559580|Reactome:R-…
Bpev01.c0018.g0082	cd6b2f06705b5939b2d9d569cb0d7b68	344	FunFam	G3DSA:1.10.10.60:FF:000015	Transcription factor RAX3	7	68	2.4e-40	T	20-09-2024	-	-	-	-
Bpev01.c0018.g0082	cd6b2f06705b5939b2d9d569cb0d7b68	344	Gene3D	G3DSA:1.10.10.60	-	70	141	1.3e-20	T	20-09-2024	-	-	-	-
Bpev01.c0018.g0082	cd6b2f06705b5939b2d9d569cb0d7b68	344	Pfam	PF00249	Myb-like DNA-binding domain	69	112	1.9e-09	T	20-09-2024	IPR001005	SANT/Myb domain	-	MetaCyc:PWY-4061|MetaCyc:PWY-6842|MetaCyc:PWY-7112|MetaCyc:PWY-7250|MetaCyc:PWY-7511|MetaCyc:PWY-7533|MetaCyc:PWY-7911|Reactome:R-BTA-3371453|Reactome:R-BTA-72163|Reactome:R-BTA-9772755|Reactome:R-CEL-381340|Reactome:R-CEL-383280|Reactome:R-CEL-5250924|Reactome:R-CEL-6807505|Reactome:R-DDI-5689901|Reactome:R-DDI-6807505|Reactome:R-DDI-72163|Reactome:R-DME-212300|Reactome:R-DME-2559580|Reactome:R-…
Bpev01.c0018.g0082	cd6b2f06705b5939b2d9d569cb0d7b68	344	Pfam	PF00249	Myb-like DNA-binding domain	14	62	2.9e-11	T	20-09-2024	IPR001005	SANT/Myb domain	-	MetaCyc:PWY-4061|MetaCyc:PWY-6842|MetaCyc:PWY-7112|MetaCyc:PWY-7250|MetaCyc:PWY-7511|MetaCyc:PWY-7533|MetaCyc:PWY-7911|Reactome:R-BTA-3371453|Reactome:R-BTA-72163|Reactome:R-BTA-9772755|Reactome:R-CEL-381340|Reactome:R-CEL-383280|Reactome:R-CEL-5250924|Reactome:R-CEL-6807505|Reactome:R-DDI-5689901|Reactome:R-DDI-6807505|Reactome:R-DDI-72163|Reactome:R-DME-212300|Reactome:R-DME-2559580|Reactome:R-…
Bpev01.c0018.g0082	cd6b2f06705b5939b2d9d569cb0d7b68	344	SUPERFAMILY	SSF46689	Homeodomain-like	11	109	1.75e-25	T	20-09-2024	IPR009057	Homedomain-like superfamily	-	MetaCyc:PWY-2722|MetaCyc:PWY-2723|MetaCyc:PWY-2961|MetaCyc:PWY-3602|MetaCyc:PWY-361|MetaCyc:PWY-4801|MetaCyc:PWY-4922|MetaCyc:PWY-5048|MetaCyc:PWY-5129|MetaCyc:PWY-5132|MetaCyc:PWY-5133|MetaCyc:PWY-5139|MetaCyc:PWY-5175|MetaCyc:PWY-5268|MetaCyc:PWY-5284|MetaCyc:PWY-5292|MetaCyc:PWY-5307|MetaCyc:PWY-5313|MetaCyc:PWY-5317|MetaCyc:PWY-5318|MetaCyc:PWY-5353|MetaCyc:PWY-5368|MetaCyc:PWY-5400|MetaCyc:P…
Bpev01.c0018.g0082	cd6b2f06705b5939b2d9d569cb0d7b68	344	CDD	cd00167	SANT	71	113	1.87296e-08	T	20-09-2024	IPR001005	SANT/Myb domain	-	MetaCyc:PWY-4061|MetaCyc:PWY-6842|MetaCyc:PWY-7112|MetaCyc:PWY-7250|MetaCyc:PWY-7511|MetaCyc:PWY-7533|MetaCyc:PWY-7911|Reactome:R-BTA-3371453|Reactome:R-BTA-72163|Reactome:R-BTA-9772755|Reactome:R-CEL-381340|Reactome:R-CEL-383280|Reactome:R-CEL-5250924|Reactome:R-CEL-6807505|Reactome:R-DDI-5689901|Reactome:R-DDI-6807505|Reactome:R-DDI-72163|Reactome:R-DME-212300|Reactome:R-DME-2559580|Reactome:R-…
Bpev01.c0018.g0082	cd6b2f06705b5939b2d9d569cb0d7b68	344	FunFam	G3DSA:1.10.10.60:FF:000283	Transcription factor RAX3	70	142	3.4e-45	T	20-09-2024	-	-	-	-
Bpev01.c0166.g0019	4566cb3db6d83ba0361d79ce7752d98e	220	ProSiteProfiles	PS51294	Myb-type HTH DNA-binding domain profile.	69	119	22.6232	T	20-09-2024	IPR017930	Myb domain	-	Reactome:R-BTA-3371453|Reactome:R-BTA-72163|Reactome:R-BTA-9772755|Reactome:R-CEL-6807505|Reactome:R-DDI-5689901|Reactome:R-DDI-6807505|Reactome:R-DDI-72163|Reactome:R-DME-5689880|Reactome:R-DRE-3371453|Reactome:R-DRE-5689901|Reactome:R-GGA-418124|Reactome:R-HSA-110328|Reactome:R-HSA-110329|Reactome:R-HSA-110330|Reactome:R-HSA-110331|Reactome:R-HSA-1221632|Reactome:R-HSA-1251985|Reactome:R-HSA-13…
Bpev01.c0166.g0019	4566cb3db6d83ba0361d79ce7752d98e	220	FunFam	G3DSA:1.10.10.60:FF:000517	MYB-related transcription factor	73	119	1.1e-28	T	20-09-2024	-	-	-	-
Bpev01.c0166.g0019	4566cb3db6d83ba0361d79ce7752d98e	220	ProSiteProfiles	PS51294	Myb-type HTH DNA-binding domain profile.	16	68	25.5073	T	20-09-2024	IPR017930	Myb domain	-	Reactome:R-BTA-3371453|Reactome:R-BTA-72163|Reactome:R-BTA-9772755|Reactome:R-CEL-6807505|Reactome:R-DDI-5689901|Reactome:R-DDI-6807505|Reactome:R-DDI-72163|Reactome:R-DME-5689880|Reactome:R-DRE-3371453|Reactome:R-DRE-5689901|Reactome:R-GGA-418124|Reactome:R-HSA-110328|Reactome:R-HSA-110329|Reactome:R-HSA-110330|Reactome:R-HSA-110331|Reactome:R-HSA-1221632|Reactome:R-HSA-1251985|Reactome:R-HSA-13…
Bpev01.c0166.g0019	4566cb3db6d83ba0361d79ce7752d98e	220	SUPERFAMILY	SSF46689	Homeodomain-like	14	111	6.12e-32	T	20-09-2024	IPR009057	Homedomain-like superfamily	-	MetaCyc:PWY-2722|MetaCyc:PWY-2723|MetaCyc:PWY-2961|MetaCyc:PWY-3602|MetaCyc:PWY-361|MetaCyc:PWY-4801|MetaCyc:PWY-4922|MetaCyc:PWY-5048|MetaCyc:PWY-5129|MetaCyc:PWY-5132|MetaCyc:PWY-5133|MetaCyc:PWY-5139|MetaCyc:PWY-5175|MetaCyc:PWY-5268|MetaCyc:PWY-5284|MetaCyc:PWY-5292|MetaCyc:PWY-5307|MetaCyc:PWY-5313|MetaCyc:PWY-5317|MetaCyc:PWY-5318|MetaCyc:PWY-5353|MetaCyc:PWY-5368|MetaCyc:PWY-5400|MetaCyc:P…
Bpev01.c0166.g0019	4566cb3db6d83ba0361d79ce7752d98e	220	ProSiteProfiles	PS50090	Myb-like domain profile.	16	64	11.7067	T	20-09-2024	IPR001005	SANT/Myb domain	-	MetaCyc:PWY-4061|MetaCyc:PWY-6842|MetaCyc:PWY-7112|MetaCyc:PWY-7250|MetaCyc:PWY-7511|MetaCyc:PWY-7533|MetaCyc:PWY-7911|Reactome:R-BTA-3371453|Reactome:R-BTA-72163|Reactome:R-BTA-9772755|Reactome:R-CEL-381340|Reactome:R-CEL-383280|Reactome:R-CEL-5250924|Reactome:R-CEL-6807505|Reactome:R-DDI-5689901|Reactome:R-DDI-6807505|Reactome:R-DDI-72163|Reactome:R-DME-212300|Reactome:R-DME-2559580|Reactome:R-…
Bpev01.c0166.g0019	4566cb3db6d83ba0361d79ce7752d98e	220	ProSiteProfiles	PS50090	Myb-like domain profile.	65	115	9.5468	T	20-09-2024	IPR001005	SANT/Myb domain	-	MetaCyc:PWY-4061|MetaCyc:PWY-6842|MetaCyc:PWY-7112|MetaCyc:PWY-7250|MetaCyc:PWY-7511|MetaCyc:PWY-7533|MetaCyc:PWY-7911|Reactome:R-BTA-3371453|Reactome:R-BTA-72163|Reactome:R-BTA-9772755|Reactome:R-CEL-381340|Reactome:R-CEL-383280|Reactome:R-CEL-5250924|Reactome:R-CEL-6807505|Reactome:R-DDI-5689901|Reactome:R-DDI-6807505|Reactome:R-DDI-72163|Reactome:R-DME-212300|Reactome:R-DME-2559580|Reactome:R-…
Bpev01.c0166.g0019	4566cb3db6d83ba0361d79ce7752d98e	220	Pfam	PF00249	Myb-like DNA-binding domain	70	114	5.4e-13	T	20-09-2024	IPR001005	SANT/Myb domain	-	MetaCyc:PWY-4061|MetaCyc:PWY-6842|MetaCyc:PWY-7112|MetaCyc:PWY-7250|MetaCyc:PWY-7511|MetaCyc:PWY-7533|MetaCyc:PWY-7911|Reactome:R-BTA-3371453|Reactome:R-BTA-72163|Reactome:R-BTA-9772755|Reactome:R-CEL-381340|Reactome:R-CEL-383280|Reactome:R-CEL-5250924|Reactome:R-CEL-6807505|Reactome:R-DDI-5689901|Reactome:R-DDI-6807505|Reactome:R-DDI-72163|Reactome:R-DME-212300|Reactome:R-DME-2559580|Reactome:R-…
Bpev01.c0166.g0019	4566cb3db6d83ba0361d79ce7752d98e	220	Pfam	PF00249	Myb-like DNA-binding domain	17	64	4.2e-16	T	20-09-2024	IPR001005	SANT/Myb domain	-	MetaCyc:PWY-4061|MetaCyc:PWY-6842|MetaCyc:PWY-7112|MetaCyc:PWY-7250|MetaCyc:PWY-7511|MetaCyc:PWY-7533|MetaCyc:PWY-7911|Reactome:R-BTA-3371453|Reactome:R-BTA-72163|Reactome:R-BTA-9772755|Reactome:R-CEL-381340|Reactome:R-CEL-383280|Reactome:R-CEL-5250924|Reactome:R-CEL-6807505|Reactome:R-DDI-5689901|Reactome:R-DDI-6807505|Reactome:R-DDI-72163|Reactome:R-DME-212300|Reactome:R-DME-2559580|Reactome:R-…
Bpev01.c0166.g0019	4566cb3db6d83ba0361d79ce7752d98e	220	CDD	cd00167	SANT	19	64	1.26866e-11	T	20-09-2024	IPR001005	SANT/Myb domain	-	MetaCyc:PWY-4061|MetaCyc:PWY-6842|MetaCyc:PWY-7112|MetaCyc:PWY-7250|MetaCyc:PWY-7511|MetaCyc:PWY-7533|MetaCyc:PWY-7911|Reactome:R-BTA-3371453|Reactome:R-BTA-72163|Reactome:R-BTA-9772755|Reactome:R-CEL-381340|Reactome:R-CEL-383280|Reactome:R-CEL-5250924|Reactome:R-CEL-6807505|Reactome:R-DDI-5689901|Reactome:R-DDI-6807505|Reactome:R-DDI-72163|Reactome:R-DME-212300|Reactome:R-DME-2559580|Reactome:R-…
Bpev01.c0166.g0019	4566cb3db6d83ba0361d79ce7752d98e	220	Gene3D	G3DSA:1.10.10.60	-	72	146	3.5e-20	T	20-09-2024	-	-	-	-
Bpev01.c0166.g0019	4566cb3db6d83ba0361d79ce7752d98e	220	FunFam	G3DSA:1.10.10.60:FF:000011	Myb transcription factor	17	69	1.9e-30	T	20-09-2024	-	-	-	-
Bpev01.c0166.g0019	4566cb3db6d83ba0361d79ce7752d98e	220	CDD	cd00167	SANT	74	115	3.21254e-09	T	20-09-2024	IPR001005	SANT/Myb domain	-	MetaCyc:PWY-4061|MetaCyc:PWY-6842|MetaCyc:PWY-7112|MetaCyc:PWY-7250|MetaCyc:PWY-7511|MetaCyc:PWY-7533|MetaCyc:PWY-7911|Reactome:R-BTA-3371453|Reactome:R-BTA-72163|Reactome:R-BTA-9772755|Reactome:R-CEL-381340|Reactome:R-CEL-383280|Reactome:R-CEL-5250924|Reactome:R-CEL-6807505|Reactome:R-DDI-5689901|Reactome:R-DDI-6807505|Reactome:R-DDI-72163|Reactome:R-DME-212300|Reactome:R-DME-2559580|Reactome:R-…
Bpev01.c0166.g0019	4566cb3db6d83ba0361d79ce7752d98e	220	Gene3D	G3DSA:1.10.10.60	-	17	69	3e-20	T	20-09-2024	-	-	-	-
Bpev01.c0166.g0019	4566cb3db6d83ba0361d79ce7752d98e	220	PANTHER	PTHR45675	MYB TRANSCRIPTION FACTOR-RELATED-RELATED	14	179	1.3e-68	T	20-09-2024	IPR044676	MYB-like transcription factor EOBI/EOBII-like, plant	GO:0003700(InterPro)|GO:0005634(PANTHER)|GO:0006355(PANTHER)|GO:0006355(InterPro)|GO:0043565(InterPro)|GO:0043565(PANTHER)	-
Bpev01.c0166.g0019	4566cb3db6d83ba0361d79ce7752d98e	220	SMART	SM00717	sant	16	66	4.6e-17	T	20-09-2024	IPR001005	SANT/Myb domain	-	MetaCyc:PWY-4061|MetaCyc:PWY-6842|MetaCyc:PWY-7112|MetaCyc:PWY-7250|MetaCyc:PWY-7511|MetaCyc:PWY-7533|MetaCyc:PWY-7911|Reactome:R-BTA-3371453|Reactome:R-BTA-72163|Reactome:R-BTA-9772755|Reactome:R-CEL-381340|Reactome:R-CEL-383280|Reactome:R-CEL-5250924|Reactome:R-CEL-6807505|Reactome:R-DDI-5689901|Reactome:R-DDI-6807505|Reactome:R-DDI-72163|Reactome:R-DME-212300|Reactome:R-DME-2559580|Reactome:R-…
Bpev01.c0166.g0019	4566cb3db6d83ba0361d79ce7752d98e	220	SMART	SM00717	sant	69	117	1.8e-13	T	20-09-2024	IPR001005	SANT/Myb domain	-	MetaCyc:PWY-4061|MetaCyc:PWY-6842|MetaCyc:PWY-7112|MetaCyc:PWY-7250|MetaCyc:PWY-7511|MetaCyc:PWY-7533|MetaCyc:PWY-7911|Reactome:R-BTA-3371453|Reactome:R-BTA-72163|Reactome:R-BTA-9772755|Reactome:R-CEL-381340|Reactome:R-CEL-383280|Reactome:R-CEL-5250924|Reactome:R-CEL-6807505|Reactome:R-DDI-5689901|Reactome:R-DDI-6807505|Reactome:R-DDI-72163|Reactome:R-DME-212300|Reactome:R-DME-2559580|Reactome:R-…
Bpev01.c0753.g0004	2f64a55961dfe9576df7913a8fa049d3	277	ProSiteProfiles	PS51294	Myb-type HTH DNA-binding domain profile.	9	65	25.8361	T	20-09-2024	IPR017930	Myb domain	-	Reactome:R-BTA-3371453|Reactome:R-BTA-72163|Reactome:R-BTA-9772755|Reactome:R-CEL-6807505|Reactome:R-DDI-5689901|Reactome:R-DDI-6807505|Reactome:R-DDI-72163|Reactome:R-DME-5689880|Reactome:R-DRE-3371453|Reactome:R-DRE-5689901|Reactome:R-GGA-418124|Reactome:R-HSA-110328|Reactome:R-HSA-110329|Reactome:R-HSA-110330|Reactome:R-HSA-110331|Reactome:R-HSA-1221632|Reactome:R-HSA-1251985|Reactome:R-HSA-13…
Bpev01.c0753.g0004	2f64a55961dfe9576df7913a8fa049d3	277	Pfam	PF00249	Myb-like DNA-binding domain	14	61	1.2e-14	T	20-09-2024	IPR001005	SANT/Myb domain	-	MetaCyc:PWY-4061|MetaCyc:PWY-6842|MetaCyc:PWY-7112|MetaCyc:PWY-7250|MetaCyc:PWY-7511|MetaCyc:PWY-7533|MetaCyc:PWY-7911|Reactome:R-BTA-3371453|Reactome:R-BTA-72163|Reactome:R-BTA-9772755|Reactome:R-CEL-381340|Reactome:R-CEL-383280|Reactome:R-CEL-5250924|Reactome:R-CEL-6807505|Reactome:R-DDI-5689901|Reactome:R-DDI-6807505|Reactome:R-DDI-72163|Reactome:R-DME-212300|Reactome:R-DME-2559580|Reactome:R-…
Bpev01.c0753.g0004	2f64a55961dfe9576df7913a8fa049d3	277	ProSiteProfiles	PS50090	Myb-like domain profile.	9	61	11.9854	T	20-09-2024	IPR001005	SANT/Myb domain	-	MetaCyc:PWY-4061|MetaCyc:PWY-6842|MetaCyc:PWY-7112|MetaCyc:PWY-7250|MetaCyc:PWY-7511|MetaCyc:PWY-7533|MetaCyc:PWY-7911|Reactome:R-BTA-3371453|Reactome:R-BTA-72163|Reactome:R-BTA-9772755|Reactome:R-CEL-381340|Reactome:R-CEL-383280|Reactome:R-CEL-5250924|Reactome:R-CEL-6807505|Reactome:R-DDI-5689901|Reactome:R-DDI-6807505|Reactome:R-DDI-72163|Reactome:R-DME-212300|Reactome:R-DME-2559580|Reactome:R-…
Bpev01.c0753.g0004	2f64a55961dfe9576df7913a8fa049d3	277	SUPERFAMILY	SSF46689	Homeodomain-like	15	88	6.53e-24	T	20-09-2024	IPR009057	Homedomain-like superfamily	-	MetaCyc:PWY-2722|MetaCyc:PWY-2723|MetaCyc:PWY-2961|MetaCyc:PWY-3602|MetaCyc:PWY-361|MetaCyc:PWY-4801|MetaCyc:PWY-4922|MetaCyc:PWY-5048|MetaCyc:PWY-5129|MetaCyc:PWY-5132|MetaCyc:PWY-5133|MetaCyc:PWY-5139|MetaCyc:PWY-5175|MetaCyc:PWY-5268|MetaCyc:PWY-5284|MetaCyc:PWY-5292|MetaCyc:PWY-5307|MetaCyc:PWY-5313|MetaCyc:PWY-5317|MetaCyc:PWY-5318|MetaCyc:PWY-5353|MetaCyc:PWY-5368|MetaCyc:PWY-5400|MetaCyc:P…
Bpev01.c0753.g0004	2f64a55961dfe9576df7913a8fa049d3	277	SMART	SM00717	sant	13	63	1.1e-15	T	20-09-2024	IPR001005	SANT/Myb domain	-	MetaCyc:PWY-4061|MetaCyc:PWY-6842|MetaCyc:PWY-7112|MetaCyc:PWY-7250|MetaCyc:PWY-7511|MetaCyc:PWY-7533|MetaCyc:PWY-7911|Reactome:R-BTA-3371453|Reactome:R-BTA-72163|Reactome:R-BTA-9772755|Reactome:R-CEL-381340|Reactome:R-CEL-383280|Reactome:R-CEL-5250924|Reactome:R-CEL-6807505|Reactome:R-DDI-5689901|Reactome:R-DDI-6807505|Reactome:R-DDI-72163|Reactome:R-DME-212300|Reactome:R-DME-2559580|Reactome:R-…
Bpev01.c0753.g0004	2f64a55961dfe9576df7913a8fa049d3	277	Gene3D	G3DSA:1.10.10.60	-	13	66	4.1e-20	T	20-09-2024	-	-	-	-
Bpev01.c0753.g0004	2f64a55961dfe9576df7913a8fa049d3	277	PANTHER	PTHR10641	MYB FAMILY TRANSCRIPTION FACTOR	1	88	1.8e-49	T	20-09-2024	-	-	-	-
Bpev01.c0753.g0004	2f64a55961dfe9576df7913a8fa049d3	277	CDD	cd00167	SANT	16	61	1.93124e-13	T	20-09-2024	IPR001005	SANT/Myb domain	-	MetaCyc:PWY-4061|MetaCyc:PWY-6842|MetaCyc:PWY-7112|MetaCyc:PWY-7250|MetaCyc:PWY-7511|MetaCyc:PWY-7533|MetaCyc:PWY-7911|Reactome:R-BTA-3371453|Reactome:R-BTA-72163|Reactome:R-BTA-9772755|Reactome:R-CEL-381340|Reactome:R-CEL-383280|Reactome:R-CEL-5250924|Reactome:R-CEL-6807505|Reactome:R-DDI-5689901|Reactome:R-DDI-6807505|Reactome:R-DDI-72163|Reactome:R-DME-212300|Reactome:R-DME-2559580|Reactome:R-…
Bpev01.c0753.g0004	2f64a55961dfe9576df7913a8fa049d3	277	FunFam	G3DSA:1.10.10.60:FF:000001	MYB-related transcription factor	13	66	1.9e-33	T	20-09-2024	-	-	-	-
Bpev01.c1527.g0007	3f5a9fc74b8c401333d4d0a87a831d17	400	ProSiteProfiles	PS50090	Myb-like domain profile.	9	61	11.2887	T	20-09-2024	IPR001005	SANT/Myb domain	-	MetaCyc:PWY-4061|MetaCyc:PWY-6842|MetaCyc:PWY-7112|MetaCyc:PWY-7250|MetaCyc:PWY-7511|MetaCyc:PWY-7533|MetaCyc:PWY-7911|Reactome:R-BTA-3371453|Reactome:R-BTA-72163|Reactome:R-BTA-9772755|Reactome:R-CEL-381340|Reactome:R-CEL-383280|Reactome:R-CEL-5250924|Reactome:R-CEL-6807505|Reactome:R-DDI-5689901|Reactome:R-DDI-6807505|Reactome:R-DDI-72163|Reactome:R-DME-212300|Reactome:R-DME-2559580|Reactome:R-…
Bpev01.c1527.g0007	3f5a9fc74b8c401333d4d0a87a831d17	400	ProSiteProfiles	PS51294	Myb-type HTH DNA-binding domain profile.	9	61	20.8628	T	20-09-2024	IPR017930	Myb domain	-	Reactome:R-BTA-3371453|Reactome:R-BTA-72163|Reactome:R-BTA-9772755|Reactome:R-CEL-6807505|Reactome:R-DDI-5689901|Reactome:R-DDI-6807505|Reactome:R-DDI-72163|Reactome:R-DME-5689880|Reactome:R-DRE-3371453|Reactome:R-DRE-5689901|Reactome:R-GGA-418124|Reactome:R-HSA-110328|Reactome:R-HSA-110329|Reactome:R-HSA-110330|Reactome:R-HSA-110331|Reactome:R-HSA-1221632|Reactome:R-HSA-1251985|Reactome:R-HSA-13…
Bpev01.c1527.g0007	3f5a9fc74b8c401333d4d0a87a831d17	400	CDD	cd00167	SANT	69	109	1.02948e-09	T	20-09-2024	IPR001005	SANT/Myb domain	-	MetaCyc:PWY-4061|MetaCyc:PWY-6842|MetaCyc:PWY-7112|MetaCyc:PWY-7250|MetaCyc:PWY-7511|MetaCyc:PWY-7533|MetaCyc:PWY-7911|Reactome:R-BTA-3371453|Reactome:R-BTA-72163|Reactome:R-BTA-9772755|Reactome:R-CEL-381340|Reactome:R-CEL-383280|Reactome:R-CEL-5250924|Reactome:R-CEL-6807505|Reactome:R-DDI-5689901|Reactome:R-DDI-6807505|Reactome:R-DDI-72163|Reactome:R-DME-212300|Reactome:R-DME-2559580|Reactome:R-…
Bpev01.c1527.g0007	3f5a9fc74b8c401333d4d0a87a831d17	400	FunFam	G3DSA:1.10.10.60:FF:000047	Myb transcription factor	11	67	6e-40	T	20-09-2024	-	-	-	-
Bpev01.c1527.g0007	3f5a9fc74b8c401333d4d0a87a831d17	400	Gene3D	G3DSA:1.10.10.60	-	11	67	9.4e-20	T	20-09-2024	-	-	-	-
Bpev01.c1527.g0007	3f5a9fc74b8c401333d4d0a87a831d17	400	CDD	cd00167	SANT	17	61	6.58024e-12	T	20-09-2024	IPR001005	SANT/Myb domain	-	MetaCyc:PWY-4061|MetaCyc:PWY-6842|MetaCyc:PWY-7112|MetaCyc:PWY-7250|MetaCyc:PWY-7511|MetaCyc:PWY-7533|MetaCyc:PWY-7911|Reactome:R-BTA-3371453|Reactome:R-BTA-72163|Reactome:R-BTA-9772755|Reactome:R-CEL-381340|Reactome:R-CEL-383280|Reactome:R-CEL-5250924|Reactome:R-CEL-6807505|Reactome:R-DDI-5689901|Reactome:R-DDI-6807505|Reactome:R-DDI-72163|Reactome:R-DME-212300|Reactome:R-DME-2559580|Reactome:R-…
Bpev01.c1527.g0007	3f5a9fc74b8c401333d4d0a87a831d17	400	Gene3D	G3DSA:1.10.10.60	-	69	150	1.2e-20	T	20-09-2024	-	-	-	-
Bpev01.c1527.g0007	3f5a9fc74b8c401333d4d0a87a831d17	400	FunFam	G3DSA:1.10.10.60:FF:000221	MYB transcription factor	68	140	8.8e-46	T	20-09-2024	-	-	-	-
Bpev01.c1527.g0007	3f5a9fc74b8c401333d4d0a87a831d17	400	SUPERFAMILY	SSF46689	Homeodomain-like	12	108	1.54e-29	T	20-09-2024	IPR009057	Homedomain-like superfamily	-	MetaCyc:PWY-2722|MetaCyc:PWY-2723|MetaCyc:PWY-2961|MetaCyc:PWY-3602|MetaCyc:PWY-361|MetaCyc:PWY-4801|MetaCyc:PWY-4922|MetaCyc:PWY-5048|MetaCyc:PWY-5129|MetaCyc:PWY-5132|MetaCyc:PWY-5133|MetaCyc:PWY-5139|MetaCyc:PWY-5175|MetaCyc:PWY-5268|MetaCyc:PWY-5284|MetaCyc:PWY-5292|MetaCyc:PWY-5307|MetaCyc:PWY-5313|MetaCyc:PWY-5317|MetaCyc:PWY-5318|MetaCyc:PWY-5353|MetaCyc:PWY-5368|MetaCyc:PWY-5400|MetaCyc:P…
Bpev01.c1527.g0007	3f5a9fc74b8c401333d4d0a87a831d17	400	Pfam	PF00249	Myb-like DNA-binding domain	67	111	6.3e-12	T	20-09-2024	IPR001005	SANT/Myb domain	-	MetaCyc:PWY-4061|MetaCyc:PWY-6842|MetaCyc:PWY-7112|MetaCyc:PWY-7250|MetaCyc:PWY-7511|MetaCyc:PWY-7533|MetaCyc:PWY-7911|Reactome:R-BTA-3371453|Reactome:R-BTA-72163|Reactome:R-BTA-9772755|Reactome:R-CEL-381340|Reactome:R-CEL-383280|Reactome:R-CEL-5250924|Reactome:R-CEL-6807505|Reactome:R-DDI-5689901|Reactome:R-DDI-6807505|Reactome:R-DDI-72163|Reactome:R-DME-212300|Reactome:R-DME-2559580|Reactome:R-…
Bpev01.c1527.g0007	3f5a9fc74b8c401333d4d0a87a831d17	400	Pfam	PF00249	Myb-like DNA-binding domain	14	61	5.5e-13	T	20-09-2024	IPR001005	SANT/Myb domain	-	MetaCyc:PWY-4061|MetaCyc:PWY-6842|MetaCyc:PWY-7112|MetaCyc:PWY-7250|MetaCyc:PWY-7511|MetaCyc:PWY-7533|MetaCyc:PWY-7911|Reactome:R-BTA-3371453|Reactome:R-BTA-72163|Reactome:R-BTA-9772755|Reactome:R-CEL-381340|Reactome:R-CEL-383280|Reactome:R-CEL-5250924|Reactome:R-CEL-6807505|Reactome:R-DDI-5689901|Reactome:R-DDI-6807505|Reactome:R-DDI-72163|Reactome:R-DME-212300|Reactome:R-DME-2559580|Reactome:R-…
Bpev01.c1527.g0007	3f5a9fc74b8c401333d4d0a87a831d17	400	ProSiteProfiles	PS50090	Myb-like domain profile.	62	112	10.3597	T	20-09-2024	IPR001005	SANT/Myb domain	-	MetaCyc:PWY-4061|MetaCyc:PWY-6842|MetaCyc:PWY-7112|MetaCyc:PWY-7250|MetaCyc:PWY-7511|MetaCyc:PWY-7533|MetaCyc:PWY-7911|Reactome:R-BTA-3371453|Reactome:R-BTA-72163|Reactome:R-BTA-9772755|Reactome:R-CEL-381340|Reactome:R-CEL-383280|Reactome:R-CEL-5250924|Reactome:R-CEL-6807505|Reactome:R-DDI-5689901|Reactome:R-DDI-6807505|Reactome:R-DDI-72163|Reactome:R-DME-212300|Reactome:R-DME-2559580|Reactome:R-…
Bpev01.c1527.g0007	3f5a9fc74b8c401333d4d0a87a831d17	400	ProSiteProfiles	PS51294	Myb-type HTH DNA-binding domain profile.	62	116	25.9476	T	20-09-2024	IPR017930	Myb domain	-	Reactome:R-BTA-3371453|Reactome:R-BTA-72163|Reactome:R-BTA-9772755|Reactome:R-CEL-6807505|Reactome:R-DDI-5689901|Reactome:R-DDI-6807505|Reactome:R-DDI-72163|Reactome:R-DME-5689880|Reactome:R-DRE-3371453|Reactome:R-DRE-5689901|Reactome:R-GGA-418124|Reactome:R-HSA-110328|Reactome:R-HSA-110329|Reactome:R-HSA-110330|Reactome:R-HSA-110331|Reactome:R-HSA-1221632|Reactome:R-HSA-1251985|Reactome:R-HSA-13…
Bpev01.c1527.g0007	3f5a9fc74b8c401333d4d0a87a831d17	400	PANTHER	PTHR47997	MYB DOMAIN PROTEIN 55	1	385	3.8e-96	T	20-09-2024	IPR051953	Plant secondary wall-associated transcription factors	-	-
Bpev01.c1527.g0007	3f5a9fc74b8c401333d4d0a87a831d17	400	MobiDBLite	mobidb-lite	consensus disorder prediction	125	148	-	T	20-09-2024	-	-	-	-
Bpev01.c1527.g0007	3f5a9fc74b8c401333d4d0a87a831d17	400	SMART	SM00717	sant	13	63	2.7e-13	T	20-09-2024	IPR001005	SANT/Myb domain	-	MetaCyc:PWY-4061|MetaCyc:PWY-6842|MetaCyc:PWY-7112|MetaCyc:PWY-7250|MetaCyc:PWY-7511|MetaCyc:PWY-7533|MetaCyc:PWY-7911|Reactome:R-BTA-3371453|Reactome:R-BTA-72163|Reactome:R-BTA-9772755|Reactome:R-CEL-381340|Reactome:R-CEL-383280|Reactome:R-CEL-5250924|Reactome:R-CEL-6807505|Reactome:R-DDI-5689901|Reactome:R-DDI-6807505|Reactome:R-DDI-72163|Reactome:R-DME-212300|Reactome:R-DME-2559580|Reactome:R-…
Bpev01.c1527.g0007	3f5a9fc74b8c401333d4d0a87a831d17	400	SMART	SM00717	sant	66	114	1.8e-13	T	20-09-2024	IPR001005	SANT/Myb domain	-	MetaCyc:PWY-4061|MetaCyc:PWY-6842|MetaCyc:PWY-7112|MetaCyc:PWY-7250|MetaCyc:PWY-7511|MetaCyc:PWY-7533|MetaCyc:PWY-7911|Reactome:R-BTA-3371453|Reactome:R-BTA-72163|Reactome:R-BTA-9772755|Reactome:R-CEL-381340|Reactome:R-CEL-383280|Reactome:R-CEL-5250924|Reactome:R-CEL-6807505|Reactome:R-DDI-5689901|Reactome:R-DDI-6807505|Reactome:R-DDI-72163|Reactome:R-DME-212300|Reactome:R-DME-2559580|Reactome:R-…
Bpev01.c0145.g0020	01bf37d3d7b9c2c11cc1797e52591bf0	87	ProSiteProfiles	PS51294	Myb-type HTH DNA-binding domain profile.	6	62	23.1946	T	20-09-2024	IPR017930	Myb domain	-	Reactome:R-BTA-3371453|Reactome:R-BTA-72163|Reactome:R-BTA-9772755|Reactome:R-CEL-6807505|Reactome:R-DDI-5689901|Reactome:R-DDI-6807505|Reactome:R-DDI-72163|Reactome:R-DME-5689880|Reactome:R-DRE-3371453|Reactome:R-DRE-5689901|Reactome:R-GGA-418124|Reactome:R-HSA-110328|Reactome:R-HSA-110329|Reactome:R-HSA-110330|Reactome:R-HSA-110331|Reactome:R-HSA-1221632|Reactome:R-HSA-1251985|Reactome:R-HSA-13…
Bpev01.c0145.g0020	01bf37d3d7b9c2c11cc1797e52591bf0	87	SUPERFAMILY	SSF46689	Homeodomain-like	12	86	8.77e-23	T	20-09-2024	IPR009057	Homedomain-like superfamily	-	MetaCyc:PWY-2722|MetaCyc:PWY-2723|MetaCyc:PWY-2961|MetaCyc:PWY-3602|MetaCyc:PWY-361|MetaCyc:PWY-4801|MetaCyc:PWY-4922|MetaCyc:PWY-5048|MetaCyc:PWY-5129|MetaCyc:PWY-5132|MetaCyc:PWY-5133|MetaCyc:PWY-5139|MetaCyc:PWY-5175|MetaCyc:PWY-5268|MetaCyc:PWY-5284|MetaCyc:PWY-5292|MetaCyc:PWY-5307|MetaCyc:PWY-5313|MetaCyc:PWY-5317|MetaCyc:PWY-5318|MetaCyc:PWY-5353|MetaCyc:PWY-5368|MetaCyc:PWY-5400|MetaCyc:P…
Bpev01.c0145.g0020	01bf37d3d7b9c2c11cc1797e52591bf0	87	CDD	cd00167	SANT	13	58	2.33712e-11	T	20-09-2024	IPR001005	SANT/Myb domain	-	MetaCyc:PWY-4061|MetaCyc:PWY-6842|MetaCyc:PWY-7112|MetaCyc:PWY-7250|MetaCyc:PWY-7511|MetaCyc:PWY-7533|MetaCyc:PWY-7911|Reactome:R-BTA-3371453|Reactome:R-BTA-72163|Reactome:R-BTA-9772755|Reactome:R-CEL-381340|Reactome:R-CEL-383280|Reactome:R-CEL-5250924|Reactome:R-CEL-6807505|Reactome:R-DDI-5689901|Reactome:R-DDI-6807505|Reactome:R-DDI-72163|Reactome:R-DME-212300|Reactome:R-DME-2559580|Reactome:R-…
Bpev01.c0145.g0020	01bf37d3d7b9c2c11cc1797e52591bf0	87	Pfam	PF00249	Myb-like DNA-binding domain	11	58	5.3e-13	T	20-09-2024	IPR001005	SANT/Myb domain	-	MetaCyc:PWY-4061|MetaCyc:PWY-6842|MetaCyc:PWY-7112|MetaCyc:PWY-7250|MetaCyc:PWY-7511|MetaCyc:PWY-7533|MetaCyc:PWY-7911|Reactome:R-BTA-3371453|Reactome:R-BTA-72163|Reactome:R-BTA-9772755|Reactome:R-CEL-381340|Reactome:R-CEL-383280|Reactome:R-CEL-5250924|Reactome:R-CEL-6807505|Reactome:R-DDI-5689901|Reactome:R-DDI-6807505|Reactome:R-DDI-72163|Reactome:R-DME-212300|Reactome:R-DME-2559580|Reactome:R-…
Bpev01.c0145.g0020	01bf37d3d7b9c2c11cc1797e52591bf0	87	ProSiteProfiles	PS50090	Myb-like domain profile.	6	58	10.9635	T	20-09-2024	IPR001005	SANT/Myb domain	-	MetaCyc:PWY-4061|MetaCyc:PWY-6842|MetaCyc:PWY-7112|MetaCyc:PWY-7250|MetaCyc:PWY-7511|MetaCyc:PWY-7533|MetaCyc:PWY-7911|Reactome:R-BTA-3371453|Reactome:R-BTA-72163|Reactome:R-BTA-9772755|Reactome:R-CEL-381340|Reactome:R-CEL-383280|Reactome:R-CEL-5250924|Reactome:R-CEL-6807505|Reactome:R-DDI-5689901|Reactome:R-DDI-6807505|Reactome:R-DDI-72163|Reactome:R-DME-212300|Reactome:R-DME-2559580|Reactome:R-…
Bpev01.c0145.g0020	01bf37d3d7b9c2c11cc1797e52591bf0	87	PANTHER	PTHR47999	TRANSCRIPTION FACTOR MYB8-RELATED-RELATED	6	85	4.3e-40	T	20-09-2024	-	-	-	-
Bpev01.c0145.g0020	01bf37d3d7b9c2c11cc1797e52591bf0	87	Gene3D	G3DSA:1.10.10.60	-	11	63	4.5e-19	T	20-09-2024	-	-	-	-
Bpev01.c0145.g0020	01bf37d3d7b9c2c11cc1797e52591bf0	87	SMART	SM00717	sant	10	60	4.1e-15	T	20-09-2024	IPR001005	SANT/Myb domain	-	MetaCyc:PWY-4061|MetaCyc:PWY-6842|MetaCyc:PWY-7112|MetaCyc:PWY-7250|MetaCyc:PWY-7511|MetaCyc:PWY-7533|MetaCyc:PWY-7911|Reactome:R-BTA-3371453|Reactome:R-BTA-72163|Reactome:R-BTA-9772755|Reactome:R-CEL-381340|Reactome:R-CEL-383280|Reactome:R-CEL-5250924|Reactome:R-CEL-6807505|Reactome:R-DDI-5689901|Reactome:R-DDI-6807505|Reactome:R-DDI-72163|Reactome:R-DME-212300|Reactome:R-DME-2559580|Reactome:R-…
Bpev01.c0145.g0020	01bf37d3d7b9c2c11cc1797e52591bf0	87	FunFam	G3DSA:1.10.10.60:FF:000218	Myb transcription factor	11	63	8.2e-34	T	20-09-2024	-	-	-	-
Bpev01.c0549.g0004	132def4fb3df5284762124e2e3dc42b1	297	MobiDBLite	mobidb-lite	consensus disorder prediction	130	164	-	T	20-09-2024	-	-	-	-
Bpev01.c0549.g0004	132def4fb3df5284762124e2e3dc42b1	297	ProSiteProfiles	PS50090	Myb-like domain profile.	9	61	11.3119	T	20-09-2024	IPR001005	SANT/Myb domain	-	MetaCyc:PWY-4061|MetaCyc:PWY-6842|MetaCyc:PWY-7112|MetaCyc:PWY-7250|MetaCyc:PWY-7511|MetaCyc:PWY-7533|MetaCyc:PWY-7911|Reactome:R-BTA-3371453|Reactome:R-BTA-72163|Reactome:R-BTA-9772755|Reactome:R-CEL-381340|Reactome:R-CEL-383280|Reactome:R-CEL-5250924|Reactome:R-CEL-6807505|Reactome:R-DDI-5689901|Reactome:R-DDI-6807505|Reactome:R-DDI-72163|Reactome:R-DME-212300|Reactome:R-DME-2559580|Reactome:R-…
Bpev01.c0549.g0004	132def4fb3df5284762124e2e3dc42b1	297	ProSiteProfiles	PS51294	Myb-type HTH DNA-binding domain profile.	62	116	28.544	T	20-09-2024	IPR017930	Myb domain	-	Reactome:R-BTA-3371453|Reactome:R-BTA-72163|Reactome:R-BTA-9772755|Reactome:R-CEL-6807505|Reactome:R-DDI-5689901|Reactome:R-DDI-6807505|Reactome:R-DDI-72163|Reactome:R-DME-5689880|Reactome:R-DRE-3371453|Reactome:R-DRE-5689901|Reactome:R-GGA-418124|Reactome:R-HSA-110328|Reactome:R-HSA-110329|Reactome:R-HSA-110330|Reactome:R-HSA-110331|Reactome:R-HSA-1221632|Reactome:R-HSA-1251985|Reactome:R-HSA-13…
Bpev01.c0549.g0004	132def4fb3df5284762124e2e3dc42b1	297	Gene3D	G3DSA:1.10.10.60	-	14	66	3e-18	T	20-09-2024	-	-	-	-
Bpev01.c0549.g0004	132def4fb3df5284762124e2e3dc42b1	297	MobiDBLite	mobidb-lite	consensus disorder prediction	121	164	-	T	20-09-2024	-	-	-	-
Bpev01.c0549.g0004	132def4fb3df5284762124e2e3dc42b1	297	ProSiteProfiles	PS51294	Myb-type HTH DNA-binding domain profile.	9	61	19.9568	T	20-09-2024	IPR017930	Myb domain	-	Reactome:R-BTA-3371453|Reactome:R-BTA-72163|Reactome:R-BTA-9772755|Reactome:R-CEL-6807505|Reactome:R-DDI-5689901|Reactome:R-DDI-6807505|Reactome:R-DDI-72163|Reactome:R-DME-5689880|Reactome:R-DRE-3371453|Reactome:R-DRE-5689901|Reactome:R-GGA-418124|Reactome:R-HSA-110328|Reactome:R-HSA-110329|Reactome:R-HSA-110330|Reactome:R-HSA-110331|Reactome:R-HSA-1221632|Reactome:R-HSA-1251985|Reactome:R-HSA-13…
Bpev01.c0549.g0004	132def4fb3df5284762124e2e3dc42b1	297	SMART	SM00717	sant	13	63	2.8e-14	T	20-09-2024	IPR001005	SANT/Myb domain	-	MetaCyc:PWY-4061|MetaCyc:PWY-6842|MetaCyc:PWY-7112|MetaCyc:PWY-7250|MetaCyc:PWY-7511|MetaCyc:PWY-7533|MetaCyc:PWY-7911|Reactome:R-BTA-3371453|Reactome:R-BTA-72163|Reactome:R-BTA-9772755|Reactome:R-CEL-381340|Reactome:R-CEL-383280|Reactome:R-CEL-5250924|Reactome:R-CEL-6807505|Reactome:R-DDI-5689901|Reactome:R-DDI-6807505|Reactome:R-DDI-72163|Reactome:R-DME-212300|Reactome:R-DME-2559580|Reactome:R-…
Bpev01.c0549.g0004	132def4fb3df5284762124e2e3dc42b1	297	SMART	SM00717	sant	66	114	6.4e-18	T	20-09-2024	IPR001005	SANT/Myb domain	-	MetaCyc:PWY-4061|MetaCyc:PWY-6842|MetaCyc:PWY-7112|MetaCyc:PWY-7250|MetaCyc:PWY-7511|MetaCyc:PWY-7533|MetaCyc:PWY-7911|Reactome:R-BTA-3371453|Reactome:R-BTA-72163|Reactome:R-BTA-9772755|Reactome:R-CEL-381340|Reactome:R-CEL-383280|Reactome:R-CEL-5250924|Reactome:R-CEL-6807505|Reactome:R-DDI-5689901|Reactome:R-DDI-6807505|Reactome:R-DDI-72163|Reactome:R-DME-212300|Reactome:R-DME-2559580|Reactome:R-…
Bpev01.c0549.g0004	132def4fb3df5284762124e2e3dc42b1	297	Gene3D	G3DSA:1.10.10.60	-	69	116	1e-22	T	20-09-2024	-	-	-	-
Bpev01.c0549.g0004	132def4fb3df5284762124e2e3dc42b1	297	Pfam	PF00249	Myb-like DNA-binding domain	67	111	3.5e-15	T	20-09-2024	IPR001005	SANT/Myb domain	-	MetaCyc:PWY-4061|MetaCyc:PWY-6842|MetaCyc:PWY-7112|MetaCyc:PWY-7250|MetaCyc:PWY-7511|MetaCyc:PWY-7533|MetaCyc:PWY-7911|Reactome:R-BTA-3371453|Reactome:R-BTA-72163|Reactome:R-BTA-9772755|Reactome:R-CEL-381340|Reactome:R-CEL-383280|Reactome:R-CEL-5250924|Reactome:R-CEL-6807505|Reactome:R-DDI-5689901|Reactome:R-DDI-6807505|Reactome:R-DDI-72163|Reactome:R-DME-212300|Reactome:R-DME-2559580|Reactome:R-…
Bpev01.c0549.g0004	132def4fb3df5284762124e2e3dc42b1	297	Pfam	PF00249	Myb-like DNA-binding domain	14	61	1.6e-13	T	20-09-2024	IPR001005	SANT/Myb domain	-	MetaCyc:PWY-4061|MetaCyc:PWY-6842|MetaCyc:PWY-7112|MetaCyc:PWY-7250|MetaCyc:PWY-7511|MetaCyc:PWY-7533|MetaCyc:PWY-7911|Reactome:R-BTA-3371453|Reactome:R-BTA-72163|Reactome:R-BTA-9772755|Reactome:R-CEL-381340|Reactome:R-CEL-383280|Reactome:R-CEL-5250924|Reactome:R-CEL-6807505|Reactome:R-DDI-5689901|Reactome:R-DDI-6807505|Reactome:R-DDI-72163|Reactome:R-DME-212300|Reactome:R-DME-2559580|Reactome:R-…
Bpev01.c0549.g0004	132def4fb3df5284762124e2e3dc42b1	297	SUPERFAMILY	SSF46689	Homeodomain-like	13	108	5.87e-30	T	20-09-2024	IPR009057	Homedomain-like superfamily	-	MetaCyc:PWY-2722|MetaCyc:PWY-2723|MetaCyc:PWY-2961|MetaCyc:PWY-3602|MetaCyc:PWY-361|MetaCyc:PWY-4801|MetaCyc:PWY-4922|MetaCyc:PWY-5048|MetaCyc:PWY-5129|MetaCyc:PWY-5132|MetaCyc:PWY-5133|MetaCyc:PWY-5139|MetaCyc:PWY-5175|MetaCyc:PWY-5268|MetaCyc:PWY-5284|MetaCyc:PWY-5292|MetaCyc:PWY-5307|MetaCyc:PWY-5313|MetaCyc:PWY-5317|MetaCyc:PWY-5318|MetaCyc:PWY-5353|MetaCyc:PWY-5368|MetaCyc:PWY-5400|MetaCyc:P…
Bpev01.c0549.g0004	132def4fb3df5284762124e2e3dc42b1	297	PANTHER	PTHR47999	TRANSCRIPTION FACTOR MYB8-RELATED-RELATED	1	246	3.5e-91	T	20-09-2024	-	-	-	-
Bpev01.c0549.g0004	132def4fb3df5284762124e2e3dc42b1	297	ProSiteProfiles	PS50090	Myb-like domain profile.	62	112	11.3003	T	20-09-2024	IPR001005	SANT/Myb domain	-	MetaCyc:PWY-4061|MetaCyc:PWY-6842|MetaCyc:PWY-7112|MetaCyc:PWY-7250|MetaCyc:PWY-7511|MetaCyc:PWY-7533|MetaCyc:PWY-7911|Reactome:R-BTA-3371453|Reactome:R-BTA-72163|Reactome:R-BTA-9772755|Reactome:R-CEL-381340|Reactome:R-CEL-383280|Reactome:R-CEL-5250924|Reactome:R-CEL-6807505|Reactome:R-DDI-5689901|Reactome:R-DDI-6807505|Reactome:R-DDI-72163|Reactome:R-DME-212300|Reactome:R-DME-2559580|Reactome:R-…
Bpev01.c0549.g0004	132def4fb3df5284762124e2e3dc42b1	297	FunFam	G3DSA:1.10.10.60:FF:000001	MYB-related transcription factor	13	66	2.5e-31	T	20-09-2024	-	-	-	-
Bpev01.c0549.g0004	132def4fb3df5284762124e2e3dc42b1	297	FunFam	G3DSA:1.10.10.60:FF:000157	Myb transcription factor	68	137	3.1e-42	T	20-09-2024	-	-	-	-
Bpev01.c0549.g0004	132def4fb3df5284762124e2e3dc42b1	297	CDD	cd00167	SANT	16	61	1.33973e-11	T	20-09-2024	IPR001005	SANT/Myb domain	-	MetaCyc:PWY-4061|MetaCyc:PWY-6842|MetaCyc:PWY-7112|MetaCyc:PWY-7250|MetaCyc:PWY-7511|MetaCyc:PWY-7533|MetaCyc:PWY-7911|Reactome:R-BTA-3371453|Reactome:R-BTA-72163|Reactome:R-BTA-9772755|Reactome:R-CEL-381340|Reactome:R-CEL-383280|Reactome:R-CEL-5250924|Reactome:R-CEL-6807505|Reactome:R-DDI-5689901|Reactome:R-DDI-6807505|Reactome:R-DDI-72163|Reactome:R-DME-212300|Reactome:R-DME-2559580|Reactome:R-…
Bpev01.c0549.g0004	132def4fb3df5284762124e2e3dc42b1	297	CDD	cd00167	SANT	69	112	3.72137e-13	T	20-09-2024	IPR001005	SANT/Myb domain	-	MetaCyc:PWY-4061|MetaCyc:PWY-6842|MetaCyc:PWY-7112|MetaCyc:PWY-7250|MetaCyc:PWY-7511|MetaCyc:PWY-7533|MetaCyc:PWY-7911|Reactome:R-BTA-3371453|Reactome:R-BTA-72163|Reactome:R-BTA-9772755|Reactome:R-CEL-381340|Reactome:R-CEL-383280|Reactome:R-CEL-5250924|Reactome:R-CEL-6807505|Reactome:R-DDI-5689901|Reactome:R-DDI-6807505|Reactome:R-DDI-72163|Reactome:R-DME-212300|Reactome:R-DME-2559580|Reactome:R-…
Bpev01.c0505.g0021	d133aa97fe4b38ec011244d1d97b6fad	93	SMART	SM00717	sant	26	74	2.2e-05	T	20-09-2024	IPR001005	SANT/Myb domain	-	MetaCyc:PWY-4061|MetaCyc:PWY-6842|MetaCyc:PWY-7112|MetaCyc:PWY-7250|MetaCyc:PWY-7511|MetaCyc:PWY-7533|MetaCyc:PWY-7911|Reactome:R-BTA-3371453|Reactome:R-BTA-72163|Reactome:R-BTA-9772755|Reactome:R-CEL-381340|Reactome:R-CEL-383280|Reactome:R-CEL-5250924|Reactome:R-CEL-6807505|Reactome:R-DDI-5689901|Reactome:R-DDI-6807505|Reactome:R-DDI-72163|Reactome:R-DME-212300|Reactome:R-DME-2559580|Reactome:R-…
Bpev01.c0505.g0021	d133aa97fe4b38ec011244d1d97b6fad	93	SUPERFAMILY	SSF46689	Homeodomain-like	31	73	1.64e-07	T	20-09-2024	IPR009057	Homedomain-like superfamily	-	MetaCyc:PWY-2722|MetaCyc:PWY-2723|MetaCyc:PWY-2961|MetaCyc:PWY-3602|MetaCyc:PWY-361|MetaCyc:PWY-4801|MetaCyc:PWY-4922|MetaCyc:PWY-5048|MetaCyc:PWY-5129|MetaCyc:PWY-5132|MetaCyc:PWY-5133|MetaCyc:PWY-5139|MetaCyc:PWY-5175|MetaCyc:PWY-5268|MetaCyc:PWY-5284|MetaCyc:PWY-5292|MetaCyc:PWY-5307|MetaCyc:PWY-5313|MetaCyc:PWY-5317|MetaCyc:PWY-5318|MetaCyc:PWY-5353|MetaCyc:PWY-5368|MetaCyc:PWY-5400|MetaCyc:P…
Bpev01.c0505.g0021	d133aa97fe4b38ec011244d1d97b6fad	93	FunFam	G3DSA:1.10.10.60:FF:000160	MYB-like transcription factor	29	71	1.8e-27	T	20-09-2024	-	-	-	-
Bpev01.c0505.g0021	d133aa97fe4b38ec011244d1d97b6fad	93	PANTHER	PTHR47998	TRANSCRIPTION FACTOR MYB51-LIKE ISOFORM X1	23	77	7.6e-20	T	20-09-2024	IPR052141	Arabidopsis MYB-like Transcription Factors	GO:0000976(PANTHER)|GO:0005634(PANTHER)|GO:0006355(PANTHER)|GO:0030154(PANTHER)	-
Bpev01.c0505.g0021	d133aa97fe4b38ec011244d1d97b6fad	93	Gene3D	G3DSA:1.10.10.60	-	30	91	5e-09	T	20-09-2024	-	-	-	-
Bpev01.c0505.g0021	d133aa97fe4b38ec011244d1d97b6fad	93	ProSiteProfiles	PS50090	Myb-like domain profile.	31	68	6.10953	T	20-09-2024	IPR001005	SANT/Myb domain	-	MetaCyc:PWY-4061|MetaCyc:PWY-6842|MetaCyc:PWY-7112|MetaCyc:PWY-7250|MetaCyc:PWY-7511|MetaCyc:PWY-7533|MetaCyc:PWY-7911|Reactome:R-BTA-3371453|Reactome:R-BTA-72163|Reactome:R-BTA-9772755|Reactome:R-CEL-381340|Reactome:R-CEL-383280|Reactome:R-CEL-5250924|Reactome:R-CEL-6807505|Reactome:R-DDI-5689901|Reactome:R-DDI-6807505|Reactome:R-DDI-72163|Reactome:R-DME-212300|Reactome:R-DME-2559580|Reactome:R-…
Bpev01.c0505.g0021	d133aa97fe4b38ec011244d1d97b6fad	93	ProSiteProfiles	PS51294	Myb-type HTH DNA-binding domain profile.	29	76	9.40123	T	20-09-2024	IPR017930	Myb domain	-	Reactome:R-BTA-3371453|Reactome:R-BTA-72163|Reactome:R-BTA-9772755|Reactome:R-CEL-6807505|Reactome:R-DDI-5689901|Reactome:R-DDI-6807505|Reactome:R-DDI-72163|Reactome:R-DME-5689880|Reactome:R-DRE-3371453|Reactome:R-DRE-5689901|Reactome:R-GGA-418124|Reactome:R-HSA-110328|Reactome:R-HSA-110329|Reactome:R-HSA-110330|Reactome:R-HSA-110331|Reactome:R-HSA-1221632|Reactome:R-HSA-1251985|Reactome:R-HSA-13…
Bpev01.c0505.g0021	d133aa97fe4b38ec011244d1d97b6fad	93	Pfam	PF00249	Myb-like DNA-binding domain	30	70	9.7e-06	T	20-09-2024	IPR001005	SANT/Myb domain	-	MetaCyc:PWY-4061|MetaCyc:PWY-6842|MetaCyc:PWY-7112|MetaCyc:PWY-7250|MetaCyc:PWY-7511|MetaCyc:PWY-7533|MetaCyc:PWY-7911|Reactome:R-BTA-3371453|Reactome:R-BTA-72163|Reactome:R-BTA-9772755|Reactome:R-CEL-381340|Reactome:R-CEL-383280|Reactome:R-CEL-5250924|Reactome:R-CEL-6807505|Reactome:R-DDI-5689901|Reactome:R-DDI-6807505|Reactome:R-DDI-72163|Reactome:R-DME-212300|Reactome:R-DME-2559580|Reactome:R-…
Bpev01.c0505.g0021	d133aa97fe4b38ec011244d1d97b6fad	93	CDD	cd00167	SANT	29	68	1.48016e-05	T	20-09-2024	IPR001005	SANT/Myb domain	-	MetaCyc:PWY-4061|MetaCyc:PWY-6842|MetaCyc:PWY-7112|MetaCyc:PWY-7250|MetaCyc:PWY-7511|MetaCyc:PWY-7533|MetaCyc:PWY-7911|Reactome:R-BTA-3371453|Reactome:R-BTA-72163|Reactome:R-BTA-9772755|Reactome:R-CEL-381340|Reactome:R-CEL-383280|Reactome:R-CEL-5250924|Reactome:R-CEL-6807505|Reactome:R-DDI-5689901|Reactome:R-DDI-6807505|Reactome:R-DDI-72163|Reactome:R-DME-212300|Reactome:R-DME-2559580|Reactome:R-…
Bpev01.c0281.g0085	dcc9abaf4fd27fdc1d05810d324e040f	401	PANTHER	PTHR10641	MYB FAMILY TRANSCRIPTION FACTOR	1	205	4.2e-87	T	20-09-2024	-	-	-	-
Bpev01.c0281.g0085	dcc9abaf4fd27fdc1d05810d324e040f	401	ProSiteProfiles	PS51294	Myb-type HTH DNA-binding domain profile.	62	116	25.8909	T	20-09-2024	IPR017930	Myb domain	-	Reactome:R-BTA-3371453|Reactome:R-BTA-72163|Reactome:R-BTA-9772755|Reactome:R-CEL-6807505|Reactome:R-DDI-5689901|Reactome:R-DDI-6807505|Reactome:R-DDI-72163|Reactome:R-DME-5689880|Reactome:R-DRE-3371453|Reactome:R-DRE-5689901|Reactome:R-GGA-418124|Reactome:R-HSA-110328|Reactome:R-HSA-110329|Reactome:R-HSA-110330|Reactome:R-HSA-110331|Reactome:R-HSA-1221632|Reactome:R-HSA-1251985|Reactome:R-HSA-13…
Bpev01.c0281.g0085	dcc9abaf4fd27fdc1d05810d324e040f	401	Gene3D	G3DSA:1.10.10.60	-	69	116	6.1e-21	T	20-09-2024	-	-	-	-
Bpev01.c0281.g0085	dcc9abaf4fd27fdc1d05810d324e040f	401	FunFam	G3DSA:1.10.10.60:FF:000099	MYB transcription factor	69	116	2.1e-34	T	20-09-2024	-	-	-	-
Bpev01.c0281.g0085	dcc9abaf4fd27fdc1d05810d324e040f	401	SUPERFAMILY	SSF46689	Homeodomain-like	11	108	1.76e-30	T	20-09-2024	IPR009057	Homedomain-like superfamily	-	MetaCyc:PWY-2722|MetaCyc:PWY-2723|MetaCyc:PWY-2961|MetaCyc:PWY-3602|MetaCyc:PWY-361|MetaCyc:PWY-4801|MetaCyc:PWY-4922|MetaCyc:PWY-5048|MetaCyc:PWY-5129|MetaCyc:PWY-5132|MetaCyc:PWY-5133|MetaCyc:PWY-5139|MetaCyc:PWY-5175|MetaCyc:PWY-5268|MetaCyc:PWY-5284|MetaCyc:PWY-5292|MetaCyc:PWY-5307|MetaCyc:PWY-5313|MetaCyc:PWY-5317|MetaCyc:PWY-5318|MetaCyc:PWY-5353|MetaCyc:PWY-5368|MetaCyc:PWY-5400|MetaCyc:P…
Bpev01.c0281.g0085	dcc9abaf4fd27fdc1d05810d324e040f	401	ProSiteProfiles	PS51294	Myb-type HTH DNA-binding domain profile.	9	61	19.9524	T	20-09-2024	IPR017930	Myb domain	-	Reactome:R-BTA-3371453|Reactome:R-BTA-72163|Reactome:R-BTA-9772755|Reactome:R-CEL-6807505|Reactome:R-DDI-5689901|Reactome:R-DDI-6807505|Reactome:R-DDI-72163|Reactome:R-DME-5689880|Reactome:R-DRE-3371453|Reactome:R-DRE-5689901|Reactome:R-GGA-418124|Reactome:R-HSA-110328|Reactome:R-HSA-110329|Reactome:R-HSA-110330|Reactome:R-HSA-110331|Reactome:R-HSA-1221632|Reactome:R-HSA-1251985|Reactome:R-HSA-13…
Bpev01.c0281.g0085	dcc9abaf4fd27fdc1d05810d324e040f	401	SMART	SM00717	sant	13	63	4e-14	T	20-09-2024	IPR001005	SANT/Myb domain	-	MetaCyc:PWY-4061|MetaCyc:PWY-6842|MetaCyc:PWY-7112|MetaCyc:PWY-7250|MetaCyc:PWY-7511|MetaCyc:PWY-7533|MetaCyc:PWY-7911|Reactome:R-BTA-3371453|Reactome:R-BTA-72163|Reactome:R-BTA-9772755|Reactome:R-CEL-381340|Reactome:R-CEL-383280|Reactome:R-CEL-5250924|Reactome:R-CEL-6807505|Reactome:R-DDI-5689901|Reactome:R-DDI-6807505|Reactome:R-DDI-72163|Reactome:R-DME-212300|Reactome:R-DME-2559580|Reactome:R-…
Bpev01.c0281.g0085	dcc9abaf4fd27fdc1d05810d324e040f	401	SMART	SM00717	sant	66	114	1.2e-16	T	20-09-2024	IPR001005	SANT/Myb domain	-	MetaCyc:PWY-4061|MetaCyc:PWY-6842|MetaCyc:PWY-7112|MetaCyc:PWY-7250|MetaCyc:PWY-7511|MetaCyc:PWY-7533|MetaCyc:PWY-7911|Reactome:R-BTA-3371453|Reactome:R-BTA-72163|Reactome:R-BTA-9772755|Reactome:R-CEL-381340|Reactome:R-CEL-383280|Reactome:R-CEL-5250924|Reactome:R-CEL-6807505|Reactome:R-DDI-5689901|Reactome:R-DDI-6807505|Reactome:R-DDI-72163|Reactome:R-DME-212300|Reactome:R-DME-2559580|Reactome:R-…
Bpev01.c0281.g0085	dcc9abaf4fd27fdc1d05810d324e040f	401	MobiDBLite	mobidb-lite	consensus disorder prediction	210	242	-	T	20-09-2024	-	-	-	-
Bpev01.c0281.g0085	dcc9abaf4fd27fdc1d05810d324e040f	401	MobiDBLite	mobidb-lite	consensus disorder prediction	343	376	-	T	20-09-2024	-	-	-	-
Bpev01.c0281.g0085	dcc9abaf4fd27fdc1d05810d324e040f	401	FunFam	G3DSA:1.10.10.60:FF:000001	MYB-related transcription factor	13	66	2.2e-33	T	20-09-2024	-	-	-	-
Bpev01.c0281.g0085	dcc9abaf4fd27fdc1d05810d324e040f	401	Gene3D	G3DSA:1.10.10.60	-	13	66	1.1e-20	T	20-09-2024	-	-	-	-
Bpev01.c0281.g0085	dcc9abaf4fd27fdc1d05810d324e040f	401	MobiDBLite	mobidb-lite	consensus disorder prediction	174	189	-	T	20-09-2024	-	-	-	-
Bpev01.c0281.g0085	dcc9abaf4fd27fdc1d05810d324e040f	401	MobiDBLite	mobidb-lite	consensus disorder prediction	168	189	-	T	20-09-2024	-	-	-	-
Bpev01.c0281.g0085	dcc9abaf4fd27fdc1d05810d324e040f	401	Pfam	PF00249	Myb-like DNA-binding domain	14	61	2.3e-13	T	20-09-2024	IPR001005	SANT/Myb domain	-	MetaCyc:PWY-4061|MetaCyc:PWY-6842|MetaCyc:PWY-7112|MetaCyc:PWY-7250|MetaCyc:PWY-7511|MetaCyc:PWY-7533|MetaCyc:PWY-7911|Reactome:R-BTA-3371453|Reactome:R-BTA-72163|Reactome:R-BTA-9772755|Reactome:R-CEL-381340|Reactome:R-CEL-383280|Reactome:R-CEL-5250924|Reactome:R-CEL-6807505|Reactome:R-DDI-5689901|Reactome:R-DDI-6807505|Reactome:R-DDI-72163|Reactome:R-DME-212300|Reactome:R-DME-2559580|Reactome:R-…
Bpev01.c0281.g0085	dcc9abaf4fd27fdc1d05810d324e040f	401	Pfam	PF00249	Myb-like DNA-binding domain	67	112	3.2e-14	T	20-09-2024	IPR001005	SANT/Myb domain	-	MetaCyc:PWY-4061|MetaCyc:PWY-6842|MetaCyc:PWY-7112|MetaCyc:PWY-7250|MetaCyc:PWY-7511|MetaCyc:PWY-7533|MetaCyc:PWY-7911|Reactome:R-BTA-3371453|Reactome:R-BTA-72163|Reactome:R-BTA-9772755|Reactome:R-CEL-381340|Reactome:R-CEL-383280|Reactome:R-CEL-5250924|Reactome:R-CEL-6807505|Reactome:R-DDI-5689901|Reactome:R-DDI-6807505|Reactome:R-DDI-72163|Reactome:R-DME-212300|Reactome:R-DME-2559580|Reactome:R-…
Bpev01.c0281.g0085	dcc9abaf4fd27fdc1d05810d324e040f	401	ProSiteProfiles	PS50090	Myb-like domain profile.	62	112	10.4642	T	20-09-2024	IPR001005	SANT/Myb domain	-	MetaCyc:PWY-4061|MetaCyc:PWY-6842|MetaCyc:PWY-7112|MetaCyc:PWY-7250|MetaCyc:PWY-7511|MetaCyc:PWY-7533|MetaCyc:PWY-7911|Reactome:R-BTA-3371453|Reactome:R-BTA-72163|Reactome:R-BTA-9772755|Reactome:R-CEL-381340|Reactome:R-CEL-383280|Reactome:R-CEL-5250924|Reactome:R-CEL-6807505|Reactome:R-DDI-5689901|Reactome:R-DDI-6807505|Reactome:R-DDI-72163|Reactome:R-DME-212300|Reactome:R-DME-2559580|Reactome:R-…
Bpev01.c0281.g0085	dcc9abaf4fd27fdc1d05810d324e040f	401	CDD	cd00167	SANT	16	61	1.82722e-11	T	20-09-2024	IPR001005	SANT/Myb domain	-	MetaCyc:PWY-4061|MetaCyc:PWY-6842|MetaCyc:PWY-7112|MetaCyc:PWY-7250|MetaCyc:PWY-7511|MetaCyc:PWY-7533|MetaCyc:PWY-7911|Reactome:R-BTA-3371453|Reactome:R-BTA-72163|Reactome:R-BTA-9772755|Reactome:R-CEL-381340|Reactome:R-CEL-383280|Reactome:R-CEL-5250924|Reactome:R-CEL-6807505|Reactome:R-DDI-5689901|Reactome:R-DDI-6807505|Reactome:R-DDI-72163|Reactome:R-DME-212300|Reactome:R-DME-2559580|Reactome:R-…
Bpev01.c0281.g0085	dcc9abaf4fd27fdc1d05810d324e040f	401	CDD	cd00167	SANT	69	112	1.24716e-11	T	20-09-2024	IPR001005	SANT/Myb domain	-	MetaCyc:PWY-4061|MetaCyc:PWY-6842|MetaCyc:PWY-7112|MetaCyc:PWY-7250|MetaCyc:PWY-7511|MetaCyc:PWY-7533|MetaCyc:PWY-7911|Reactome:R-BTA-3371453|Reactome:R-BTA-72163|Reactome:R-BTA-9772755|Reactome:R-CEL-381340|Reactome:R-CEL-383280|Reactome:R-CEL-5250924|Reactome:R-CEL-6807505|Reactome:R-DDI-5689901|Reactome:R-DDI-6807505|Reactome:R-DDI-72163|Reactome:R-DME-212300|Reactome:R-DME-2559580|Reactome:R-…
Bpev01.c0281.g0085	dcc9abaf4fd27fdc1d05810d324e040f	401	ProSiteProfiles	PS50090	Myb-like domain profile.	9	61	11.6719	T	20-09-2024	IPR001005	SANT/Myb domain	-	MetaCyc:PWY-4061|MetaCyc:PWY-6842|MetaCyc:PWY-7112|MetaCyc:PWY-7250|MetaCyc:PWY-7511|MetaCyc:PWY-7533|MetaCyc:PWY-7911|Reactome:R-BTA-3371453|Reactome:R-BTA-72163|Reactome:R-BTA-9772755|Reactome:R-CEL-381340|Reactome:R-CEL-383280|Reactome:R-CEL-5250924|Reactome:R-CEL-6807505|Reactome:R-DDI-5689901|Reactome:R-DDI-6807505|Reactome:R-DDI-72163|Reactome:R-DME-212300|Reactome:R-DME-2559580|Reactome:R-…
Bpev01.c0281.g0085	dcc9abaf4fd27fdc1d05810d324e040f	401	MobiDBLite	mobidb-lite	consensus disorder prediction	210	246	-	T	20-09-2024	-	-	-	-
Bpev01.c0913.g0004	d155c7224bc36eab8c79479bc899ff42	287	Gene3D	G3DSA:1.10.10.60	-	22	77	6.2e-18	T	20-09-2024	-	-	-	-
Bpev01.c0913.g0004	d155c7224bc36eab8c79479bc899ff42	287	MobiDBLite	mobidb-lite	consensus disorder prediction	150	184	-	T	20-09-2024	-	-	-	-
Bpev01.c0913.g0004	d155c7224bc36eab8c79479bc899ff42	287	FunFam	G3DSA:1.10.10.60:FF:000254	transcription repressor MYB5-like	81	149	3e-40	T	20-09-2024	-	-	-	-
Bpev01.c0913.g0004	d155c7224bc36eab8c79479bc899ff42	287	Gene3D	G3DSA:1.10.10.60	-	81	144	7.8e-20	T	20-09-2024	-	-	-	-
Bpev01.c0913.g0004	d155c7224bc36eab8c79479bc899ff42	287	FunFam	G3DSA:1.10.10.60:FF:000121	Myb transcription factor	21	77	1.1e-33	T	20-09-2024	-	-	-	-
Bpev01.c0913.g0004	d155c7224bc36eab8c79479bc899ff42	287	ProSiteProfiles	PS51294	Myb-type HTH DNA-binding domain profile.	72	126	24.404	T	20-09-2024	IPR017930	Myb domain	-	Reactome:R-BTA-3371453|Reactome:R-BTA-72163|Reactome:R-BTA-9772755|Reactome:R-CEL-6807505|Reactome:R-DDI-5689901|Reactome:R-DDI-6807505|Reactome:R-DDI-72163|Reactome:R-DME-5689880|Reactome:R-DRE-3371453|Reactome:R-DRE-5689901|Reactome:R-GGA-418124|Reactome:R-HSA-110328|Reactome:R-HSA-110329|Reactome:R-HSA-110330|Reactome:R-HSA-110331|Reactome:R-HSA-1221632|Reactome:R-HSA-1251985|Reactome:R-HSA-13…
Bpev01.c0913.g0004	d155c7224bc36eab8c79479bc899ff42	287	CDD	cd00167	SANT	26	71	2.90222e-11	T	20-09-2024	IPR001005	SANT/Myb domain	-	MetaCyc:PWY-4061|MetaCyc:PWY-6842|MetaCyc:PWY-7112|MetaCyc:PWY-7250|MetaCyc:PWY-7511|MetaCyc:PWY-7533|MetaCyc:PWY-7911|Reactome:R-BTA-3371453|Reactome:R-BTA-72163|Reactome:R-BTA-9772755|Reactome:R-CEL-381340|Reactome:R-CEL-383280|Reactome:R-CEL-5250924|Reactome:R-CEL-6807505|Reactome:R-DDI-5689901|Reactome:R-DDI-6807505|Reactome:R-DDI-72163|Reactome:R-DME-212300|Reactome:R-DME-2559580|Reactome:R-…
Bpev01.c0913.g0004	d155c7224bc36eab8c79479bc899ff42	287	CDD	cd00167	SANT	82	122	1.543e-11	T	20-09-2024	IPR001005	SANT/Myb domain	-	MetaCyc:PWY-4061|MetaCyc:PWY-6842|MetaCyc:PWY-7112|MetaCyc:PWY-7250|MetaCyc:PWY-7511|MetaCyc:PWY-7533|MetaCyc:PWY-7911|Reactome:R-BTA-3371453|Reactome:R-BTA-72163|Reactome:R-BTA-9772755|Reactome:R-CEL-381340|Reactome:R-CEL-383280|Reactome:R-CEL-5250924|Reactome:R-CEL-6807505|Reactome:R-DDI-5689901|Reactome:R-DDI-6807505|Reactome:R-DDI-72163|Reactome:R-DME-212300|Reactome:R-DME-2559580|Reactome:R-…
Bpev01.c0913.g0004	d155c7224bc36eab8c79479bc899ff42	287	ProSiteProfiles	PS50090	Myb-like domain profile.	72	122	9.77905	T	20-09-2024	IPR001005	SANT/Myb domain	-	MetaCyc:PWY-4061|MetaCyc:PWY-6842|MetaCyc:PWY-7112|MetaCyc:PWY-7250|MetaCyc:PWY-7511|MetaCyc:PWY-7533|MetaCyc:PWY-7911|Reactome:R-BTA-3371453|Reactome:R-BTA-72163|Reactome:R-BTA-9772755|Reactome:R-CEL-381340|Reactome:R-CEL-383280|Reactome:R-CEL-5250924|Reactome:R-CEL-6807505|Reactome:R-DDI-5689901|Reactome:R-DDI-6807505|Reactome:R-DDI-72163|Reactome:R-DME-212300|Reactome:R-DME-2559580|Reactome:R-…
Bpev01.c0913.g0004	d155c7224bc36eab8c79479bc899ff42	287	MobiDBLite	mobidb-lite	consensus disorder prediction	159	182	-	T	20-09-2024	-	-	-	-
Bpev01.c0913.g0004	d155c7224bc36eab8c79479bc899ff42	287	ProSiteProfiles	PS50090	Myb-like domain profile.	19	71	11.3351	T	20-09-2024	IPR001005	SANT/Myb domain	-	MetaCyc:PWY-4061|MetaCyc:PWY-6842|MetaCyc:PWY-7112|MetaCyc:PWY-7250|MetaCyc:PWY-7511|MetaCyc:PWY-7533|MetaCyc:PWY-7911|Reactome:R-BTA-3371453|Reactome:R-BTA-72163|Reactome:R-BTA-9772755|Reactome:R-CEL-381340|Reactome:R-CEL-383280|Reactome:R-CEL-5250924|Reactome:R-CEL-6807505|Reactome:R-DDI-5689901|Reactome:R-DDI-6807505|Reactome:R-DDI-72163|Reactome:R-DME-212300|Reactome:R-DME-2559580|Reactome:R-…
Bpev01.c0913.g0004	d155c7224bc36eab8c79479bc899ff42	287	PANTHER	PTHR47999	TRANSCRIPTION FACTOR MYB8-RELATED-RELATED	14	233	1.6e-80	T	20-09-2024	-	-	-	-
Bpev01.c0913.g0004	d155c7224bc36eab8c79479bc899ff42	287	SMART	SM00717	sant	23	73	6.5e-14	T	20-09-2024	IPR001005	SANT/Myb domain	-	MetaCyc:PWY-4061|MetaCyc:PWY-6842|MetaCyc:PWY-7112|MetaCyc:PWY-7250|MetaCyc:PWY-7511|MetaCyc:PWY-7533|MetaCyc:PWY-7911|Reactome:R-BTA-3371453|Reactome:R-BTA-72163|Reactome:R-BTA-9772755|Reactome:R-CEL-381340|Reactome:R-CEL-383280|Reactome:R-CEL-5250924|Reactome:R-CEL-6807505|Reactome:R-DDI-5689901|Reactome:R-DDI-6807505|Reactome:R-DDI-72163|Reactome:R-DME-212300|Reactome:R-DME-2559580|Reactome:R-…
Bpev01.c0913.g0004	d155c7224bc36eab8c79479bc899ff42	287	SMART	SM00717	sant	76	124	1.2e-13	T	20-09-2024	IPR001005	SANT/Myb domain	-	MetaCyc:PWY-4061|MetaCyc:PWY-6842|MetaCyc:PWY-7112|MetaCyc:PWY-7250|MetaCyc:PWY-7511|MetaCyc:PWY-7533|MetaCyc:PWY-7911|Reactome:R-BTA-3371453|Reactome:R-BTA-72163|Reactome:R-BTA-9772755|Reactome:R-CEL-381340|Reactome:R-CEL-383280|Reactome:R-CEL-5250924|Reactome:R-CEL-6807505|Reactome:R-DDI-5689901|Reactome:R-DDI-6807505|Reactome:R-DDI-72163|Reactome:R-DME-212300|Reactome:R-DME-2559580|Reactome:R-…
Bpev01.c0913.g0004	d155c7224bc36eab8c79479bc899ff42	287	SUPERFAMILY	SSF46689	Homeodomain-like	21	118	1.25e-29	T	20-09-2024	IPR009057	Homedomain-like superfamily	-	MetaCyc:PWY-2722|MetaCyc:PWY-2723|MetaCyc:PWY-2961|MetaCyc:PWY-3602|MetaCyc:PWY-361|MetaCyc:PWY-4801|MetaCyc:PWY-4922|MetaCyc:PWY-5048|MetaCyc:PWY-5129|MetaCyc:PWY-5132|MetaCyc:PWY-5133|MetaCyc:PWY-5139|MetaCyc:PWY-5175|MetaCyc:PWY-5268|MetaCyc:PWY-5284|MetaCyc:PWY-5292|MetaCyc:PWY-5307|MetaCyc:PWY-5313|MetaCyc:PWY-5317|MetaCyc:PWY-5318|MetaCyc:PWY-5353|MetaCyc:PWY-5368|MetaCyc:PWY-5400|MetaCyc:P…
Bpev01.c0913.g0004	d155c7224bc36eab8c79479bc899ff42	287	Pfam	PF00249	Myb-like DNA-binding domain	81	122	2.8e-12	T	20-09-2024	IPR001005	SANT/Myb domain	-	MetaCyc:PWY-4061|MetaCyc:PWY-6842|MetaCyc:PWY-7112|MetaCyc:PWY-7250|MetaCyc:PWY-7511|MetaCyc:PWY-7533|MetaCyc:PWY-7911|Reactome:R-BTA-3371453|Reactome:R-BTA-72163|Reactome:R-BTA-9772755|Reactome:R-CEL-381340|Reactome:R-CEL-383280|Reactome:R-CEL-5250924|Reactome:R-CEL-6807505|Reactome:R-DDI-5689901|Reactome:R-DDI-6807505|Reactome:R-DDI-72163|Reactome:R-DME-212300|Reactome:R-DME-2559580|Reactome:R-…
Bpev01.c0913.g0004	d155c7224bc36eab8c79479bc899ff42	287	Pfam	PF00249	Myb-like DNA-binding domain	24	71	1e-13	T	20-09-2024	IPR001005	SANT/Myb domain	-	MetaCyc:PWY-4061|MetaCyc:PWY-6842|MetaCyc:PWY-7112|MetaCyc:PWY-7250|MetaCyc:PWY-7511|MetaCyc:PWY-7533|MetaCyc:PWY-7911|Reactome:R-BTA-3371453|Reactome:R-BTA-72163|Reactome:R-BTA-9772755|Reactome:R-CEL-381340|Reactome:R-CEL-383280|Reactome:R-CEL-5250924|Reactome:R-CEL-6807505|Reactome:R-DDI-5689901|Reactome:R-DDI-6807505|Reactome:R-DDI-72163|Reactome:R-DME-212300|Reactome:R-DME-2559580|Reactome:R-…
Bpev01.c0913.g0004	d155c7224bc36eab8c79479bc899ff42	287	ProSiteProfiles	PS51294	Myb-type HTH DNA-binding domain profile.	19	71	19.1112	T	20-09-2024	IPR017930	Myb domain	-	Reactome:R-BTA-3371453|Reactome:R-BTA-72163|Reactome:R-BTA-9772755|Reactome:R-CEL-6807505|Reactome:R-DDI-5689901|Reactome:R-DDI-6807505|Reactome:R-DDI-72163|Reactome:R-DME-5689880|Reactome:R-DRE-3371453|Reactome:R-DRE-5689901|Reactome:R-GGA-418124|Reactome:R-HSA-110328|Reactome:R-HSA-110329|Reactome:R-HSA-110330|Reactome:R-HSA-110331|Reactome:R-HSA-1221632|Reactome:R-HSA-1251985|Reactome:R-HSA-13…
Bpev01.c1727.g0001	77991486b3cd49951219fbf0a8647d6f	283	ProSiteProfiles	PS51294	Myb-type HTH DNA-binding domain profile.	19	71	20.1513	T	20-09-2024	IPR017930	Myb domain	-	Reactome:R-BTA-3371453|Reactome:R-BTA-72163|Reactome:R-BTA-9772755|Reactome:R-CEL-6807505|Reactome:R-DDI-5689901|Reactome:R-DDI-6807505|Reactome:R-DDI-72163|Reactome:R-DME-5689880|Reactome:R-DRE-3371453|Reactome:R-DRE-5689901|Reactome:R-GGA-418124|Reactome:R-HSA-110328|Reactome:R-HSA-110329|Reactome:R-HSA-110330|Reactome:R-HSA-110331|Reactome:R-HSA-1221632|Reactome:R-HSA-1251985|Reactome:R-HSA-13…
Bpev01.c1727.g0001	77991486b3cd49951219fbf0a8647d6f	283	SUPERFAMILY	SSF46689	Homeodomain-like	21	118	3.74e-31	T	20-09-2024	IPR009057	Homedomain-like superfamily	-	MetaCyc:PWY-2722|MetaCyc:PWY-2723|MetaCyc:PWY-2961|MetaCyc:PWY-3602|MetaCyc:PWY-361|MetaCyc:PWY-4801|MetaCyc:PWY-4922|MetaCyc:PWY-5048|MetaCyc:PWY-5129|MetaCyc:PWY-5132|MetaCyc:PWY-5133|MetaCyc:PWY-5139|MetaCyc:PWY-5175|MetaCyc:PWY-5268|MetaCyc:PWY-5284|MetaCyc:PWY-5292|MetaCyc:PWY-5307|MetaCyc:PWY-5313|MetaCyc:PWY-5317|MetaCyc:PWY-5318|MetaCyc:PWY-5353|MetaCyc:PWY-5368|MetaCyc:PWY-5400|MetaCyc:P…
Bpev01.c1727.g0001	77991486b3cd49951219fbf0a8647d6f	283	CDD	cd00167	SANT	26	71	6.76581e-12	T	20-09-2024	IPR001005	SANT/Myb domain	-	MetaCyc:PWY-4061|MetaCyc:PWY-6842|MetaCyc:PWY-7112|MetaCyc:PWY-7250|MetaCyc:PWY-7511|MetaCyc:PWY-7533|MetaCyc:PWY-7911|Reactome:R-BTA-3371453|Reactome:R-BTA-72163|Reactome:R-BTA-9772755|Reactome:R-CEL-381340|Reactome:R-CEL-383280|Reactome:R-CEL-5250924|Reactome:R-CEL-6807505|Reactome:R-DDI-5689901|Reactome:R-DDI-6807505|Reactome:R-DDI-72163|Reactome:R-DME-212300|Reactome:R-DME-2559580|Reactome:R-…
Bpev01.c1727.g0001	77991486b3cd49951219fbf0a8647d6f	283	CDD	cd00167	SANT	79	122	3.62235e-12	T	20-09-2024	IPR001005	SANT/Myb domain	-	MetaCyc:PWY-4061|MetaCyc:PWY-6842|MetaCyc:PWY-7112|MetaCyc:PWY-7250|MetaCyc:PWY-7511|MetaCyc:PWY-7533|MetaCyc:PWY-7911|Reactome:R-BTA-3371453|Reactome:R-BTA-72163|Reactome:R-BTA-9772755|Reactome:R-CEL-381340|Reactome:R-CEL-383280|Reactome:R-CEL-5250924|Reactome:R-CEL-6807505|Reactome:R-DDI-5689901|Reactome:R-DDI-6807505|Reactome:R-DDI-72163|Reactome:R-DME-212300|Reactome:R-DME-2559580|Reactome:R-…
Bpev01.c1727.g0001	77991486b3cd49951219fbf0a8647d6f	283	PANTHER	PTHR10641	MYB FAMILY TRANSCRIPTION FACTOR	11	238	9.4e-79	T	20-09-2024	-	-	-	-
Bpev01.c1727.g0001	77991486b3cd49951219fbf0a8647d6f	283	FunFam	G3DSA:1.10.10.60:FF:000121	Myb transcription factor	21	77	5.8e-33	T	20-09-2024	-	-	-	-
Bpev01.c1727.g0001	77991486b3cd49951219fbf0a8647d6f	283	Pfam	PF00249	Myb-like DNA-binding domain	77	122	3.4e-14	T	20-09-2024	IPR001005	SANT/Myb domain	-	MetaCyc:PWY-4061|MetaCyc:PWY-6842|MetaCyc:PWY-7112|MetaCyc:PWY-7250|MetaCyc:PWY-7511|MetaCyc:PWY-7533|MetaCyc:PWY-7911|Reactome:R-BTA-3371453|Reactome:R-BTA-72163|Reactome:R-BTA-9772755|Reactome:R-CEL-381340|Reactome:R-CEL-383280|Reactome:R-CEL-5250924|Reactome:R-CEL-6807505|Reactome:R-DDI-5689901|Reactome:R-DDI-6807505|Reactome:R-DDI-72163|Reactome:R-DME-212300|Reactome:R-DME-2559580|Reactome:R-…
Bpev01.c1727.g0001	77991486b3cd49951219fbf0a8647d6f	283	Pfam	PF00249	Myb-like DNA-binding domain	24	71	1.2e-14	T	20-09-2024	IPR001005	SANT/Myb domain	-	MetaCyc:PWY-4061|MetaCyc:PWY-6842|MetaCyc:PWY-7112|MetaCyc:PWY-7250|MetaCyc:PWY-7511|MetaCyc:PWY-7533|MetaCyc:PWY-7911|Reactome:R-BTA-3371453|Reactome:R-BTA-72163|Reactome:R-BTA-9772755|Reactome:R-CEL-381340|Reactome:R-CEL-383280|Reactome:R-CEL-5250924|Reactome:R-CEL-6807505|Reactome:R-DDI-5689901|Reactome:R-DDI-6807505|Reactome:R-DDI-72163|Reactome:R-DME-212300|Reactome:R-DME-2559580|Reactome:R-…
Bpev01.c1727.g0001	77991486b3cd49951219fbf0a8647d6f	283	ProSiteProfiles	PS51294	Myb-type HTH DNA-binding domain profile.	72	126	25.8427	T	20-09-2024	IPR017930	Myb domain	-	Reactome:R-BTA-3371453|Reactome:R-BTA-72163|Reactome:R-BTA-9772755|Reactome:R-CEL-6807505|Reactome:R-DDI-5689901|Reactome:R-DDI-6807505|Reactome:R-DDI-72163|Reactome:R-DME-5689880|Reactome:R-DRE-3371453|Reactome:R-DRE-5689901|Reactome:R-GGA-418124|Reactome:R-HSA-110328|Reactome:R-HSA-110329|Reactome:R-HSA-110330|Reactome:R-HSA-110331|Reactome:R-HSA-1221632|Reactome:R-HSA-1251985|Reactome:R-HSA-13…
Bpev01.c1727.g0001	77991486b3cd49951219fbf0a8647d6f	283	Gene3D	G3DSA:1.10.10.60	-	79	125	5e-21	T	20-09-2024	-	-	-	-
Bpev01.c1727.g0001	77991486b3cd49951219fbf0a8647d6f	283	ProSiteProfiles	PS50090	Myb-like domain profile.	72	122	10.7545	T	20-09-2024	IPR001005	SANT/Myb domain	-	MetaCyc:PWY-4061|MetaCyc:PWY-6842|MetaCyc:PWY-7112|MetaCyc:PWY-7250|MetaCyc:PWY-7511|MetaCyc:PWY-7533|MetaCyc:PWY-7911|Reactome:R-BTA-3371453|Reactome:R-BTA-72163|Reactome:R-BTA-9772755|Reactome:R-CEL-381340|Reactome:R-CEL-383280|Reactome:R-CEL-5250924|Reactome:R-CEL-6807505|Reactome:R-DDI-5689901|Reactome:R-DDI-6807505|Reactome:R-DDI-72163|Reactome:R-DME-212300|Reactome:R-DME-2559580|Reactome:R-…
Bpev01.c1727.g0001	77991486b3cd49951219fbf0a8647d6f	283	Gene3D	G3DSA:1.10.10.60	-	24	76	6.8e-20	T	20-09-2024	-	-	-	-
Bpev01.c1727.g0001	77991486b3cd49951219fbf0a8647d6f	283	ProSiteProfiles	PS50090	Myb-like domain profile.	19	71	11.6603	T	20-09-2024	IPR001005	SANT/Myb domain	-	MetaCyc:PWY-4061|MetaCyc:PWY-6842|MetaCyc:PWY-7112|MetaCyc:PWY-7250|MetaCyc:PWY-7511|MetaCyc:PWY-7533|MetaCyc:PWY-7911|Reactome:R-BTA-3371453|Reactome:R-BTA-72163|Reactome:R-BTA-9772755|Reactome:R-CEL-381340|Reactome:R-CEL-383280|Reactome:R-CEL-5250924|Reactome:R-CEL-6807505|Reactome:R-DDI-5689901|Reactome:R-DDI-6807505|Reactome:R-DDI-72163|Reactome:R-DME-212300|Reactome:R-DME-2559580|Reactome:R-…
Bpev01.c1727.g0001	77991486b3cd49951219fbf0a8647d6f	283	SMART	SM00717	sant	76	124	2.8e-17	T	20-09-2024	IPR001005	SANT/Myb domain	-	MetaCyc:PWY-4061|MetaCyc:PWY-6842|MetaCyc:PWY-7112|MetaCyc:PWY-7250|MetaCyc:PWY-7511|MetaCyc:PWY-7533|MetaCyc:PWY-7911|Reactome:R-BTA-3371453|Reactome:R-BTA-72163|Reactome:R-BTA-9772755|Reactome:R-CEL-381340|Reactome:R-CEL-383280|Reactome:R-CEL-5250924|Reactome:R-CEL-6807505|Reactome:R-DDI-5689901|Reactome:R-DDI-6807505|Reactome:R-DDI-72163|Reactome:R-DME-212300|Reactome:R-DME-2559580|Reactome:R-…
Bpev01.c1727.g0001	77991486b3cd49951219fbf0a8647d6f	283	SMART	SM00717	sant	23	73	4.7e-15	T	20-09-2024	IPR001005	SANT/Myb domain	-	MetaCyc:PWY-4061|MetaCyc:PWY-6842|MetaCyc:PWY-7112|MetaCyc:PWY-7250|MetaCyc:PWY-7511|MetaCyc:PWY-7533|MetaCyc:PWY-7911|Reactome:R-BTA-3371453|Reactome:R-BTA-72163|Reactome:R-BTA-9772755|Reactome:R-CEL-381340|Reactome:R-CEL-383280|Reactome:R-CEL-5250924|Reactome:R-CEL-6807505|Reactome:R-DDI-5689901|Reactome:R-DDI-6807505|Reactome:R-DDI-72163|Reactome:R-DME-212300|Reactome:R-DME-2559580|Reactome:R-…
Bpev01.c0668.g0007	b705d9e27a66d3f8c97a1fc9742bacf3	303	SMART	SM00717	sant	13	63	4e-13	T	20-09-2024	IPR001005	SANT/Myb domain	-	MetaCyc:PWY-4061|MetaCyc:PWY-6842|MetaCyc:PWY-7112|MetaCyc:PWY-7250|MetaCyc:PWY-7511|MetaCyc:PWY-7533|MetaCyc:PWY-7911|Reactome:R-BTA-3371453|Reactome:R-BTA-72163|Reactome:R-BTA-9772755|Reactome:R-CEL-381340|Reactome:R-CEL-383280|Reactome:R-CEL-5250924|Reactome:R-CEL-6807505|Reactome:R-DDI-5689901|Reactome:R-DDI-6807505|Reactome:R-DDI-72163|Reactome:R-DME-212300|Reactome:R-DME-2559580|Reactome:R-…
Bpev01.c0668.g0007	b705d9e27a66d3f8c97a1fc9742bacf3	303	SMART	SM00717	sant	66	114	4.6e-18	T	20-09-2024	IPR001005	SANT/Myb domain	-	MetaCyc:PWY-4061|MetaCyc:PWY-6842|MetaCyc:PWY-7112|MetaCyc:PWY-7250|MetaCyc:PWY-7511|MetaCyc:PWY-7533|MetaCyc:PWY-7911|Reactome:R-BTA-3371453|Reactome:R-BTA-72163|Reactome:R-BTA-9772755|Reactome:R-CEL-381340|Reactome:R-CEL-383280|Reactome:R-CEL-5250924|Reactome:R-CEL-6807505|Reactome:R-DDI-5689901|Reactome:R-DDI-6807505|Reactome:R-DDI-72163|Reactome:R-DME-212300|Reactome:R-DME-2559580|Reactome:R-…
Bpev01.c0668.g0007	b705d9e27a66d3f8c97a1fc9742bacf3	303	MobiDBLite	mobidb-lite	consensus disorder prediction	162	203	-	T	20-09-2024	-	-	-	-
Bpev01.c0668.g0007	b705d9e27a66d3f8c97a1fc9742bacf3	303	ProSiteProfiles	PS50090	Myb-like domain profile.	9	61	11.1261	T	20-09-2024	IPR001005	SANT/Myb domain	-	MetaCyc:PWY-4061|MetaCyc:PWY-6842|MetaCyc:PWY-7112|MetaCyc:PWY-7250|MetaCyc:PWY-7511|MetaCyc:PWY-7533|MetaCyc:PWY-7911|Reactome:R-BTA-3371453|Reactome:R-BTA-72163|Reactome:R-BTA-9772755|Reactome:R-CEL-381340|Reactome:R-CEL-383280|Reactome:R-CEL-5250924|Reactome:R-CEL-6807505|Reactome:R-DDI-5689901|Reactome:R-DDI-6807505|Reactome:R-DDI-72163|Reactome:R-DME-212300|Reactome:R-DME-2559580|Reactome:R-…
Bpev01.c0668.g0007	b705d9e27a66d3f8c97a1fc9742bacf3	303	Gene3D	G3DSA:1.10.10.60	-	14	66	1.2e-17	T	20-09-2024	-	-	-	-
Bpev01.c0668.g0007	b705d9e27a66d3f8c97a1fc9742bacf3	303	Pfam	PF00249	Myb-like DNA-binding domain	14	61	1.4e-12	T	20-09-2024	IPR001005	SANT/Myb domain	-	MetaCyc:PWY-4061|MetaCyc:PWY-6842|MetaCyc:PWY-7112|MetaCyc:PWY-7250|MetaCyc:PWY-7511|MetaCyc:PWY-7533|MetaCyc:PWY-7911|Reactome:R-BTA-3371453|Reactome:R-BTA-72163|Reactome:R-BTA-9772755|Reactome:R-CEL-381340|Reactome:R-CEL-383280|Reactome:R-CEL-5250924|Reactome:R-CEL-6807505|Reactome:R-DDI-5689901|Reactome:R-DDI-6807505|Reactome:R-DDI-72163|Reactome:R-DME-212300|Reactome:R-DME-2559580|Reactome:R-…
Bpev01.c0668.g0007	b705d9e27a66d3f8c97a1fc9742bacf3	303	Pfam	PF00249	Myb-like DNA-binding domain	67	111	6.9e-16	T	20-09-2024	IPR001005	SANT/Myb domain	-	MetaCyc:PWY-4061|MetaCyc:PWY-6842|MetaCyc:PWY-7112|MetaCyc:PWY-7250|MetaCyc:PWY-7511|MetaCyc:PWY-7533|MetaCyc:PWY-7911|Reactome:R-BTA-3371453|Reactome:R-BTA-72163|Reactome:R-BTA-9772755|Reactome:R-CEL-381340|Reactome:R-CEL-383280|Reactome:R-CEL-5250924|Reactome:R-CEL-6807505|Reactome:R-DDI-5689901|Reactome:R-DDI-6807505|Reactome:R-DDI-72163|Reactome:R-DME-212300|Reactome:R-DME-2559580|Reactome:R-…
Bpev01.c0668.g0007	b705d9e27a66d3f8c97a1fc9742bacf3	303	ProSiteProfiles	PS50090	Myb-like domain profile.	62	112	11.277	T	20-09-2024	IPR001005	SANT/Myb domain	-	MetaCyc:PWY-4061|MetaCyc:PWY-6842|MetaCyc:PWY-7112|MetaCyc:PWY-7250|MetaCyc:PWY-7511|MetaCyc:PWY-7533|MetaCyc:PWY-7911|Reactome:R-BTA-3371453|Reactome:R-BTA-72163|Reactome:R-BTA-9772755|Reactome:R-CEL-381340|Reactome:R-CEL-383280|Reactome:R-CEL-5250924|Reactome:R-CEL-6807505|Reactome:R-DDI-5689901|Reactome:R-DDI-6807505|Reactome:R-DDI-72163|Reactome:R-DME-212300|Reactome:R-DME-2559580|Reactome:R-…
Bpev01.c0668.g0007	b705d9e27a66d3f8c97a1fc9742bacf3	303	ProSiteProfiles	PS51294	Myb-type HTH DNA-binding domain profile.	62	116	29.427	T	20-09-2024	IPR017930	Myb domain	-	Reactome:R-BTA-3371453|Reactome:R-BTA-72163|Reactome:R-BTA-9772755|Reactome:R-CEL-6807505|Reactome:R-DDI-5689901|Reactome:R-DDI-6807505|Reactome:R-DDI-72163|Reactome:R-DME-5689880|Reactome:R-DRE-3371453|Reactome:R-DRE-5689901|Reactome:R-GGA-418124|Reactome:R-HSA-110328|Reactome:R-HSA-110329|Reactome:R-HSA-110330|Reactome:R-HSA-110331|Reactome:R-HSA-1221632|Reactome:R-HSA-1251985|Reactome:R-HSA-13…
Bpev01.c0668.g0007	b705d9e27a66d3f8c97a1fc9742bacf3	303	ProSiteProfiles	PS51294	Myb-type HTH DNA-binding domain profile.	9	61	18.2473	T	20-09-2024	IPR017930	Myb domain	-	Reactome:R-BTA-3371453|Reactome:R-BTA-72163|Reactome:R-BTA-9772755|Reactome:R-CEL-6807505|Reactome:R-DDI-5689901|Reactome:R-DDI-6807505|Reactome:R-DDI-72163|Reactome:R-DME-5689880|Reactome:R-DRE-3371453|Reactome:R-DRE-5689901|Reactome:R-GGA-418124|Reactome:R-HSA-110328|Reactome:R-HSA-110329|Reactome:R-HSA-110330|Reactome:R-HSA-110331|Reactome:R-HSA-1221632|Reactome:R-HSA-1251985|Reactome:R-HSA-13…
Bpev01.c0668.g0007	b705d9e27a66d3f8c97a1fc9742bacf3	303	SUPERFAMILY	SSF46689	Homeodomain-like	13	108	2.23e-29	T	20-09-2024	IPR009057	Homedomain-like superfamily	-	MetaCyc:PWY-2722|MetaCyc:PWY-2723|MetaCyc:PWY-2961|MetaCyc:PWY-3602|MetaCyc:PWY-361|MetaCyc:PWY-4801|MetaCyc:PWY-4922|MetaCyc:PWY-5048|MetaCyc:PWY-5129|MetaCyc:PWY-5132|MetaCyc:PWY-5133|MetaCyc:PWY-5139|MetaCyc:PWY-5175|MetaCyc:PWY-5268|MetaCyc:PWY-5284|MetaCyc:PWY-5292|MetaCyc:PWY-5307|MetaCyc:PWY-5313|MetaCyc:PWY-5317|MetaCyc:PWY-5318|MetaCyc:PWY-5353|MetaCyc:PWY-5368|MetaCyc:PWY-5400|MetaCyc:P…
Bpev01.c0668.g0007	b705d9e27a66d3f8c97a1fc9742bacf3	303	FunFam	G3DSA:1.10.10.60:FF:000001	MYB-related transcription factor	13	66	2.7e-31	T	20-09-2024	-	-	-	-
Bpev01.c0668.g0007	b705d9e27a66d3f8c97a1fc9742bacf3	303	Gene3D	G3DSA:1.10.10.60	-	68	138	5.5e-23	T	20-09-2024	-	-	-	-
Bpev01.c0668.g0007	b705d9e27a66d3f8c97a1fc9742bacf3	303	CDD	cd00167	SANT	16	61	3.88556e-11	T	20-09-2024	IPR001005	SANT/Myb domain	-	MetaCyc:PWY-4061|MetaCyc:PWY-6842|MetaCyc:PWY-7112|MetaCyc:PWY-7250|MetaCyc:PWY-7511|MetaCyc:PWY-7533|MetaCyc:PWY-7911|Reactome:R-BTA-3371453|Reactome:R-BTA-72163|Reactome:R-BTA-9772755|Reactome:R-CEL-381340|Reactome:R-CEL-383280|Reactome:R-CEL-5250924|Reactome:R-CEL-6807505|Reactome:R-DDI-5689901|Reactome:R-DDI-6807505|Reactome:R-DDI-72163|Reactome:R-DME-212300|Reactome:R-DME-2559580|Reactome:R-…
Bpev01.c0668.g0007	b705d9e27a66d3f8c97a1fc9742bacf3	303	CDD	cd00167	SANT	69	112	6.75963e-14	T	20-09-2024	IPR001005	SANT/Myb domain	-	MetaCyc:PWY-4061|MetaCyc:PWY-6842|MetaCyc:PWY-7112|MetaCyc:PWY-7250|MetaCyc:PWY-7511|MetaCyc:PWY-7533|MetaCyc:PWY-7911|Reactome:R-BTA-3371453|Reactome:R-BTA-72163|Reactome:R-BTA-9772755|Reactome:R-CEL-381340|Reactome:R-CEL-383280|Reactome:R-CEL-5250924|Reactome:R-CEL-6807505|Reactome:R-DDI-5689901|Reactome:R-DDI-6807505|Reactome:R-DDI-72163|Reactome:R-DME-212300|Reactome:R-DME-2559580|Reactome:R-…
Bpev01.c0668.g0007	b705d9e27a66d3f8c97a1fc9742bacf3	303	PANTHER	PTHR47999	TRANSCRIPTION FACTOR MYB8-RELATED-RELATED	1	255	2.5e-90	T	20-09-2024	-	-	-	-
Bpev01.c0668.g0007	b705d9e27a66d3f8c97a1fc9742bacf3	303	FunFam	G3DSA:1.10.10.60:FF:000157	Myb transcription factor	68	137	3e-44	T	20-09-2024	-	-	-	-
Bpev01.c0000.g0174	32dcced22d146b1949077fdf1c0e8fd3	331	Gene3D	G3DSA:1.10.10.60	-	13	66	1.1e-20	T	20-09-2024	-	-	-	-
Bpev01.c0000.g0174	32dcced22d146b1949077fdf1c0e8fd3	331	Pfam	PF00249	Myb-like DNA-binding domain	14	61	3.1e-15	T	20-09-2024	IPR001005	SANT/Myb domain	-	MetaCyc:PWY-4061|MetaCyc:PWY-6842|MetaCyc:PWY-7112|MetaCyc:PWY-7250|MetaCyc:PWY-7511|MetaCyc:PWY-7533|MetaCyc:PWY-7911|Reactome:R-BTA-3371453|Reactome:R-BTA-72163|Reactome:R-BTA-9772755|Reactome:R-CEL-381340|Reactome:R-CEL-383280|Reactome:R-CEL-5250924|Reactome:R-CEL-6807505|Reactome:R-DDI-5689901|Reactome:R-DDI-6807505|Reactome:R-DDI-72163|Reactome:R-DME-212300|Reactome:R-DME-2559580|Reactome:R-…
Bpev01.c0000.g0174	32dcced22d146b1949077fdf1c0e8fd3	331	Pfam	PF00249	Myb-like DNA-binding domain	67	112	1.1e-14	T	20-09-2024	IPR001005	SANT/Myb domain	-	MetaCyc:PWY-4061|MetaCyc:PWY-6842|MetaCyc:PWY-7112|MetaCyc:PWY-7250|MetaCyc:PWY-7511|MetaCyc:PWY-7533|MetaCyc:PWY-7911|Reactome:R-BTA-3371453|Reactome:R-BTA-72163|Reactome:R-BTA-9772755|Reactome:R-CEL-381340|Reactome:R-CEL-383280|Reactome:R-CEL-5250924|Reactome:R-CEL-6807505|Reactome:R-DDI-5689901|Reactome:R-DDI-6807505|Reactome:R-DDI-72163|Reactome:R-DME-212300|Reactome:R-DME-2559580|Reactome:R-…
Bpev01.c0000.g0174	32dcced22d146b1949077fdf1c0e8fd3	331	ProSiteProfiles	PS50090	Myb-like domain profile.	9	61	11.9854	T	20-09-2024	IPR001005	SANT/Myb domain	-	MetaCyc:PWY-4061|MetaCyc:PWY-6842|MetaCyc:PWY-7112|MetaCyc:PWY-7250|MetaCyc:PWY-7511|MetaCyc:PWY-7533|MetaCyc:PWY-7911|Reactome:R-BTA-3371453|Reactome:R-BTA-72163|Reactome:R-BTA-9772755|Reactome:R-CEL-381340|Reactome:R-CEL-383280|Reactome:R-CEL-5250924|Reactome:R-CEL-6807505|Reactome:R-DDI-5689901|Reactome:R-DDI-6807505|Reactome:R-DDI-72163|Reactome:R-DME-212300|Reactome:R-DME-2559580|Reactome:R-…
Bpev01.c0000.g0174	32dcced22d146b1949077fdf1c0e8fd3	331	ProSiteProfiles	PS50090	Myb-like domain profile.	62	112	10.6384	T	20-09-2024	IPR001005	SANT/Myb domain	-	MetaCyc:PWY-4061|MetaCyc:PWY-6842|MetaCyc:PWY-7112|MetaCyc:PWY-7250|MetaCyc:PWY-7511|MetaCyc:PWY-7533|MetaCyc:PWY-7911|Reactome:R-BTA-3371453|Reactome:R-BTA-72163|Reactome:R-BTA-9772755|Reactome:R-CEL-381340|Reactome:R-CEL-383280|Reactome:R-CEL-5250924|Reactome:R-CEL-6807505|Reactome:R-DDI-5689901|Reactome:R-DDI-6807505|Reactome:R-DDI-72163|Reactome:R-DME-212300|Reactome:R-DME-2559580|Reactome:R-…
Bpev01.c0000.g0174	32dcced22d146b1949077fdf1c0e8fd3	331	MobiDBLite	mobidb-lite	consensus disorder prediction	267	288	-	T	20-09-2024	-	-	-	-
Bpev01.c0000.g0174	32dcced22d146b1949077fdf1c0e8fd3	331	SUPERFAMILY	SSF46689	Homeodomain-like	11	108	2.47e-32	T	20-09-2024	IPR009057	Homedomain-like superfamily	-	MetaCyc:PWY-2722|MetaCyc:PWY-2723|MetaCyc:PWY-2961|MetaCyc:PWY-3602|MetaCyc:PWY-361|MetaCyc:PWY-4801|MetaCyc:PWY-4922|MetaCyc:PWY-5048|MetaCyc:PWY-5129|MetaCyc:PWY-5132|MetaCyc:PWY-5133|MetaCyc:PWY-5139|MetaCyc:PWY-5175|MetaCyc:PWY-5268|MetaCyc:PWY-5284|MetaCyc:PWY-5292|MetaCyc:PWY-5307|MetaCyc:PWY-5313|MetaCyc:PWY-5317|MetaCyc:PWY-5318|MetaCyc:PWY-5353|MetaCyc:PWY-5368|MetaCyc:PWY-5400|MetaCyc:P…
Bpev01.c0000.g0174	32dcced22d146b1949077fdf1c0e8fd3	331	SMART	SM00717	sant	66	114	4.4e-16	T	20-09-2024	IPR001005	SANT/Myb domain	-	MetaCyc:PWY-4061|MetaCyc:PWY-6842|MetaCyc:PWY-7112|MetaCyc:PWY-7250|MetaCyc:PWY-7511|MetaCyc:PWY-7533|MetaCyc:PWY-7911|Reactome:R-BTA-3371453|Reactome:R-BTA-72163|Reactome:R-BTA-9772755|Reactome:R-CEL-381340|Reactome:R-CEL-383280|Reactome:R-CEL-5250924|Reactome:R-CEL-6807505|Reactome:R-DDI-5689901|Reactome:R-DDI-6807505|Reactome:R-DDI-72163|Reactome:R-DME-212300|Reactome:R-DME-2559580|Reactome:R-…
Bpev01.c0000.g0174	32dcced22d146b1949077fdf1c0e8fd3	331	SMART	SM00717	sant	13	63	9.6e-16	T	20-09-2024	IPR001005	SANT/Myb domain	-	MetaCyc:PWY-4061|MetaCyc:PWY-6842|MetaCyc:PWY-7112|MetaCyc:PWY-7250|MetaCyc:PWY-7511|MetaCyc:PWY-7533|MetaCyc:PWY-7911|Reactome:R-BTA-3371453|Reactome:R-BTA-72163|Reactome:R-BTA-9772755|Reactome:R-CEL-381340|Reactome:R-CEL-383280|Reactome:R-CEL-5250924|Reactome:R-CEL-6807505|Reactome:R-DDI-5689901|Reactome:R-DDI-6807505|Reactome:R-DDI-72163|Reactome:R-DME-212300|Reactome:R-DME-2559580|Reactome:R-…
Bpev01.c0000.g0174	32dcced22d146b1949077fdf1c0e8fd3	331	ProSiteProfiles	PS51294	Myb-type HTH DNA-binding domain profile.	9	61	21.5236	T	20-09-2024	IPR017930	Myb domain	-	Reactome:R-BTA-3371453|Reactome:R-BTA-72163|Reactome:R-BTA-9772755|Reactome:R-CEL-6807505|Reactome:R-DDI-5689901|Reactome:R-DDI-6807505|Reactome:R-DDI-72163|Reactome:R-DME-5689880|Reactome:R-DRE-3371453|Reactome:R-DRE-5689901|Reactome:R-GGA-418124|Reactome:R-HSA-110328|Reactome:R-HSA-110329|Reactome:R-HSA-110330|Reactome:R-HSA-110331|Reactome:R-HSA-1221632|Reactome:R-HSA-1251985|Reactome:R-HSA-13…
Bpev01.c0000.g0174	32dcced22d146b1949077fdf1c0e8fd3	331	ProSiteProfiles	PS51294	Myb-type HTH DNA-binding domain profile.	62	116	26.4993	T	20-09-2024	IPR017930	Myb domain	-	Reactome:R-BTA-3371453|Reactome:R-BTA-72163|Reactome:R-BTA-9772755|Reactome:R-CEL-6807505|Reactome:R-DDI-5689901|Reactome:R-DDI-6807505|Reactome:R-DDI-72163|Reactome:R-DME-5689880|Reactome:R-DRE-3371453|Reactome:R-DRE-5689901|Reactome:R-GGA-418124|Reactome:R-HSA-110328|Reactome:R-HSA-110329|Reactome:R-HSA-110330|Reactome:R-HSA-110331|Reactome:R-HSA-1221632|Reactome:R-HSA-1251985|Reactome:R-HSA-13…
Bpev01.c0000.g0174	32dcced22d146b1949077fdf1c0e8fd3	331	FunFam	G3DSA:1.10.10.60:FF:000349	Transcription factor MYB39	69	130	4.6e-36	T	20-09-2024	-	-	-	-
Bpev01.c0000.g0174	32dcced22d146b1949077fdf1c0e8fd3	331	FunFam	G3DSA:1.10.10.60:FF:000001	MYB-related transcription factor	13	66	1.6e-33	T	20-09-2024	-	-	-	-
Bpev01.c0000.g0174	32dcced22d146b1949077fdf1c0e8fd3	331	PANTHER	PTHR10641	MYB FAMILY TRANSCRIPTION FACTOR	1	204	9.7e-83	T	20-09-2024	-	-	-	-
Bpev01.c0000.g0174	32dcced22d146b1949077fdf1c0e8fd3	331	CDD	cd00167	SANT	69	112	1.90054e-12	T	20-09-2024	IPR001005	SANT/Myb domain	-	MetaCyc:PWY-4061|MetaCyc:PWY-6842|MetaCyc:PWY-7112|MetaCyc:PWY-7250|MetaCyc:PWY-7511|MetaCyc:PWY-7533|MetaCyc:PWY-7911|Reactome:R-BTA-3371453|Reactome:R-BTA-72163|Reactome:R-BTA-9772755|Reactome:R-CEL-381340|Reactome:R-CEL-383280|Reactome:R-CEL-5250924|Reactome:R-CEL-6807505|Reactome:R-DDI-5689901|Reactome:R-DDI-6807505|Reactome:R-DDI-72163|Reactome:R-DME-212300|Reactome:R-DME-2559580|Reactome:R-…
Bpev01.c0000.g0174	32dcced22d146b1949077fdf1c0e8fd3	331	CDD	cd00167	SANT	16	61	5.0689e-13	T	20-09-2024	IPR001005	SANT/Myb domain	-	MetaCyc:PWY-4061|MetaCyc:PWY-6842|MetaCyc:PWY-7112|MetaCyc:PWY-7250|MetaCyc:PWY-7511|MetaCyc:PWY-7533|MetaCyc:PWY-7911|Reactome:R-BTA-3371453|Reactome:R-BTA-72163|Reactome:R-BTA-9772755|Reactome:R-CEL-381340|Reactome:R-CEL-383280|Reactome:R-CEL-5250924|Reactome:R-CEL-6807505|Reactome:R-DDI-5689901|Reactome:R-DDI-6807505|Reactome:R-DDI-72163|Reactome:R-DME-212300|Reactome:R-DME-2559580|Reactome:R-…
Bpev01.c0000.g0174	32dcced22d146b1949077fdf1c0e8fd3	331	Gene3D	G3DSA:1.10.10.60	-	69	116	1.5e-21	T	20-09-2024	-	-	-	-
Bpev01.c0051.g0106	32725f0ce10a116cad673fdef49a9e34	304	Gene3D	G3DSA:1.10.10.60	-	14	66	3.7e-16	T	20-09-2024	-	-	-	-
Bpev01.c0051.g0106	32725f0ce10a116cad673fdef49a9e34	304	ProSiteProfiles	PS50090	Myb-like domain profile.	9	61	10.6035	T	20-09-2024	IPR001005	SANT/Myb domain	-	MetaCyc:PWY-4061|MetaCyc:PWY-6842|MetaCyc:PWY-7112|MetaCyc:PWY-7250|MetaCyc:PWY-7511|MetaCyc:PWY-7533|MetaCyc:PWY-7911|Reactome:R-BTA-3371453|Reactome:R-BTA-72163|Reactome:R-BTA-9772755|Reactome:R-CEL-381340|Reactome:R-CEL-383280|Reactome:R-CEL-5250924|Reactome:R-CEL-6807505|Reactome:R-DDI-5689901|Reactome:R-DDI-6807505|Reactome:R-DDI-72163|Reactome:R-DME-212300|Reactome:R-DME-2559580|Reactome:R-…
Bpev01.c0051.g0106	32725f0ce10a116cad673fdef49a9e34	304	PANTHER	PTHR47999	TRANSCRIPTION FACTOR MYB8-RELATED-RELATED	1	206	7.2e-79	T	20-09-2024	-	-	-	-
Bpev01.c0051.g0106	32725f0ce10a116cad673fdef49a9e34	304	SUPERFAMILY	SSF46689	Homeodomain-like	12	108	3.79e-28	T	20-09-2024	IPR009057	Homedomain-like superfamily	-	MetaCyc:PWY-2722|MetaCyc:PWY-2723|MetaCyc:PWY-2961|MetaCyc:PWY-3602|MetaCyc:PWY-361|MetaCyc:PWY-4801|MetaCyc:PWY-4922|MetaCyc:PWY-5048|MetaCyc:PWY-5129|MetaCyc:PWY-5132|MetaCyc:PWY-5133|MetaCyc:PWY-5139|MetaCyc:PWY-5175|MetaCyc:PWY-5268|MetaCyc:PWY-5284|MetaCyc:PWY-5292|MetaCyc:PWY-5307|MetaCyc:PWY-5313|MetaCyc:PWY-5317|MetaCyc:PWY-5318|MetaCyc:PWY-5353|MetaCyc:PWY-5368|MetaCyc:PWY-5400|MetaCyc:P…
Bpev01.c0051.g0106	32725f0ce10a116cad673fdef49a9e34	304	CDD	cd00167	SANT	73	112	3.2669e-11	T	20-09-2024	IPR001005	SANT/Myb domain	-	MetaCyc:PWY-4061|MetaCyc:PWY-6842|MetaCyc:PWY-7112|MetaCyc:PWY-7250|MetaCyc:PWY-7511|MetaCyc:PWY-7533|MetaCyc:PWY-7911|Reactome:R-BTA-3371453|Reactome:R-BTA-72163|Reactome:R-BTA-9772755|Reactome:R-CEL-381340|Reactome:R-CEL-383280|Reactome:R-CEL-5250924|Reactome:R-CEL-6807505|Reactome:R-DDI-5689901|Reactome:R-DDI-6807505|Reactome:R-DDI-72163|Reactome:R-DME-212300|Reactome:R-DME-2559580|Reactome:R-…
Bpev01.c0051.g0106	32725f0ce10a116cad673fdef49a9e34	304	Pfam	PF00249	Myb-like DNA-binding domain	67	112	3.2e-13	T	20-09-2024	IPR001005	SANT/Myb domain	-	MetaCyc:PWY-4061|MetaCyc:PWY-6842|MetaCyc:PWY-7112|MetaCyc:PWY-7250|MetaCyc:PWY-7511|MetaCyc:PWY-7533|MetaCyc:PWY-7911|Reactome:R-BTA-3371453|Reactome:R-BTA-72163|Reactome:R-BTA-9772755|Reactome:R-CEL-381340|Reactome:R-CEL-383280|Reactome:R-CEL-5250924|Reactome:R-CEL-6807505|Reactome:R-DDI-5689901|Reactome:R-DDI-6807505|Reactome:R-DDI-72163|Reactome:R-DME-212300|Reactome:R-DME-2559580|Reactome:R-…
Bpev01.c0051.g0106	32725f0ce10a116cad673fdef49a9e34	304	Pfam	PF00249	Myb-like DNA-binding domain	14	61	1.5e-10	T	20-09-2024	IPR001005	SANT/Myb domain	-	MetaCyc:PWY-4061|MetaCyc:PWY-6842|MetaCyc:PWY-7112|MetaCyc:PWY-7250|MetaCyc:PWY-7511|MetaCyc:PWY-7533|MetaCyc:PWY-7911|Reactome:R-BTA-3371453|Reactome:R-BTA-72163|Reactome:R-BTA-9772755|Reactome:R-CEL-381340|Reactome:R-CEL-383280|Reactome:R-CEL-5250924|Reactome:R-CEL-6807505|Reactome:R-DDI-5689901|Reactome:R-DDI-6807505|Reactome:R-DDI-72163|Reactome:R-DME-212300|Reactome:R-DME-2559580|Reactome:R-…
Bpev01.c0051.g0106	32725f0ce10a116cad673fdef49a9e34	304	ProSiteProfiles	PS51294	Myb-type HTH DNA-binding domain profile.	9	61	16.3569	T	20-09-2024	IPR017930	Myb domain	-	Reactome:R-BTA-3371453|Reactome:R-BTA-72163|Reactome:R-BTA-9772755|Reactome:R-CEL-6807505|Reactome:R-DDI-5689901|Reactome:R-DDI-6807505|Reactome:R-DDI-72163|Reactome:R-DME-5689880|Reactome:R-DRE-3371453|Reactome:R-DRE-5689901|Reactome:R-GGA-418124|Reactome:R-HSA-110328|Reactome:R-HSA-110329|Reactome:R-HSA-110330|Reactome:R-HSA-110331|Reactome:R-HSA-1221632|Reactome:R-HSA-1251985|Reactome:R-HSA-13…
Bpev01.c0051.g0106	32725f0ce10a116cad673fdef49a9e34	304	FunFam	G3DSA:1.10.10.60:FF:000001	MYB-related transcription factor	13	66	1.7e-28	T	20-09-2024	-	-	-	-
Bpev01.c0051.g0106	32725f0ce10a116cad673fdef49a9e34	304	Gene3D	G3DSA:1.10.10.60	-	70	140	9.3e-20	T	20-09-2024	-	-	-	-
Bpev01.c0051.g0106	32725f0ce10a116cad673fdef49a9e34	304	ProSiteProfiles	PS51294	Myb-type HTH DNA-binding domain profile.	62	116	24.784	T	20-09-2024	IPR017930	Myb domain	-	Reactome:R-BTA-3371453|Reactome:R-BTA-72163|Reactome:R-BTA-9772755|Reactome:R-CEL-6807505|Reactome:R-DDI-5689901|Reactome:R-DDI-6807505|Reactome:R-DDI-72163|Reactome:R-DME-5689880|Reactome:R-DRE-3371453|Reactome:R-DRE-5689901|Reactome:R-GGA-418124|Reactome:R-HSA-110328|Reactome:R-HSA-110329|Reactome:R-HSA-110330|Reactome:R-HSA-110331|Reactome:R-HSA-1221632|Reactome:R-HSA-1251985|Reactome:R-HSA-13…
Bpev01.c0051.g0106	32725f0ce10a116cad673fdef49a9e34	304	MobiDBLite	mobidb-lite	consensus disorder prediction	263	283	-	T	20-09-2024	-	-	-	-
Bpev01.c0051.g0106	32725f0ce10a116cad673fdef49a9e34	304	ProSiteProfiles	PS50090	Myb-like domain profile.	62	112	10.3597	T	20-09-2024	IPR001005	SANT/Myb domain	-	MetaCyc:PWY-4061|MetaCyc:PWY-6842|MetaCyc:PWY-7112|MetaCyc:PWY-7250|MetaCyc:PWY-7511|MetaCyc:PWY-7533|MetaCyc:PWY-7911|Reactome:R-BTA-3371453|Reactome:R-BTA-72163|Reactome:R-BTA-9772755|Reactome:R-CEL-381340|Reactome:R-CEL-383280|Reactome:R-CEL-5250924|Reactome:R-CEL-6807505|Reactome:R-DDI-5689901|Reactome:R-DDI-6807505|Reactome:R-DDI-72163|Reactome:R-DME-212300|Reactome:R-DME-2559580|Reactome:R-…
Bpev01.c0051.g0106	32725f0ce10a116cad673fdef49a9e34	304	CDD	cd00167	SANT	16	61	1.99981e-08	T	20-09-2024	IPR001005	SANT/Myb domain	-	MetaCyc:PWY-4061|MetaCyc:PWY-6842|MetaCyc:PWY-7112|MetaCyc:PWY-7250|MetaCyc:PWY-7511|MetaCyc:PWY-7533|MetaCyc:PWY-7911|Reactome:R-BTA-3371453|Reactome:R-BTA-72163|Reactome:R-BTA-9772755|Reactome:R-CEL-381340|Reactome:R-CEL-383280|Reactome:R-CEL-5250924|Reactome:R-CEL-6807505|Reactome:R-DDI-5689901|Reactome:R-DDI-6807505|Reactome:R-DDI-72163|Reactome:R-DME-212300|Reactome:R-DME-2559580|Reactome:R-…
Bpev01.c0051.g0106	32725f0ce10a116cad673fdef49a9e34	304	SMART	SM00717	sant	66	114	4.7e-15	T	20-09-2024	IPR001005	SANT/Myb domain	-	MetaCyc:PWY-4061|MetaCyc:PWY-6842|MetaCyc:PWY-7112|MetaCyc:PWY-7250|MetaCyc:PWY-7511|MetaCyc:PWY-7533|MetaCyc:PWY-7911|Reactome:R-BTA-3371453|Reactome:R-BTA-72163|Reactome:R-BTA-9772755|Reactome:R-CEL-381340|Reactome:R-CEL-383280|Reactome:R-CEL-5250924|Reactome:R-CEL-6807505|Reactome:R-DDI-5689901|Reactome:R-DDI-6807505|Reactome:R-DDI-72163|Reactome:R-DME-212300|Reactome:R-DME-2559580|Reactome:R-…
Bpev01.c0051.g0106	32725f0ce10a116cad673fdef49a9e34	304	SMART	SM00717	sant	13	63	9.6e-12	T	20-09-2024	IPR001005	SANT/Myb domain	-	MetaCyc:PWY-4061|MetaCyc:PWY-6842|MetaCyc:PWY-7112|MetaCyc:PWY-7250|MetaCyc:PWY-7511|MetaCyc:PWY-7533|MetaCyc:PWY-7911|Reactome:R-BTA-3371453|Reactome:R-BTA-72163|Reactome:R-BTA-9772755|Reactome:R-CEL-381340|Reactome:R-CEL-383280|Reactome:R-CEL-5250924|Reactome:R-CEL-6807505|Reactome:R-DDI-5689901|Reactome:R-DDI-6807505|Reactome:R-DDI-72163|Reactome:R-DME-212300|Reactome:R-DME-2559580|Reactome:R-…
Bpev01.c0051.g0107	9af2fbd27434d2a56ce8577bf0f4b2f5	262	MobiDBLite	mobidb-lite	consensus disorder prediction	163	190	-	T	20-09-2024	-	-	-	-
Bpev01.c0051.g0107	9af2fbd27434d2a56ce8577bf0f4b2f5	262	CDD	cd00167	SANT	71	112	7.16811e-12	T	20-09-2024	IPR001005	SANT/Myb domain	-	MetaCyc:PWY-4061|MetaCyc:PWY-6842|MetaCyc:PWY-7112|MetaCyc:PWY-7250|MetaCyc:PWY-7511|MetaCyc:PWY-7533|MetaCyc:PWY-7911|Reactome:R-BTA-3371453|Reactome:R-BTA-72163|Reactome:R-BTA-9772755|Reactome:R-CEL-381340|Reactome:R-CEL-383280|Reactome:R-CEL-5250924|Reactome:R-CEL-6807505|Reactome:R-DDI-5689901|Reactome:R-DDI-6807505|Reactome:R-DDI-72163|Reactome:R-DME-212300|Reactome:R-DME-2559580|Reactome:R-…
Bpev01.c0051.g0107	9af2fbd27434d2a56ce8577bf0f4b2f5	262	Pfam	PF00249	Myb-like DNA-binding domain	67	112	6.8e-14	T	20-09-2024	IPR001005	SANT/Myb domain	-	MetaCyc:PWY-4061|MetaCyc:PWY-6842|MetaCyc:PWY-7112|MetaCyc:PWY-7250|MetaCyc:PWY-7511|MetaCyc:PWY-7533|MetaCyc:PWY-7911|Reactome:R-BTA-3371453|Reactome:R-BTA-72163|Reactome:R-BTA-9772755|Reactome:R-CEL-381340|Reactome:R-CEL-383280|Reactome:R-CEL-5250924|Reactome:R-CEL-6807505|Reactome:R-DDI-5689901|Reactome:R-DDI-6807505|Reactome:R-DDI-72163|Reactome:R-DME-212300|Reactome:R-DME-2559580|Reactome:R-…
Bpev01.c0051.g0107	9af2fbd27434d2a56ce8577bf0f4b2f5	262	Pfam	PF00249	Myb-like DNA-binding domain	14	61	1.4e-13	T	20-09-2024	IPR001005	SANT/Myb domain	-	MetaCyc:PWY-4061|MetaCyc:PWY-6842|MetaCyc:PWY-7112|MetaCyc:PWY-7250|MetaCyc:PWY-7511|MetaCyc:PWY-7533|MetaCyc:PWY-7911|Reactome:R-BTA-3371453|Reactome:R-BTA-72163|Reactome:R-BTA-9772755|Reactome:R-CEL-381340|Reactome:R-CEL-383280|Reactome:R-CEL-5250924|Reactome:R-CEL-6807505|Reactome:R-DDI-5689901|Reactome:R-DDI-6807505|Reactome:R-DDI-72163|Reactome:R-DME-212300|Reactome:R-DME-2559580|Reactome:R-…
Bpev01.c0051.g0107	9af2fbd27434d2a56ce8577bf0f4b2f5	262	SUPERFAMILY	SSF46689	Homeodomain-like	12	108	1.2e-29	T	20-09-2024	IPR009057	Homedomain-like superfamily	-	MetaCyc:PWY-2722|MetaCyc:PWY-2723|MetaCyc:PWY-2961|MetaCyc:PWY-3602|MetaCyc:PWY-361|MetaCyc:PWY-4801|MetaCyc:PWY-4922|MetaCyc:PWY-5048|MetaCyc:PWY-5129|MetaCyc:PWY-5132|MetaCyc:PWY-5133|MetaCyc:PWY-5139|MetaCyc:PWY-5175|MetaCyc:PWY-5268|MetaCyc:PWY-5284|MetaCyc:PWY-5292|MetaCyc:PWY-5307|MetaCyc:PWY-5313|MetaCyc:PWY-5317|MetaCyc:PWY-5318|MetaCyc:PWY-5353|MetaCyc:PWY-5368|MetaCyc:PWY-5400|MetaCyc:P…
Bpev01.c0051.g0107	9af2fbd27434d2a56ce8577bf0f4b2f5	262	ProSiteProfiles	PS50090	Myb-like domain profile.	62	112	10.2435	T	20-09-2024	IPR001005	SANT/Myb domain	-	MetaCyc:PWY-4061|MetaCyc:PWY-6842|MetaCyc:PWY-7112|MetaCyc:PWY-7250|MetaCyc:PWY-7511|MetaCyc:PWY-7533|MetaCyc:PWY-7911|Reactome:R-BTA-3371453|Reactome:R-BTA-72163|Reactome:R-BTA-9772755|Reactome:R-CEL-381340|Reactome:R-CEL-383280|Reactome:R-CEL-5250924|Reactome:R-CEL-6807505|Reactome:R-DDI-5689901|Reactome:R-DDI-6807505|Reactome:R-DDI-72163|Reactome:R-DME-212300|Reactome:R-DME-2559580|Reactome:R-…
Bpev01.c0051.g0107	9af2fbd27434d2a56ce8577bf0f4b2f5	262	MobiDBLite	mobidb-lite	consensus disorder prediction	118	138	-	T	20-09-2024	-	-	-	-
Bpev01.c0051.g0107	9af2fbd27434d2a56ce8577bf0f4b2f5	262	SMART	SM00717	sant	13	63	7.6e-15	T	20-09-2024	IPR001005	SANT/Myb domain	-	MetaCyc:PWY-4061|MetaCyc:PWY-6842|MetaCyc:PWY-7112|MetaCyc:PWY-7250|MetaCyc:PWY-7511|MetaCyc:PWY-7533|MetaCyc:PWY-7911|Reactome:R-BTA-3371453|Reactome:R-BTA-72163|Reactome:R-BTA-9772755|Reactome:R-CEL-381340|Reactome:R-CEL-383280|Reactome:R-CEL-5250924|Reactome:R-CEL-6807505|Reactome:R-DDI-5689901|Reactome:R-DDI-6807505|Reactome:R-DDI-72163|Reactome:R-DME-212300|Reactome:R-DME-2559580|Reactome:R-…
Bpev01.c0051.g0107	9af2fbd27434d2a56ce8577bf0f4b2f5	262	SMART	SM00717	sant	66	114	4e-16	T	20-09-2024	IPR001005	SANT/Myb domain	-	MetaCyc:PWY-4061|MetaCyc:PWY-6842|MetaCyc:PWY-7112|MetaCyc:PWY-7250|MetaCyc:PWY-7511|MetaCyc:PWY-7533|MetaCyc:PWY-7911|Reactome:R-BTA-3371453|Reactome:R-BTA-72163|Reactome:R-BTA-9772755|Reactome:R-CEL-381340|Reactome:R-CEL-383280|Reactome:R-CEL-5250924|Reactome:R-CEL-6807505|Reactome:R-DDI-5689901|Reactome:R-DDI-6807505|Reactome:R-DDI-72163|Reactome:R-DME-212300|Reactome:R-DME-2559580|Reactome:R-…
Bpev01.c0051.g0107	9af2fbd27434d2a56ce8577bf0f4b2f5	262	Gene3D	G3DSA:1.10.10.60	-	14	66	5.9e-19	T	20-09-2024	-	-	-	-
Bpev01.c0051.g0107	9af2fbd27434d2a56ce8577bf0f4b2f5	262	ProSiteProfiles	PS51294	Myb-type HTH DNA-binding domain profile.	66	116	22.5478	T	20-09-2024	IPR017930	Myb domain	-	Reactome:R-BTA-3371453|Reactome:R-BTA-72163|Reactome:R-BTA-9772755|Reactome:R-CEL-6807505|Reactome:R-DDI-5689901|Reactome:R-DDI-6807505|Reactome:R-DDI-72163|Reactome:R-DME-5689880|Reactome:R-DRE-3371453|Reactome:R-DRE-5689901|Reactome:R-GGA-418124|Reactome:R-HSA-110328|Reactome:R-HSA-110329|Reactome:R-HSA-110330|Reactome:R-HSA-110331|Reactome:R-HSA-1221632|Reactome:R-HSA-1251985|Reactome:R-HSA-13…
Bpev01.c0051.g0107	9af2fbd27434d2a56ce8577bf0f4b2f5	262	CDD	cd00167	SANT	16	61	2.47162e-11	T	20-09-2024	IPR001005	SANT/Myb domain	-	MetaCyc:PWY-4061|MetaCyc:PWY-6842|MetaCyc:PWY-7112|MetaCyc:PWY-7250|MetaCyc:PWY-7511|MetaCyc:PWY-7533|MetaCyc:PWY-7911|Reactome:R-BTA-3371453|Reactome:R-BTA-72163|Reactome:R-BTA-9772755|Reactome:R-CEL-381340|Reactome:R-CEL-383280|Reactome:R-CEL-5250924|Reactome:R-CEL-6807505|Reactome:R-DDI-5689901|Reactome:R-DDI-6807505|Reactome:R-DDI-72163|Reactome:R-DME-212300|Reactome:R-DME-2559580|Reactome:R-…
Bpev01.c0051.g0107	9af2fbd27434d2a56ce8577bf0f4b2f5	262	FunFam	G3DSA:1.10.10.60:FF:000302	Transcription factor TT2	70	141	1.9e-33	T	20-09-2024	-	-	-	-
Bpev01.c0051.g0107	9af2fbd27434d2a56ce8577bf0f4b2f5	262	PANTHER	PTHR47999	TRANSCRIPTION FACTOR MYB8-RELATED-RELATED	1	150	3.1e-80	T	20-09-2024	-	-	-	-
Bpev01.c0051.g0107	9af2fbd27434d2a56ce8577bf0f4b2f5	262	ProSiteProfiles	PS51294	Myb-type HTH DNA-binding domain profile.	9	65	25.898	T	20-09-2024	IPR017930	Myb domain	-	Reactome:R-BTA-3371453|Reactome:R-BTA-72163|Reactome:R-BTA-9772755|Reactome:R-CEL-6807505|Reactome:R-DDI-5689901|Reactome:R-DDI-6807505|Reactome:R-DDI-72163|Reactome:R-DME-5689880|Reactome:R-DRE-3371453|Reactome:R-DRE-5689901|Reactome:R-GGA-418124|Reactome:R-HSA-110328|Reactome:R-HSA-110329|Reactome:R-HSA-110330|Reactome:R-HSA-110331|Reactome:R-HSA-1221632|Reactome:R-HSA-1251985|Reactome:R-HSA-13…
Bpev01.c0051.g0107	9af2fbd27434d2a56ce8577bf0f4b2f5	262	ProSiteProfiles	PS50090	Myb-like domain profile.	9	61	11.5441	T	20-09-2024	IPR001005	SANT/Myb domain	-	MetaCyc:PWY-4061|MetaCyc:PWY-6842|MetaCyc:PWY-7112|MetaCyc:PWY-7250|MetaCyc:PWY-7511|MetaCyc:PWY-7533|MetaCyc:PWY-7911|Reactome:R-BTA-3371453|Reactome:R-BTA-72163|Reactome:R-BTA-9772755|Reactome:R-CEL-381340|Reactome:R-CEL-383280|Reactome:R-CEL-5250924|Reactome:R-CEL-6807505|Reactome:R-DDI-5689901|Reactome:R-DDI-6807505|Reactome:R-DDI-72163|Reactome:R-DME-212300|Reactome:R-DME-2559580|Reactome:R-…
Bpev01.c0051.g0107	9af2fbd27434d2a56ce8577bf0f4b2f5	262	FunFam	G3DSA:1.10.10.60:FF:000001	MYB-related transcription factor	13	66	4e-29	T	20-09-2024	-	-	-	-
Bpev01.c0051.g0107	9af2fbd27434d2a56ce8577bf0f4b2f5	262	Gene3D	G3DSA:1.10.10.60	-	71	144	6e-20	T	20-09-2024	-	-	-	-
Bpev01.c0469.g0010	7a18e2893c297b1a6b9f65bc434763a0	227	ProSiteProfiles	PS51294	Myb-type HTH DNA-binding domain profile.	9	61	19.1488	T	20-09-2024	IPR017930	Myb domain	-	Reactome:R-BTA-3371453|Reactome:R-BTA-72163|Reactome:R-BTA-9772755|Reactome:R-CEL-6807505|Reactome:R-DDI-5689901|Reactome:R-DDI-6807505|Reactome:R-DDI-72163|Reactome:R-DME-5689880|Reactome:R-DRE-3371453|Reactome:R-DRE-5689901|Reactome:R-GGA-418124|Reactome:R-HSA-110328|Reactome:R-HSA-110329|Reactome:R-HSA-110330|Reactome:R-HSA-110331|Reactome:R-HSA-1221632|Reactome:R-HSA-1251985|Reactome:R-HSA-13…
Bpev01.c0469.g0010	7a18e2893c297b1a6b9f65bc434763a0	227	SMART	SM00717	sant	13	63	1e-13	T	20-09-2024	IPR001005	SANT/Myb domain	-	MetaCyc:PWY-4061|MetaCyc:PWY-6842|MetaCyc:PWY-7112|MetaCyc:PWY-7250|MetaCyc:PWY-7511|MetaCyc:PWY-7533|MetaCyc:PWY-7911|Reactome:R-BTA-3371453|Reactome:R-BTA-72163|Reactome:R-BTA-9772755|Reactome:R-CEL-381340|Reactome:R-CEL-383280|Reactome:R-CEL-5250924|Reactome:R-CEL-6807505|Reactome:R-DDI-5689901|Reactome:R-DDI-6807505|Reactome:R-DDI-72163|Reactome:R-DME-212300|Reactome:R-DME-2559580|Reactome:R-…
Bpev01.c0469.g0010	7a18e2893c297b1a6b9f65bc434763a0	227	SMART	SM00717	sant	66	114	7.7e-16	T	20-09-2024	IPR001005	SANT/Myb domain	-	MetaCyc:PWY-4061|MetaCyc:PWY-6842|MetaCyc:PWY-7112|MetaCyc:PWY-7250|MetaCyc:PWY-7511|MetaCyc:PWY-7533|MetaCyc:PWY-7911|Reactome:R-BTA-3371453|Reactome:R-BTA-72163|Reactome:R-BTA-9772755|Reactome:R-CEL-381340|Reactome:R-CEL-383280|Reactome:R-CEL-5250924|Reactome:R-CEL-6807505|Reactome:R-DDI-5689901|Reactome:R-DDI-6807505|Reactome:R-DDI-72163|Reactome:R-DME-212300|Reactome:R-DME-2559580|Reactome:R-…
Bpev01.c0469.g0010	7a18e2893c297b1a6b9f65bc434763a0	227	FunFam	G3DSA:1.10.10.60:FF:000001	MYB-related transcription factor	13	66	3.8e-29	T	20-09-2024	-	-	-	-
Bpev01.c0469.g0010	7a18e2893c297b1a6b9f65bc434763a0	227	ProSiteProfiles	PS50090	Myb-like domain profile.	62	112	11.0796	T	20-09-2024	IPR001005	SANT/Myb domain	-	MetaCyc:PWY-4061|MetaCyc:PWY-6842|MetaCyc:PWY-7112|MetaCyc:PWY-7250|MetaCyc:PWY-7511|MetaCyc:PWY-7533|MetaCyc:PWY-7911|Reactome:R-BTA-3371453|Reactome:R-BTA-72163|Reactome:R-BTA-9772755|Reactome:R-CEL-381340|Reactome:R-CEL-383280|Reactome:R-CEL-5250924|Reactome:R-CEL-6807505|Reactome:R-DDI-5689901|Reactome:R-DDI-6807505|Reactome:R-DDI-72163|Reactome:R-DME-212300|Reactome:R-DME-2559580|Reactome:R-…
Bpev01.c0469.g0010	7a18e2893c297b1a6b9f65bc434763a0	227	PANTHER	PTHR10641	MYB FAMILY TRANSCRIPTION FACTOR	1	157	2.8e-65	T	20-09-2024	-	-	-	-
Bpev01.c0469.g0010	7a18e2893c297b1a6b9f65bc434763a0	227	Pfam	PF00249	Myb-like DNA-binding domain	14	61	1.5e-12	T	20-09-2024	IPR001005	SANT/Myb domain	-	MetaCyc:PWY-4061|MetaCyc:PWY-6842|MetaCyc:PWY-7112|MetaCyc:PWY-7250|MetaCyc:PWY-7511|MetaCyc:PWY-7533|MetaCyc:PWY-7911|Reactome:R-BTA-3371453|Reactome:R-BTA-72163|Reactome:R-BTA-9772755|Reactome:R-CEL-381340|Reactome:R-CEL-383280|Reactome:R-CEL-5250924|Reactome:R-CEL-6807505|Reactome:R-DDI-5689901|Reactome:R-DDI-6807505|Reactome:R-DDI-72163|Reactome:R-DME-212300|Reactome:R-DME-2559580|Reactome:R-…
Bpev01.c0469.g0010	7a18e2893c297b1a6b9f65bc434763a0	227	Pfam	PF00249	Myb-like DNA-binding domain	68	112	2.5e-14	T	20-09-2024	IPR001005	SANT/Myb domain	-	MetaCyc:PWY-4061|MetaCyc:PWY-6842|MetaCyc:PWY-7112|MetaCyc:PWY-7250|MetaCyc:PWY-7511|MetaCyc:PWY-7533|MetaCyc:PWY-7911|Reactome:R-BTA-3371453|Reactome:R-BTA-72163|Reactome:R-BTA-9772755|Reactome:R-CEL-381340|Reactome:R-CEL-383280|Reactome:R-CEL-5250924|Reactome:R-CEL-6807505|Reactome:R-DDI-5689901|Reactome:R-DDI-6807505|Reactome:R-DDI-72163|Reactome:R-DME-212300|Reactome:R-DME-2559580|Reactome:R-…
Bpev01.c0469.g0010	7a18e2893c297b1a6b9f65bc434763a0	227	ProSiteProfiles	PS50090	Myb-like domain profile.	9	61	11.1493	T	20-09-2024	IPR001005	SANT/Myb domain	-	MetaCyc:PWY-4061|MetaCyc:PWY-6842|MetaCyc:PWY-7112|MetaCyc:PWY-7250|MetaCyc:PWY-7511|MetaCyc:PWY-7533|MetaCyc:PWY-7911|Reactome:R-BTA-3371453|Reactome:R-BTA-72163|Reactome:R-BTA-9772755|Reactome:R-CEL-381340|Reactome:R-CEL-383280|Reactome:R-CEL-5250924|Reactome:R-CEL-6807505|Reactome:R-DDI-5689901|Reactome:R-DDI-6807505|Reactome:R-DDI-72163|Reactome:R-DME-212300|Reactome:R-DME-2559580|Reactome:R-…
Bpev01.c0469.g0010	7a18e2893c297b1a6b9f65bc434763a0	227	Gene3D	G3DSA:1.10.10.60	-	7	67	1.3e-18	T	20-09-2024	-	-	-	-
Bpev01.c0469.g0010	7a18e2893c297b1a6b9f65bc434763a0	227	ProSiteProfiles	PS51294	Myb-type HTH DNA-binding domain profile.	62	116	25.0818	T	20-09-2024	IPR017930	Myb domain	-	Reactome:R-BTA-3371453|Reactome:R-BTA-72163|Reactome:R-BTA-9772755|Reactome:R-CEL-6807505|Reactome:R-DDI-5689901|Reactome:R-DDI-6807505|Reactome:R-DDI-72163|Reactome:R-DME-5689880|Reactome:R-DRE-3371453|Reactome:R-DRE-5689901|Reactome:R-GGA-418124|Reactome:R-HSA-110328|Reactome:R-HSA-110329|Reactome:R-HSA-110330|Reactome:R-HSA-110331|Reactome:R-HSA-1221632|Reactome:R-HSA-1251985|Reactome:R-HSA-13…
Bpev01.c0469.g0010	7a18e2893c297b1a6b9f65bc434763a0	227	SUPERFAMILY	SSF46689	Homeodomain-like	11	108	2.13e-31	T	20-09-2024	IPR009057	Homedomain-like superfamily	-	MetaCyc:PWY-2722|MetaCyc:PWY-2723|MetaCyc:PWY-2961|MetaCyc:PWY-3602|MetaCyc:PWY-361|MetaCyc:PWY-4801|MetaCyc:PWY-4922|MetaCyc:PWY-5048|MetaCyc:PWY-5129|MetaCyc:PWY-5132|MetaCyc:PWY-5133|MetaCyc:PWY-5139|MetaCyc:PWY-5175|MetaCyc:PWY-5268|MetaCyc:PWY-5284|MetaCyc:PWY-5292|MetaCyc:PWY-5307|MetaCyc:PWY-5313|MetaCyc:PWY-5317|MetaCyc:PWY-5318|MetaCyc:PWY-5353|MetaCyc:PWY-5368|MetaCyc:PWY-5400|MetaCyc:P…
Bpev01.c0469.g0010	7a18e2893c297b1a6b9f65bc434763a0	227	CDD	cd00167	SANT	16	61	5.74642e-10	T	20-09-2024	IPR001005	SANT/Myb domain	-	MetaCyc:PWY-4061|MetaCyc:PWY-6842|MetaCyc:PWY-7112|MetaCyc:PWY-7250|MetaCyc:PWY-7511|MetaCyc:PWY-7533|MetaCyc:PWY-7911|Reactome:R-BTA-3371453|Reactome:R-BTA-72163|Reactome:R-BTA-9772755|Reactome:R-CEL-381340|Reactome:R-CEL-383280|Reactome:R-CEL-5250924|Reactome:R-CEL-6807505|Reactome:R-DDI-5689901|Reactome:R-DDI-6807505|Reactome:R-DDI-72163|Reactome:R-DME-212300|Reactome:R-DME-2559580|Reactome:R-…
Bpev01.c0469.g0010	7a18e2893c297b1a6b9f65bc434763a0	227	CDD	cd00167	SANT	69	112	3.05478e-12	T	20-09-2024	IPR001005	SANT/Myb domain	-	MetaCyc:PWY-4061|MetaCyc:PWY-6842|MetaCyc:PWY-7112|MetaCyc:PWY-7250|MetaCyc:PWY-7511|MetaCyc:PWY-7533|MetaCyc:PWY-7911|Reactome:R-BTA-3371453|Reactome:R-BTA-72163|Reactome:R-BTA-9772755|Reactome:R-CEL-381340|Reactome:R-CEL-383280|Reactome:R-CEL-5250924|Reactome:R-CEL-6807505|Reactome:R-DDI-5689901|Reactome:R-DDI-6807505|Reactome:R-DDI-72163|Reactome:R-DME-212300|Reactome:R-DME-2559580|Reactome:R-…
Bpev01.c0469.g0010	7a18e2893c297b1a6b9f65bc434763a0	227	Gene3D	G3DSA:1.10.10.60	-	68	142	1.5e-22	T	20-09-2024	-	-	-	-
Bpev01.c0126.g0042	a3bda89452271e0fc4e84046fe72df57	363	SMART	SM00717	sant	66	114	1.6e-13	T	20-09-2024	IPR001005	SANT/Myb domain	-	MetaCyc:PWY-4061|MetaCyc:PWY-6842|MetaCyc:PWY-7112|MetaCyc:PWY-7250|MetaCyc:PWY-7511|MetaCyc:PWY-7533|MetaCyc:PWY-7911|Reactome:R-BTA-3371453|Reactome:R-BTA-72163|Reactome:R-BTA-9772755|Reactome:R-CEL-381340|Reactome:R-CEL-383280|Reactome:R-CEL-5250924|Reactome:R-CEL-6807505|Reactome:R-DDI-5689901|Reactome:R-DDI-6807505|Reactome:R-DDI-72163|Reactome:R-DME-212300|Reactome:R-DME-2559580|Reactome:R-…
Bpev01.c0126.g0042	a3bda89452271e0fc4e84046fe72df57	363	SMART	SM00717	sant	13	63	4.1e-12	T	20-09-2024	IPR001005	SANT/Myb domain	-	MetaCyc:PWY-4061|MetaCyc:PWY-6842|MetaCyc:PWY-7112|MetaCyc:PWY-7250|MetaCyc:PWY-7511|MetaCyc:PWY-7533|MetaCyc:PWY-7911|Reactome:R-BTA-3371453|Reactome:R-BTA-72163|Reactome:R-BTA-9772755|Reactome:R-CEL-381340|Reactome:R-CEL-383280|Reactome:R-CEL-5250924|Reactome:R-CEL-6807505|Reactome:R-DDI-5689901|Reactome:R-DDI-6807505|Reactome:R-DDI-72163|Reactome:R-DME-212300|Reactome:R-DME-2559580|Reactome:R-…
Bpev01.c0126.g0042	a3bda89452271e0fc4e84046fe72df57	363	FunFam	G3DSA:1.10.10.60:FF:000268	Transcription factor MYB86	69	137	1.7e-41	T	20-09-2024	-	-	-	-
Bpev01.c0126.g0042	a3bda89452271e0fc4e84046fe72df57	363	Gene3D	G3DSA:1.10.10.60	-	11	67	1.1e-18	T	20-09-2024	-	-	-	-
Bpev01.c0126.g0042	a3bda89452271e0fc4e84046fe72df57	363	SUPERFAMILY	SSF46689	Homeodomain-like	12	108	6.36e-29	T	20-09-2024	IPR009057	Homedomain-like superfamily	-	MetaCyc:PWY-2722|MetaCyc:PWY-2723|MetaCyc:PWY-2961|MetaCyc:PWY-3602|MetaCyc:PWY-361|MetaCyc:PWY-4801|MetaCyc:PWY-4922|MetaCyc:PWY-5048|MetaCyc:PWY-5129|MetaCyc:PWY-5132|MetaCyc:PWY-5133|MetaCyc:PWY-5139|MetaCyc:PWY-5175|MetaCyc:PWY-5268|MetaCyc:PWY-5284|MetaCyc:PWY-5292|MetaCyc:PWY-5307|MetaCyc:PWY-5313|MetaCyc:PWY-5317|MetaCyc:PWY-5318|MetaCyc:PWY-5353|MetaCyc:PWY-5368|MetaCyc:PWY-5400|MetaCyc:P…
Bpev01.c0126.g0042	a3bda89452271e0fc4e84046fe72df57	363	ProSiteProfiles	PS50090	Myb-like domain profile.	9	61	10.8474	T	20-09-2024	IPR001005	SANT/Myb domain	-	MetaCyc:PWY-4061|MetaCyc:PWY-6842|MetaCyc:PWY-7112|MetaCyc:PWY-7250|MetaCyc:PWY-7511|MetaCyc:PWY-7533|MetaCyc:PWY-7911|Reactome:R-BTA-3371453|Reactome:R-BTA-72163|Reactome:R-BTA-9772755|Reactome:R-CEL-381340|Reactome:R-CEL-383280|Reactome:R-CEL-5250924|Reactome:R-CEL-6807505|Reactome:R-DDI-5689901|Reactome:R-DDI-6807505|Reactome:R-DDI-72163|Reactome:R-DME-212300|Reactome:R-DME-2559580|Reactome:R-…
Bpev01.c0126.g0042	a3bda89452271e0fc4e84046fe72df57	363	CDD	cd00167	SANT	17	61	3.05544e-11	T	20-09-2024	IPR001005	SANT/Myb domain	-	MetaCyc:PWY-4061|MetaCyc:PWY-6842|MetaCyc:PWY-7112|MetaCyc:PWY-7250|MetaCyc:PWY-7511|MetaCyc:PWY-7533|MetaCyc:PWY-7911|Reactome:R-BTA-3371453|Reactome:R-BTA-72163|Reactome:R-BTA-9772755|Reactome:R-CEL-381340|Reactome:R-CEL-383280|Reactome:R-CEL-5250924|Reactome:R-CEL-6807505|Reactome:R-DDI-5689901|Reactome:R-DDI-6807505|Reactome:R-DDI-72163|Reactome:R-DME-212300|Reactome:R-DME-2559580|Reactome:R-…
Bpev01.c0126.g0042	a3bda89452271e0fc4e84046fe72df57	363	ProSiteProfiles	PS51294	Myb-type HTH DNA-binding domain profile.	9	65	24.0736	T	20-09-2024	IPR017930	Myb domain	-	Reactome:R-BTA-3371453|Reactome:R-BTA-72163|Reactome:R-BTA-9772755|Reactome:R-CEL-6807505|Reactome:R-DDI-5689901|Reactome:R-DDI-6807505|Reactome:R-DDI-72163|Reactome:R-DME-5689880|Reactome:R-DRE-3371453|Reactome:R-DRE-5689901|Reactome:R-GGA-418124|Reactome:R-HSA-110328|Reactome:R-HSA-110329|Reactome:R-HSA-110330|Reactome:R-HSA-110331|Reactome:R-HSA-1221632|Reactome:R-HSA-1251985|Reactome:R-HSA-13…
Bpev01.c0126.g0042	a3bda89452271e0fc4e84046fe72df57	363	Pfam	PF00249	Myb-like DNA-binding domain	14	61	2.8e-12	T	20-09-2024	IPR001005	SANT/Myb domain	-	MetaCyc:PWY-4061|MetaCyc:PWY-6842|MetaCyc:PWY-7112|MetaCyc:PWY-7250|MetaCyc:PWY-7511|MetaCyc:PWY-7533|MetaCyc:PWY-7911|Reactome:R-BTA-3371453|Reactome:R-BTA-72163|Reactome:R-BTA-9772755|Reactome:R-CEL-381340|Reactome:R-CEL-383280|Reactome:R-CEL-5250924|Reactome:R-CEL-6807505|Reactome:R-DDI-5689901|Reactome:R-DDI-6807505|Reactome:R-DDI-72163|Reactome:R-DME-212300|Reactome:R-DME-2559580|Reactome:R-…
Bpev01.c0126.g0042	a3bda89452271e0fc4e84046fe72df57	363	Pfam	PF00249	Myb-like DNA-binding domain	67	110	4.4e-12	T	20-09-2024	IPR001005	SANT/Myb domain	-	MetaCyc:PWY-4061|MetaCyc:PWY-6842|MetaCyc:PWY-7112|MetaCyc:PWY-7250|MetaCyc:PWY-7511|MetaCyc:PWY-7533|MetaCyc:PWY-7911|Reactome:R-BTA-3371453|Reactome:R-BTA-72163|Reactome:R-BTA-9772755|Reactome:R-CEL-381340|Reactome:R-CEL-383280|Reactome:R-CEL-5250924|Reactome:R-CEL-6807505|Reactome:R-DDI-5689901|Reactome:R-DDI-6807505|Reactome:R-DDI-72163|Reactome:R-DME-212300|Reactome:R-DME-2559580|Reactome:R-…
Bpev01.c0126.g0042	a3bda89452271e0fc4e84046fe72df57	363	ProSiteProfiles	PS50090	Myb-like domain profile.	62	112	10.1855	T	20-09-2024	IPR001005	SANT/Myb domain	-	MetaCyc:PWY-4061|MetaCyc:PWY-6842|MetaCyc:PWY-7112|MetaCyc:PWY-7250|MetaCyc:PWY-7511|MetaCyc:PWY-7533|MetaCyc:PWY-7911|Reactome:R-BTA-3371453|Reactome:R-BTA-72163|Reactome:R-BTA-9772755|Reactome:R-CEL-381340|Reactome:R-CEL-383280|Reactome:R-CEL-5250924|Reactome:R-CEL-6807505|Reactome:R-DDI-5689901|Reactome:R-DDI-6807505|Reactome:R-DDI-72163|Reactome:R-DME-212300|Reactome:R-DME-2559580|Reactome:R-…
Bpev01.c0126.g0042	a3bda89452271e0fc4e84046fe72df57	363	FunFam	G3DSA:1.10.10.60:FF:000158	MYB transcription factor	11	67	8.3e-39	T	20-09-2024	-	-	-	-
Bpev01.c0126.g0042	a3bda89452271e0fc4e84046fe72df57	363	CDD	cd00167	SANT	70	112	1.39978e-10	T	20-09-2024	IPR001005	SANT/Myb domain	-	MetaCyc:PWY-4061|MetaCyc:PWY-6842|MetaCyc:PWY-7112|MetaCyc:PWY-7250|MetaCyc:PWY-7511|MetaCyc:PWY-7533|MetaCyc:PWY-7911|Reactome:R-BTA-3371453|Reactome:R-BTA-72163|Reactome:R-BTA-9772755|Reactome:R-CEL-381340|Reactome:R-CEL-383280|Reactome:R-CEL-5250924|Reactome:R-CEL-6807505|Reactome:R-DDI-5689901|Reactome:R-DDI-6807505|Reactome:R-DDI-72163|Reactome:R-DME-212300|Reactome:R-DME-2559580|Reactome:R-…
Bpev01.c0126.g0042	a3bda89452271e0fc4e84046fe72df57	363	Gene3D	G3DSA:1.10.10.60	-	68	144	1.6e-20	T	20-09-2024	-	-	-	-
Bpev01.c0126.g0042	a3bda89452271e0fc4e84046fe72df57	363	PANTHER	PTHR47997	MYB DOMAIN PROTEIN 55	1	327	1.9e-94	T	20-09-2024	IPR051953	Plant secondary wall-associated transcription factors	-	-
Bpev01.c0126.g0042	a3bda89452271e0fc4e84046fe72df57	363	ProSiteProfiles	PS51294	Myb-type HTH DNA-binding domain profile.	66	116	20.7881	T	20-09-2024	IPR017930	Myb domain	-	Reactome:R-BTA-3371453|Reactome:R-BTA-72163|Reactome:R-BTA-9772755|Reactome:R-CEL-6807505|Reactome:R-DDI-5689901|Reactome:R-DDI-6807505|Reactome:R-DDI-72163|Reactome:R-DME-5689880|Reactome:R-DRE-3371453|Reactome:R-DRE-5689901|Reactome:R-GGA-418124|Reactome:R-HSA-110328|Reactome:R-HSA-110329|Reactome:R-HSA-110330|Reactome:R-HSA-110331|Reactome:R-HSA-1221632|Reactome:R-HSA-1251985|Reactome:R-HSA-13…
Bpev01.c0237.g0004	85cae461fbd39e07a0046c1158c13881	284	SUPERFAMILY	SSF46689	Homeodomain-like	12	108	1.33e-27	T	20-09-2024	IPR009057	Homedomain-like superfamily	-	MetaCyc:PWY-2722|MetaCyc:PWY-2723|MetaCyc:PWY-2961|MetaCyc:PWY-3602|MetaCyc:PWY-361|MetaCyc:PWY-4801|MetaCyc:PWY-4922|MetaCyc:PWY-5048|MetaCyc:PWY-5129|MetaCyc:PWY-5132|MetaCyc:PWY-5133|MetaCyc:PWY-5139|MetaCyc:PWY-5175|MetaCyc:PWY-5268|MetaCyc:PWY-5284|MetaCyc:PWY-5292|MetaCyc:PWY-5307|MetaCyc:PWY-5313|MetaCyc:PWY-5317|MetaCyc:PWY-5318|MetaCyc:PWY-5353|MetaCyc:PWY-5368|MetaCyc:PWY-5400|MetaCyc:P…
Bpev01.c0237.g0004	85cae461fbd39e07a0046c1158c13881	284	CDD	cd00167	SANT	71	112	4.83354e-11	T	20-09-2024	IPR001005	SANT/Myb domain	-	MetaCyc:PWY-4061|MetaCyc:PWY-6842|MetaCyc:PWY-7112|MetaCyc:PWY-7250|MetaCyc:PWY-7511|MetaCyc:PWY-7533|MetaCyc:PWY-7911|Reactome:R-BTA-3371453|Reactome:R-BTA-72163|Reactome:R-BTA-9772755|Reactome:R-CEL-381340|Reactome:R-CEL-383280|Reactome:R-CEL-5250924|Reactome:R-CEL-6807505|Reactome:R-DDI-5689901|Reactome:R-DDI-6807505|Reactome:R-DDI-72163|Reactome:R-DME-212300|Reactome:R-DME-2559580|Reactome:R-…
Bpev01.c0237.g0004	85cae461fbd39e07a0046c1158c13881	284	MobiDBLite	mobidb-lite	consensus disorder prediction	110	149	-	T	20-09-2024	-	-	-	-
Bpev01.c0237.g0004	85cae461fbd39e07a0046c1158c13881	284	PANTHER	PTHR47999	TRANSCRIPTION FACTOR MYB8-RELATED-RELATED	1	192	5e-83	T	20-09-2024	-	-	-	-
Bpev01.c0237.g0004	85cae461fbd39e07a0046c1158c13881	284	ProSiteProfiles	PS50090	Myb-like domain profile.	62	112	10.2435	T	20-09-2024	IPR001005	SANT/Myb domain	-	MetaCyc:PWY-4061|MetaCyc:PWY-6842|MetaCyc:PWY-7112|MetaCyc:PWY-7250|MetaCyc:PWY-7511|MetaCyc:PWY-7533|MetaCyc:PWY-7911|Reactome:R-BTA-3371453|Reactome:R-BTA-72163|Reactome:R-BTA-9772755|Reactome:R-CEL-381340|Reactome:R-CEL-383280|Reactome:R-CEL-5250924|Reactome:R-CEL-6807505|Reactome:R-DDI-5689901|Reactome:R-DDI-6807505|Reactome:R-DDI-72163|Reactome:R-DME-212300|Reactome:R-DME-2559580|Reactome:R-…
Bpev01.c0237.g0004	85cae461fbd39e07a0046c1158c13881	284	Pfam	PF00249	Myb-like DNA-binding domain	67	112	7.5e-13	T	20-09-2024	IPR001005	SANT/Myb domain	-	MetaCyc:PWY-4061|MetaCyc:PWY-6842|MetaCyc:PWY-7112|MetaCyc:PWY-7250|MetaCyc:PWY-7511|MetaCyc:PWY-7533|MetaCyc:PWY-7911|Reactome:R-BTA-3371453|Reactome:R-BTA-72163|Reactome:R-BTA-9772755|Reactome:R-CEL-381340|Reactome:R-CEL-383280|Reactome:R-CEL-5250924|Reactome:R-CEL-6807505|Reactome:R-DDI-5689901|Reactome:R-DDI-6807505|Reactome:R-DDI-72163|Reactome:R-DME-212300|Reactome:R-DME-2559580|Reactome:R-…
Bpev01.c0237.g0004	85cae461fbd39e07a0046c1158c13881	284	Pfam	PF00249	Myb-like DNA-binding domain	14	61	3.6e-11	T	20-09-2024	IPR001005	SANT/Myb domain	-	MetaCyc:PWY-4061|MetaCyc:PWY-6842|MetaCyc:PWY-7112|MetaCyc:PWY-7250|MetaCyc:PWY-7511|MetaCyc:PWY-7533|MetaCyc:PWY-7911|Reactome:R-BTA-3371453|Reactome:R-BTA-72163|Reactome:R-BTA-9772755|Reactome:R-CEL-381340|Reactome:R-CEL-383280|Reactome:R-CEL-5250924|Reactome:R-CEL-6807505|Reactome:R-DDI-5689901|Reactome:R-DDI-6807505|Reactome:R-DDI-72163|Reactome:R-DME-212300|Reactome:R-DME-2559580|Reactome:R-…
Bpev01.c0237.g0004	85cae461fbd39e07a0046c1158c13881	284	ProSiteProfiles	PS51294	Myb-type HTH DNA-binding domain profile.	9	61	16.9128	T	20-09-2024	IPR017930	Myb domain	-	Reactome:R-BTA-3371453|Reactome:R-BTA-72163|Reactome:R-BTA-9772755|Reactome:R-CEL-6807505|Reactome:R-DDI-5689901|Reactome:R-DDI-6807505|Reactome:R-DDI-72163|Reactome:R-DME-5689880|Reactome:R-DRE-3371453|Reactome:R-DRE-5689901|Reactome:R-GGA-418124|Reactome:R-HSA-110328|Reactome:R-HSA-110329|Reactome:R-HSA-110330|Reactome:R-HSA-110331|Reactome:R-HSA-1221632|Reactome:R-HSA-1251985|Reactome:R-HSA-13…
Bpev01.c0237.g0004	85cae461fbd39e07a0046c1158c13881	284	FunFam	G3DSA:1.10.10.60:FF:000001	MYB-related transcription factor	13	66	3e-30	T	20-09-2024	-	-	-	-
Bpev01.c0237.g0004	85cae461fbd39e07a0046c1158c13881	284	FunFam	G3DSA:1.10.10.60:FF:000302	Transcription factor TT2	70	140	1.9e-33	T	20-09-2024	-	-	-	-
Bpev01.c0237.g0004	85cae461fbd39e07a0046c1158c13881	284	SMART	SM00717	sant	66	114	6.5e-15	T	20-09-2024	IPR001005	SANT/Myb domain	-	MetaCyc:PWY-4061|MetaCyc:PWY-6842|MetaCyc:PWY-7112|MetaCyc:PWY-7250|MetaCyc:PWY-7511|MetaCyc:PWY-7533|MetaCyc:PWY-7911|Reactome:R-BTA-3371453|Reactome:R-BTA-72163|Reactome:R-BTA-9772755|Reactome:R-CEL-381340|Reactome:R-CEL-383280|Reactome:R-CEL-5250924|Reactome:R-CEL-6807505|Reactome:R-DDI-5689901|Reactome:R-DDI-6807505|Reactome:R-DDI-72163|Reactome:R-DME-212300|Reactome:R-DME-2559580|Reactome:R-…
Bpev01.c0237.g0004	85cae461fbd39e07a0046c1158c13881	284	SMART	SM00717	sant	13	63	1.8e-12	T	20-09-2024	IPR001005	SANT/Myb domain	-	MetaCyc:PWY-4061|MetaCyc:PWY-6842|MetaCyc:PWY-7112|MetaCyc:PWY-7250|MetaCyc:PWY-7511|MetaCyc:PWY-7533|MetaCyc:PWY-7911|Reactome:R-BTA-3371453|Reactome:R-BTA-72163|Reactome:R-BTA-9772755|Reactome:R-CEL-381340|Reactome:R-CEL-383280|Reactome:R-CEL-5250924|Reactome:R-CEL-6807505|Reactome:R-DDI-5689901|Reactome:R-DDI-6807505|Reactome:R-DDI-72163|Reactome:R-DME-212300|Reactome:R-DME-2559580|Reactome:R-…
Bpev01.c0237.g0004	85cae461fbd39e07a0046c1158c13881	284	Gene3D	G3DSA:1.10.10.60	-	14	66	3.7e-17	T	20-09-2024	-	-	-	-
Bpev01.c0237.g0004	85cae461fbd39e07a0046c1158c13881	284	MobiDBLite	mobidb-lite	consensus disorder prediction	110	136	-	T	20-09-2024	-	-	-	-
Bpev01.c0237.g0004	85cae461fbd39e07a0046c1158c13881	284	ProSiteProfiles	PS50090	Myb-like domain profile.	9	61	10.859	T	20-09-2024	IPR001005	SANT/Myb domain	-	MetaCyc:PWY-4061|MetaCyc:PWY-6842|MetaCyc:PWY-7112|MetaCyc:PWY-7250|MetaCyc:PWY-7511|MetaCyc:PWY-7533|MetaCyc:PWY-7911|Reactome:R-BTA-3371453|Reactome:R-BTA-72163|Reactome:R-BTA-9772755|Reactome:R-CEL-381340|Reactome:R-CEL-383280|Reactome:R-CEL-5250924|Reactome:R-CEL-6807505|Reactome:R-DDI-5689901|Reactome:R-DDI-6807505|Reactome:R-DDI-72163|Reactome:R-DME-212300|Reactome:R-DME-2559580|Reactome:R-…
Bpev01.c0237.g0004	85cae461fbd39e07a0046c1158c13881	284	ProSiteProfiles	PS51294	Myb-type HTH DNA-binding domain profile.	62	116	24.6533	T	20-09-2024	IPR017930	Myb domain	-	Reactome:R-BTA-3371453|Reactome:R-BTA-72163|Reactome:R-BTA-9772755|Reactome:R-CEL-6807505|Reactome:R-DDI-5689901|Reactome:R-DDI-6807505|Reactome:R-DDI-72163|Reactome:R-DME-5689880|Reactome:R-DRE-3371453|Reactome:R-DRE-5689901|Reactome:R-GGA-418124|Reactome:R-HSA-110328|Reactome:R-HSA-110329|Reactome:R-HSA-110330|Reactome:R-HSA-110331|Reactome:R-HSA-1221632|Reactome:R-HSA-1251985|Reactome:R-HSA-13…
Bpev01.c0237.g0004	85cae461fbd39e07a0046c1158c13881	284	CDD	cd00167	SANT	16	61	3.85444e-09	T	20-09-2024	IPR001005	SANT/Myb domain	-	MetaCyc:PWY-4061|MetaCyc:PWY-6842|MetaCyc:PWY-7112|MetaCyc:PWY-7250|MetaCyc:PWY-7511|MetaCyc:PWY-7533|MetaCyc:PWY-7911|Reactome:R-BTA-3371453|Reactome:R-BTA-72163|Reactome:R-BTA-9772755|Reactome:R-CEL-381340|Reactome:R-CEL-383280|Reactome:R-CEL-5250924|Reactome:R-CEL-6807505|Reactome:R-DDI-5689901|Reactome:R-DDI-6807505|Reactome:R-DDI-72163|Reactome:R-DME-212300|Reactome:R-DME-2559580|Reactome:R-…
Bpev01.c0237.g0004	85cae461fbd39e07a0046c1158c13881	284	Gene3D	G3DSA:1.10.10.60	-	70	143	7.3e-21	T	20-09-2024	-	-	-	-
Bpev01.c0581.g0010	ba6d606ee2a4e9b0eb7e080847634aa7	293	PANTHER	PTHR45675	MYB TRANSCRIPTION FACTOR-RELATED-RELATED	13	167	1.3e-86	T	20-09-2024	IPR044676	MYB-like transcription factor EOBI/EOBII-like, plant	GO:0003700(InterPro)|GO:0005634(PANTHER)|GO:0006355(PANTHER)|GO:0006355(InterPro)|GO:0043565(InterPro)|GO:0043565(PANTHER)	-
Bpev01.c0581.g0010	ba6d606ee2a4e9b0eb7e080847634aa7	293	MobiDBLite	mobidb-lite	consensus disorder prediction	159	186	-	T	20-09-2024	-	-	-	-
Bpev01.c0581.g0010	ba6d606ee2a4e9b0eb7e080847634aa7	293	Pfam	PF00249	Myb-like DNA-binding domain	74	116	3.4e-13	T	20-09-2024	IPR001005	SANT/Myb domain	-	MetaCyc:PWY-4061|MetaCyc:PWY-6842|MetaCyc:PWY-7112|MetaCyc:PWY-7250|MetaCyc:PWY-7511|MetaCyc:PWY-7533|MetaCyc:PWY-7911|Reactome:R-BTA-3371453|Reactome:R-BTA-72163|Reactome:R-BTA-9772755|Reactome:R-CEL-381340|Reactome:R-CEL-383280|Reactome:R-CEL-5250924|Reactome:R-CEL-6807505|Reactome:R-DDI-5689901|Reactome:R-DDI-6807505|Reactome:R-DDI-72163|Reactome:R-DME-212300|Reactome:R-DME-2559580|Reactome:R-…
Bpev01.c0581.g0010	ba6d606ee2a4e9b0eb7e080847634aa7	293	Pfam	PF00249	Myb-like DNA-binding domain	20	67	4e-14	T	20-09-2024	IPR001005	SANT/Myb domain	-	MetaCyc:PWY-4061|MetaCyc:PWY-6842|MetaCyc:PWY-7112|MetaCyc:PWY-7250|MetaCyc:PWY-7511|MetaCyc:PWY-7533|MetaCyc:PWY-7911|Reactome:R-BTA-3371453|Reactome:R-BTA-72163|Reactome:R-BTA-9772755|Reactome:R-CEL-381340|Reactome:R-CEL-383280|Reactome:R-CEL-5250924|Reactome:R-CEL-6807505|Reactome:R-DDI-5689901|Reactome:R-DDI-6807505|Reactome:R-DDI-72163|Reactome:R-DME-212300|Reactome:R-DME-2559580|Reactome:R-…
Bpev01.c0581.g0010	ba6d606ee2a4e9b0eb7e080847634aa7	293	ProSiteProfiles	PS51294	Myb-type HTH DNA-binding domain profile.	15	71	26.5322	T	20-09-2024	IPR017930	Myb domain	-	Reactome:R-BTA-3371453|Reactome:R-BTA-72163|Reactome:R-BTA-9772755|Reactome:R-CEL-6807505|Reactome:R-DDI-5689901|Reactome:R-DDI-6807505|Reactome:R-DDI-72163|Reactome:R-DME-5689880|Reactome:R-DRE-3371453|Reactome:R-DRE-5689901|Reactome:R-GGA-418124|Reactome:R-HSA-110328|Reactome:R-HSA-110329|Reactome:R-HSA-110330|Reactome:R-HSA-110331|Reactome:R-HSA-1221632|Reactome:R-HSA-1251985|Reactome:R-HSA-13…
Bpev01.c0581.g0010	ba6d606ee2a4e9b0eb7e080847634aa7	293	CDD	cd00167	SANT	77	116	2.00575e-11	T	20-09-2024	IPR001005	SANT/Myb domain	-	MetaCyc:PWY-4061|MetaCyc:PWY-6842|MetaCyc:PWY-7112|MetaCyc:PWY-7250|MetaCyc:PWY-7511|MetaCyc:PWY-7533|MetaCyc:PWY-7911|Reactome:R-BTA-3371453|Reactome:R-BTA-72163|Reactome:R-BTA-9772755|Reactome:R-CEL-381340|Reactome:R-CEL-383280|Reactome:R-CEL-5250924|Reactome:R-CEL-6807505|Reactome:R-DDI-5689901|Reactome:R-DDI-6807505|Reactome:R-DDI-72163|Reactome:R-DME-212300|Reactome:R-DME-2559580|Reactome:R-…
Bpev01.c0581.g0010	ba6d606ee2a4e9b0eb7e080847634aa7	293	SUPERFAMILY	SSF46689	Homeodomain-like	18	114	2.24e-30	T	20-09-2024	IPR009057	Homedomain-like superfamily	-	MetaCyc:PWY-2722|MetaCyc:PWY-2723|MetaCyc:PWY-2961|MetaCyc:PWY-3602|MetaCyc:PWY-361|MetaCyc:PWY-4801|MetaCyc:PWY-4922|MetaCyc:PWY-5048|MetaCyc:PWY-5129|MetaCyc:PWY-5132|MetaCyc:PWY-5133|MetaCyc:PWY-5139|MetaCyc:PWY-5175|MetaCyc:PWY-5268|MetaCyc:PWY-5284|MetaCyc:PWY-5292|MetaCyc:PWY-5307|MetaCyc:PWY-5313|MetaCyc:PWY-5317|MetaCyc:PWY-5318|MetaCyc:PWY-5353|MetaCyc:PWY-5368|MetaCyc:PWY-5400|MetaCyc:P…
Bpev01.c0581.g0010	ba6d606ee2a4e9b0eb7e080847634aa7	293	CDD	cd00167	SANT	22	67	5.67088e-13	T	20-09-2024	IPR001005	SANT/Myb domain	-	MetaCyc:PWY-4061|MetaCyc:PWY-6842|MetaCyc:PWY-7112|MetaCyc:PWY-7250|MetaCyc:PWY-7511|MetaCyc:PWY-7533|MetaCyc:PWY-7911|Reactome:R-BTA-3371453|Reactome:R-BTA-72163|Reactome:R-BTA-9772755|Reactome:R-CEL-381340|Reactome:R-CEL-383280|Reactome:R-CEL-5250924|Reactome:R-CEL-6807505|Reactome:R-DDI-5689901|Reactome:R-DDI-6807505|Reactome:R-DDI-72163|Reactome:R-DME-212300|Reactome:R-DME-2559580|Reactome:R-…
Bpev01.c0581.g0010	ba6d606ee2a4e9b0eb7e080847634aa7	293	ProSiteProfiles	PS50090	Myb-like domain profile.	15	67	12.1131	T	20-09-2024	IPR001005	SANT/Myb domain	-	MetaCyc:PWY-4061|MetaCyc:PWY-6842|MetaCyc:PWY-7112|MetaCyc:PWY-7250|MetaCyc:PWY-7511|MetaCyc:PWY-7533|MetaCyc:PWY-7911|Reactome:R-BTA-3371453|Reactome:R-BTA-72163|Reactome:R-BTA-9772755|Reactome:R-CEL-381340|Reactome:R-CEL-383280|Reactome:R-CEL-5250924|Reactome:R-CEL-6807505|Reactome:R-DDI-5689901|Reactome:R-DDI-6807505|Reactome:R-DDI-72163|Reactome:R-DME-212300|Reactome:R-DME-2559580|Reactome:R-…
Bpev01.c0581.g0010	ba6d606ee2a4e9b0eb7e080847634aa7	293	SMART	SM00717	sant	72	120	3.3e-14	T	20-09-2024	IPR001005	SANT/Myb domain	-	MetaCyc:PWY-4061|MetaCyc:PWY-6842|MetaCyc:PWY-7112|MetaCyc:PWY-7250|MetaCyc:PWY-7511|MetaCyc:PWY-7533|MetaCyc:PWY-7911|Reactome:R-BTA-3371453|Reactome:R-BTA-72163|Reactome:R-BTA-9772755|Reactome:R-CEL-381340|Reactome:R-CEL-383280|Reactome:R-CEL-5250924|Reactome:R-CEL-6807505|Reactome:R-DDI-5689901|Reactome:R-DDI-6807505|Reactome:R-DDI-72163|Reactome:R-DME-212300|Reactome:R-DME-2559580|Reactome:R-…
Bpev01.c0581.g0010	ba6d606ee2a4e9b0eb7e080847634aa7	293	SMART	SM00717	sant	19	69	1.2e-16	T	20-09-2024	IPR001005	SANT/Myb domain	-	MetaCyc:PWY-4061|MetaCyc:PWY-6842|MetaCyc:PWY-7112|MetaCyc:PWY-7250|MetaCyc:PWY-7511|MetaCyc:PWY-7533|MetaCyc:PWY-7911|Reactome:R-BTA-3371453|Reactome:R-BTA-72163|Reactome:R-BTA-9772755|Reactome:R-CEL-381340|Reactome:R-CEL-383280|Reactome:R-CEL-5250924|Reactome:R-CEL-6807505|Reactome:R-DDI-5689901|Reactome:R-DDI-6807505|Reactome:R-DDI-72163|Reactome:R-DME-212300|Reactome:R-DME-2559580|Reactome:R-…
Bpev01.c0581.g0010	ba6d606ee2a4e9b0eb7e080847634aa7	293	ProSiteProfiles	PS51294	Myb-type HTH DNA-binding domain profile.	72	122	21.6667	T	20-09-2024	IPR017930	Myb domain	-	Reactome:R-BTA-3371453|Reactome:R-BTA-72163|Reactome:R-BTA-9772755|Reactome:R-CEL-6807505|Reactome:R-DDI-5689901|Reactome:R-DDI-6807505|Reactome:R-DDI-72163|Reactome:R-DME-5689880|Reactome:R-DRE-3371453|Reactome:R-DRE-5689901|Reactome:R-GGA-418124|Reactome:R-HSA-110328|Reactome:R-HSA-110329|Reactome:R-HSA-110330|Reactome:R-HSA-110331|Reactome:R-HSA-1221632|Reactome:R-HSA-1251985|Reactome:R-HSA-13…
Bpev01.c0581.g0010	ba6d606ee2a4e9b0eb7e080847634aa7	293	ProSiteProfiles	PS50090	Myb-like domain profile.	68	118	9.39584	T	20-09-2024	IPR001005	SANT/Myb domain	-	MetaCyc:PWY-4061|MetaCyc:PWY-6842|MetaCyc:PWY-7112|MetaCyc:PWY-7250|MetaCyc:PWY-7511|MetaCyc:PWY-7533|MetaCyc:PWY-7911|Reactome:R-BTA-3371453|Reactome:R-BTA-72163|Reactome:R-BTA-9772755|Reactome:R-CEL-381340|Reactome:R-CEL-383280|Reactome:R-CEL-5250924|Reactome:R-CEL-6807505|Reactome:R-DDI-5689901|Reactome:R-DDI-6807505|Reactome:R-DDI-72163|Reactome:R-DME-212300|Reactome:R-DME-2559580|Reactome:R-…
Bpev01.c0581.g0010	ba6d606ee2a4e9b0eb7e080847634aa7	293	FunFam	G3DSA:1.10.10.60:FF:000079	MYB transcription factor	76	118	1.3e-31	T	20-09-2024	-	-	-	-
Bpev01.c0581.g0010	ba6d606ee2a4e9b0eb7e080847634aa7	293	Gene3D	G3DSA:1.10.10.60	-	12	73	3.8e-19	T	20-09-2024	-	-	-	-
Bpev01.c0581.g0010	ba6d606ee2a4e9b0eb7e080847634aa7	293	Gene3D	G3DSA:1.10.10.60	-	76	118	2e-18	T	20-09-2024	-	-	-	-
Bpev01.c0581.g0010	ba6d606ee2a4e9b0eb7e080847634aa7	293	FunFam	G3DSA:1.10.10.60:FF:000011	Myb transcription factor	20	72	3.7e-31	T	20-09-2024	-	-	-	-
Bpev01.c0565.g0011	f5b7ea75eaa1279faf6ecd29a63dcd23	488	ProSiteProfiles	PS51294	Myb-type HTH DNA-binding domain profile.	88	142	25.5911	T	20-09-2024	IPR017930	Myb domain	-	Reactome:R-BTA-3371453|Reactome:R-BTA-72163|Reactome:R-BTA-9772755|Reactome:R-CEL-6807505|Reactome:R-DDI-5689901|Reactome:R-DDI-6807505|Reactome:R-DDI-72163|Reactome:R-DME-5689880|Reactome:R-DRE-3371453|Reactome:R-DRE-5689901|Reactome:R-GGA-418124|Reactome:R-HSA-110328|Reactome:R-HSA-110329|Reactome:R-HSA-110330|Reactome:R-HSA-110331|Reactome:R-HSA-1221632|Reactome:R-HSA-1251985|Reactome:R-HSA-13…
Bpev01.c0565.g0011	f5b7ea75eaa1279faf6ecd29a63dcd23	488	Gene3D	G3DSA:1.10.10.60	-	39	92	1.9e-18	T	20-09-2024	-	-	-	-
Bpev01.c0565.g0011	f5b7ea75eaa1279faf6ecd29a63dcd23	488	ProSiteProfiles	PS51294	Myb-type HTH DNA-binding domain profile.	35	87	17.0099	T	20-09-2024	IPR017930	Myb domain	-	Reactome:R-BTA-3371453|Reactome:R-BTA-72163|Reactome:R-BTA-9772755|Reactome:R-CEL-6807505|Reactome:R-DDI-5689901|Reactome:R-DDI-6807505|Reactome:R-DDI-72163|Reactome:R-DME-5689880|Reactome:R-DRE-3371453|Reactome:R-DRE-5689901|Reactome:R-GGA-418124|Reactome:R-HSA-110328|Reactome:R-HSA-110329|Reactome:R-HSA-110330|Reactome:R-HSA-110331|Reactome:R-HSA-1221632|Reactome:R-HSA-1251985|Reactome:R-HSA-13…
Bpev01.c0565.g0011	f5b7ea75eaa1279faf6ecd29a63dcd23	488	MobiDBLite	mobidb-lite	consensus disorder prediction	134	222	-	T	20-09-2024	-	-	-	-
Bpev01.c0565.g0011	f5b7ea75eaa1279faf6ecd29a63dcd23	488	ProSiteProfiles	PS50090	Myb-like domain profile.	88	138	10.1855	T	20-09-2024	IPR001005	SANT/Myb domain	-	MetaCyc:PWY-4061|MetaCyc:PWY-6842|MetaCyc:PWY-7112|MetaCyc:PWY-7250|MetaCyc:PWY-7511|MetaCyc:PWY-7533|MetaCyc:PWY-7911|Reactome:R-BTA-3371453|Reactome:R-BTA-72163|Reactome:R-BTA-9772755|Reactome:R-CEL-381340|Reactome:R-CEL-383280|Reactome:R-CEL-5250924|Reactome:R-CEL-6807505|Reactome:R-DDI-5689901|Reactome:R-DDI-6807505|Reactome:R-DDI-72163|Reactome:R-DME-212300|Reactome:R-DME-2559580|Reactome:R-…
Bpev01.c0565.g0011	f5b7ea75eaa1279faf6ecd29a63dcd23	488	ProSiteProfiles	PS50090	Myb-like domain profile.	35	87	10.6035	T	20-09-2024	IPR001005	SANT/Myb domain	-	MetaCyc:PWY-4061|MetaCyc:PWY-6842|MetaCyc:PWY-7112|MetaCyc:PWY-7250|MetaCyc:PWY-7511|MetaCyc:PWY-7533|MetaCyc:PWY-7911|Reactome:R-BTA-3371453|Reactome:R-BTA-72163|Reactome:R-BTA-9772755|Reactome:R-CEL-381340|Reactome:R-CEL-383280|Reactome:R-CEL-5250924|Reactome:R-CEL-6807505|Reactome:R-DDI-5689901|Reactome:R-DDI-6807505|Reactome:R-DDI-72163|Reactome:R-DME-212300|Reactome:R-DME-2559580|Reactome:R-…
Bpev01.c0565.g0011	f5b7ea75eaa1279faf6ecd29a63dcd23	488	MobiDBLite	mobidb-lite	consensus disorder prediction	1	39	-	T	20-09-2024	-	-	-	-
Bpev01.c0565.g0011	f5b7ea75eaa1279faf6ecd29a63dcd23	488	CDD	cd00167	SANT	95	136	1.75955e-12	T	20-09-2024	IPR001005	SANT/Myb domain	-	MetaCyc:PWY-4061|MetaCyc:PWY-6842|MetaCyc:PWY-7112|MetaCyc:PWY-7250|MetaCyc:PWY-7511|MetaCyc:PWY-7533|MetaCyc:PWY-7911|Reactome:R-BTA-3371453|Reactome:R-BTA-72163|Reactome:R-BTA-9772755|Reactome:R-CEL-381340|Reactome:R-CEL-383280|Reactome:R-CEL-5250924|Reactome:R-CEL-6807505|Reactome:R-DDI-5689901|Reactome:R-DDI-6807505|Reactome:R-DDI-72163|Reactome:R-DME-212300|Reactome:R-DME-2559580|Reactome:R-…
Bpev01.c0565.g0011	f5b7ea75eaa1279faf6ecd29a63dcd23	488	CDD	cd00167	SANT	42	87	1.34367e-11	T	20-09-2024	IPR001005	SANT/Myb domain	-	MetaCyc:PWY-4061|MetaCyc:PWY-6842|MetaCyc:PWY-7112|MetaCyc:PWY-7250|MetaCyc:PWY-7511|MetaCyc:PWY-7533|MetaCyc:PWY-7911|Reactome:R-BTA-3371453|Reactome:R-BTA-72163|Reactome:R-BTA-9772755|Reactome:R-CEL-381340|Reactome:R-CEL-383280|Reactome:R-CEL-5250924|Reactome:R-CEL-6807505|Reactome:R-DDI-5689901|Reactome:R-DDI-6807505|Reactome:R-DDI-72163|Reactome:R-DME-212300|Reactome:R-DME-2559580|Reactome:R-…
Bpev01.c0565.g0011	f5b7ea75eaa1279faf6ecd29a63dcd23	488	SMART	SM00717	sant	92	140	2.9e-16	T	20-09-2024	IPR001005	SANT/Myb domain	-	MetaCyc:PWY-4061|MetaCyc:PWY-6842|MetaCyc:PWY-7112|MetaCyc:PWY-7250|MetaCyc:PWY-7511|MetaCyc:PWY-7533|MetaCyc:PWY-7911|Reactome:R-BTA-3371453|Reactome:R-BTA-72163|Reactome:R-BTA-9772755|Reactome:R-CEL-381340|Reactome:R-CEL-383280|Reactome:R-CEL-5250924|Reactome:R-CEL-6807505|Reactome:R-DDI-5689901|Reactome:R-DDI-6807505|Reactome:R-DDI-72163|Reactome:R-DME-212300|Reactome:R-DME-2559580|Reactome:R-…
Bpev01.c0565.g0011	f5b7ea75eaa1279faf6ecd29a63dcd23	488	SMART	SM00717	sant	39	89	2.6e-13	T	20-09-2024	IPR001005	SANT/Myb domain	-	MetaCyc:PWY-4061|MetaCyc:PWY-6842|MetaCyc:PWY-7112|MetaCyc:PWY-7250|MetaCyc:PWY-7511|MetaCyc:PWY-7533|MetaCyc:PWY-7911|Reactome:R-BTA-3371453|Reactome:R-BTA-72163|Reactome:R-BTA-9772755|Reactome:R-CEL-381340|Reactome:R-CEL-383280|Reactome:R-CEL-5250924|Reactome:R-CEL-6807505|Reactome:R-DDI-5689901|Reactome:R-DDI-6807505|Reactome:R-DDI-72163|Reactome:R-DME-212300|Reactome:R-DME-2559580|Reactome:R-…
Bpev01.c0565.g0011	f5b7ea75eaa1279faf6ecd29a63dcd23	488	FunFam	G3DSA:1.10.10.60:FF:000119	Transcription factor GAMYB	95	141	1.5e-30	T	20-09-2024	-	-	-	-
Bpev01.c0565.g0011	f5b7ea75eaa1279faf6ecd29a63dcd23	488	SUPERFAMILY	SSF46689	Homeodomain-like	38	134	1.16e-29	T	20-09-2024	IPR009057	Homedomain-like superfamily	-	MetaCyc:PWY-2722|MetaCyc:PWY-2723|MetaCyc:PWY-2961|MetaCyc:PWY-3602|MetaCyc:PWY-361|MetaCyc:PWY-4801|MetaCyc:PWY-4922|MetaCyc:PWY-5048|MetaCyc:PWY-5129|MetaCyc:PWY-5132|MetaCyc:PWY-5133|MetaCyc:PWY-5139|MetaCyc:PWY-5175|MetaCyc:PWY-5268|MetaCyc:PWY-5284|MetaCyc:PWY-5292|MetaCyc:PWY-5307|MetaCyc:PWY-5313|MetaCyc:PWY-5317|MetaCyc:PWY-5318|MetaCyc:PWY-5353|MetaCyc:PWY-5368|MetaCyc:PWY-5400|MetaCyc:P…
Bpev01.c0565.g0011	f5b7ea75eaa1279faf6ecd29a63dcd23	488	MobiDBLite	mobidb-lite	consensus disorder prediction	307	332	-	T	20-09-2024	-	-	-	-
Bpev01.c0565.g0011	f5b7ea75eaa1279faf6ecd29a63dcd23	488	MobiDBLite	mobidb-lite	consensus disorder prediction	174	192	-	T	20-09-2024	-	-	-	-
Bpev01.c0565.g0011	f5b7ea75eaa1279faf6ecd29a63dcd23	488	FunFam	G3DSA:1.10.10.60:FF:000001	MYB-related transcription factor	39	92	1.5e-28	T	20-09-2024	-	-	-	-
Bpev01.c0565.g0011	f5b7ea75eaa1279faf6ecd29a63dcd23	488	PANTHER	PTHR47995	TRANSCRIPTION FACTOR MYB33-RELATED	16	481	3.1e-122	T	20-09-2024	-	-	-	-
Bpev01.c0565.g0011	f5b7ea75eaa1279faf6ecd29a63dcd23	488	MobiDBLite	mobidb-lite	consensus disorder prediction	1	28	-	T	20-09-2024	-	-	-	-
Bpev01.c0565.g0011	f5b7ea75eaa1279faf6ecd29a63dcd23	488	MobiDBLite	mobidb-lite	consensus disorder prediction	206	222	-	T	20-09-2024	-	-	-	-
Bpev01.c0565.g0011	f5b7ea75eaa1279faf6ecd29a63dcd23	488	MobiDBLite	mobidb-lite	consensus disorder prediction	159	173	-	T	20-09-2024	-	-	-	-
Bpev01.c0565.g0011	f5b7ea75eaa1279faf6ecd29a63dcd23	488	Gene3D	G3DSA:1.10.10.60	-	95	189	5.6e-21	T	20-09-2024	-	-	-	-
Bpev01.c0565.g0011	f5b7ea75eaa1279faf6ecd29a63dcd23	488	Pfam	PF00249	Myb-like DNA-binding domain	93	136	1.5e-13	T	20-09-2024	IPR001005	SANT/Myb domain	-	MetaCyc:PWY-4061|MetaCyc:PWY-6842|MetaCyc:PWY-7112|MetaCyc:PWY-7250|MetaCyc:PWY-7511|MetaCyc:PWY-7533|MetaCyc:PWY-7911|Reactome:R-BTA-3371453|Reactome:R-BTA-72163|Reactome:R-BTA-9772755|Reactome:R-CEL-381340|Reactome:R-CEL-383280|Reactome:R-CEL-5250924|Reactome:R-CEL-6807505|Reactome:R-DDI-5689901|Reactome:R-DDI-6807505|Reactome:R-DDI-72163|Reactome:R-DME-212300|Reactome:R-DME-2559580|Reactome:R-…
Bpev01.c0565.g0011	f5b7ea75eaa1279faf6ecd29a63dcd23	488	Pfam	PF00249	Myb-like DNA-binding domain	40	87	9e-12	T	20-09-2024	IPR001005	SANT/Myb domain	-	MetaCyc:PWY-4061|MetaCyc:PWY-6842|MetaCyc:PWY-7112|MetaCyc:PWY-7250|MetaCyc:PWY-7511|MetaCyc:PWY-7533|MetaCyc:PWY-7911|Reactome:R-BTA-3371453|Reactome:R-BTA-72163|Reactome:R-BTA-9772755|Reactome:R-CEL-381340|Reactome:R-CEL-383280|Reactome:R-CEL-5250924|Reactome:R-CEL-6807505|Reactome:R-DDI-5689901|Reactome:R-DDI-6807505|Reactome:R-DDI-72163|Reactome:R-DME-212300|Reactome:R-DME-2559580|Reactome:R-…
Bpev01.c0129.g0055	921c900dc227d4cd1965bc118cfe9cf1	286	Pfam	PF00249	Myb-like DNA-binding domain	79	122	1.3e-11	T	20-09-2024	IPR001005	SANT/Myb domain	-	MetaCyc:PWY-4061|MetaCyc:PWY-6842|MetaCyc:PWY-7112|MetaCyc:PWY-7250|MetaCyc:PWY-7511|MetaCyc:PWY-7533|MetaCyc:PWY-7911|Reactome:R-BTA-3371453|Reactome:R-BTA-72163|Reactome:R-BTA-9772755|Reactome:R-CEL-381340|Reactome:R-CEL-383280|Reactome:R-CEL-5250924|Reactome:R-CEL-6807505|Reactome:R-DDI-5689901|Reactome:R-DDI-6807505|Reactome:R-DDI-72163|Reactome:R-DME-212300|Reactome:R-DME-2559580|Reactome:R-…
Bpev01.c0129.g0055	921c900dc227d4cd1965bc118cfe9cf1	286	Pfam	PF00249	Myb-like DNA-binding domain	26	73	5.3e-12	T	20-09-2024	IPR001005	SANT/Myb domain	-	MetaCyc:PWY-4061|MetaCyc:PWY-6842|MetaCyc:PWY-7112|MetaCyc:PWY-7250|MetaCyc:PWY-7511|MetaCyc:PWY-7533|MetaCyc:PWY-7911|Reactome:R-BTA-3371453|Reactome:R-BTA-72163|Reactome:R-BTA-9772755|Reactome:R-CEL-381340|Reactome:R-CEL-383280|Reactome:R-CEL-5250924|Reactome:R-CEL-6807505|Reactome:R-DDI-5689901|Reactome:R-DDI-6807505|Reactome:R-DDI-72163|Reactome:R-DME-212300|Reactome:R-DME-2559580|Reactome:R-…
Bpev01.c0129.g0055	921c900dc227d4cd1965bc118cfe9cf1	286	FunFam	G3DSA:1.10.10.60:FF:000011	Myb transcription factor	26	78	3.2e-30	T	20-09-2024	-	-	-	-
Bpev01.c0129.g0055	921c900dc227d4cd1965bc118cfe9cf1	286	Gene3D	G3DSA:1.10.10.60	-	27	78	1.9e-18	T	20-09-2024	-	-	-	-
Bpev01.c0129.g0055	921c900dc227d4cd1965bc118cfe9cf1	286	ProSiteProfiles	PS51294	Myb-type HTH DNA-binding domain profile.	74	128	22.463	T	20-09-2024	IPR017930	Myb domain	-	Reactome:R-BTA-3371453|Reactome:R-BTA-72163|Reactome:R-BTA-9772755|Reactome:R-CEL-6807505|Reactome:R-DDI-5689901|Reactome:R-DDI-6807505|Reactome:R-DDI-72163|Reactome:R-DME-5689880|Reactome:R-DRE-3371453|Reactome:R-DRE-5689901|Reactome:R-GGA-418124|Reactome:R-HSA-110328|Reactome:R-HSA-110329|Reactome:R-HSA-110330|Reactome:R-HSA-110331|Reactome:R-HSA-1221632|Reactome:R-HSA-1251985|Reactome:R-HSA-13…
Bpev01.c0129.g0055	921c900dc227d4cd1965bc118cfe9cf1	286	ProSiteProfiles	PS50090	Myb-like domain profile.	74	124	9.47713	T	20-09-2024	IPR001005	SANT/Myb domain	-	MetaCyc:PWY-4061|MetaCyc:PWY-6842|MetaCyc:PWY-7112|MetaCyc:PWY-7250|MetaCyc:PWY-7511|MetaCyc:PWY-7533|MetaCyc:PWY-7911|Reactome:R-BTA-3371453|Reactome:R-BTA-72163|Reactome:R-BTA-9772755|Reactome:R-CEL-381340|Reactome:R-CEL-383280|Reactome:R-CEL-5250924|Reactome:R-CEL-6807505|Reactome:R-DDI-5689901|Reactome:R-DDI-6807505|Reactome:R-DDI-72163|Reactome:R-DME-212300|Reactome:R-DME-2559580|Reactome:R-…
Bpev01.c0129.g0055	921c900dc227d4cd1965bc118cfe9cf1	286	Gene3D	G3DSA:1.10.10.60	-	83	145	3.3e-17	T	20-09-2024	-	-	-	-
Bpev01.c0129.g0055	921c900dc227d4cd1965bc118cfe9cf1	286	FunFam	G3DSA:1.10.10.60:FF:000107	MYB transcription factor	83	146	2.9e-44	T	20-09-2024	-	-	-	-
Bpev01.c0129.g0055	921c900dc227d4cd1965bc118cfe9cf1	286	PANTHER	PTHR45675	MYB TRANSCRIPTION FACTOR-RELATED-RELATED	23	276	5.5e-90	T	20-09-2024	IPR044676	MYB-like transcription factor EOBI/EOBII-like, plant	GO:0003700(InterPro)|GO:0005634(PANTHER)|GO:0006355(PANTHER)|GO:0006355(InterPro)|GO:0043565(InterPro)|GO:0043565(PANTHER)	-
Bpev01.c0129.g0055	921c900dc227d4cd1965bc118cfe9cf1	286	SMART	SM00717	sant	78	126	7.6e-13	T	20-09-2024	IPR001005	SANT/Myb domain	-	MetaCyc:PWY-4061|MetaCyc:PWY-6842|MetaCyc:PWY-7112|MetaCyc:PWY-7250|MetaCyc:PWY-7511|MetaCyc:PWY-7533|MetaCyc:PWY-7911|Reactome:R-BTA-3371453|Reactome:R-BTA-72163|Reactome:R-BTA-9772755|Reactome:R-CEL-381340|Reactome:R-CEL-383280|Reactome:R-CEL-5250924|Reactome:R-CEL-6807505|Reactome:R-DDI-5689901|Reactome:R-DDI-6807505|Reactome:R-DDI-72163|Reactome:R-DME-212300|Reactome:R-DME-2559580|Reactome:R-…
Bpev01.c0129.g0055	921c900dc227d4cd1965bc118cfe9cf1	286	SMART	SM00717	sant	25	75	4.5e-14	T	20-09-2024	IPR001005	SANT/Myb domain	-	MetaCyc:PWY-4061|MetaCyc:PWY-6842|MetaCyc:PWY-7112|MetaCyc:PWY-7250|MetaCyc:PWY-7511|MetaCyc:PWY-7533|MetaCyc:PWY-7911|Reactome:R-BTA-3371453|Reactome:R-BTA-72163|Reactome:R-BTA-9772755|Reactome:R-CEL-381340|Reactome:R-CEL-383280|Reactome:R-CEL-5250924|Reactome:R-CEL-6807505|Reactome:R-DDI-5689901|Reactome:R-DDI-6807505|Reactome:R-DDI-72163|Reactome:R-DME-212300|Reactome:R-DME-2559580|Reactome:R-…
Bpev01.c0129.g0055	921c900dc227d4cd1965bc118cfe9cf1	286	CDD	cd00167	SANT	83	122	2.78949e-10	T	20-09-2024	IPR001005	SANT/Myb domain	-	MetaCyc:PWY-4061|MetaCyc:PWY-6842|MetaCyc:PWY-7112|MetaCyc:PWY-7250|MetaCyc:PWY-7511|MetaCyc:PWY-7533|MetaCyc:PWY-7911|Reactome:R-BTA-3371453|Reactome:R-BTA-72163|Reactome:R-BTA-9772755|Reactome:R-CEL-381340|Reactome:R-CEL-383280|Reactome:R-CEL-5250924|Reactome:R-CEL-6807505|Reactome:R-DDI-5689901|Reactome:R-DDI-6807505|Reactome:R-DDI-72163|Reactome:R-DME-212300|Reactome:R-DME-2559580|Reactome:R-…
Bpev01.c0129.g0055	921c900dc227d4cd1965bc118cfe9cf1	286	ProSiteProfiles	PS50090	Myb-like domain profile.	25	73	10.6964	T	20-09-2024	IPR001005	SANT/Myb domain	-	MetaCyc:PWY-4061|MetaCyc:PWY-6842|MetaCyc:PWY-7112|MetaCyc:PWY-7250|MetaCyc:PWY-7511|MetaCyc:PWY-7533|MetaCyc:PWY-7911|Reactome:R-BTA-3371453|Reactome:R-BTA-72163|Reactome:R-BTA-9772755|Reactome:R-CEL-381340|Reactome:R-CEL-383280|Reactome:R-CEL-5250924|Reactome:R-CEL-6807505|Reactome:R-DDI-5689901|Reactome:R-DDI-6807505|Reactome:R-DDI-72163|Reactome:R-DME-212300|Reactome:R-DME-2559580|Reactome:R-…
Bpev01.c0129.g0055	921c900dc227d4cd1965bc118cfe9cf1	286	SUPERFAMILY	SSF46689	Homeodomain-like	25	120	7.86e-29	T	20-09-2024	IPR009057	Homedomain-like superfamily	-	MetaCyc:PWY-2722|MetaCyc:PWY-2723|MetaCyc:PWY-2961|MetaCyc:PWY-3602|MetaCyc:PWY-361|MetaCyc:PWY-4801|MetaCyc:PWY-4922|MetaCyc:PWY-5048|MetaCyc:PWY-5129|MetaCyc:PWY-5132|MetaCyc:PWY-5133|MetaCyc:PWY-5139|MetaCyc:PWY-5175|MetaCyc:PWY-5268|MetaCyc:PWY-5284|MetaCyc:PWY-5292|MetaCyc:PWY-5307|MetaCyc:PWY-5313|MetaCyc:PWY-5317|MetaCyc:PWY-5318|MetaCyc:PWY-5353|MetaCyc:PWY-5368|MetaCyc:PWY-5400|MetaCyc:P…
Bpev01.c0129.g0055	921c900dc227d4cd1965bc118cfe9cf1	286	CDD	cd00167	SANT	28	73	2.85314e-11	T	20-09-2024	IPR001005	SANT/Myb domain	-	MetaCyc:PWY-4061|MetaCyc:PWY-6842|MetaCyc:PWY-7112|MetaCyc:PWY-7250|MetaCyc:PWY-7511|MetaCyc:PWY-7533|MetaCyc:PWY-7911|Reactome:R-BTA-3371453|Reactome:R-BTA-72163|Reactome:R-BTA-9772755|Reactome:R-CEL-381340|Reactome:R-CEL-383280|Reactome:R-CEL-5250924|Reactome:R-CEL-6807505|Reactome:R-DDI-5689901|Reactome:R-DDI-6807505|Reactome:R-DDI-72163|Reactome:R-DME-212300|Reactome:R-DME-2559580|Reactome:R-…
Bpev01.c0129.g0055	921c900dc227d4cd1965bc118cfe9cf1	286	ProSiteProfiles	PS51294	Myb-type HTH DNA-binding domain profile.	24	73	17.1534	T	20-09-2024	IPR017930	Myb domain	-	Reactome:R-BTA-3371453|Reactome:R-BTA-72163|Reactome:R-BTA-9772755|Reactome:R-CEL-6807505|Reactome:R-DDI-5689901|Reactome:R-DDI-6807505|Reactome:R-DDI-72163|Reactome:R-DME-5689880|Reactome:R-DRE-3371453|Reactome:R-DRE-5689901|Reactome:R-GGA-418124|Reactome:R-HSA-110328|Reactome:R-HSA-110329|Reactome:R-HSA-110330|Reactome:R-HSA-110331|Reactome:R-HSA-1221632|Reactome:R-HSA-1251985|Reactome:R-HSA-13…
Bpev01.c0027.g0129	6c3dfc355647d8f9962066efa74b44ee	311	PANTHER	PTHR10641	MYB FAMILY TRANSCRIPTION FACTOR	1	257	1.6e-80	T	20-09-2024	-	-	-	-
Bpev01.c0027.g0129	6c3dfc355647d8f9962066efa74b44ee	311	SMART	SM00717	sant	67	115	1.4e-14	T	20-09-2024	IPR001005	SANT/Myb domain	-	MetaCyc:PWY-4061|MetaCyc:PWY-6842|MetaCyc:PWY-7112|MetaCyc:PWY-7250|MetaCyc:PWY-7511|MetaCyc:PWY-7533|MetaCyc:PWY-7911|Reactome:R-BTA-3371453|Reactome:R-BTA-72163|Reactome:R-BTA-9772755|Reactome:R-CEL-381340|Reactome:R-CEL-383280|Reactome:R-CEL-5250924|Reactome:R-CEL-6807505|Reactome:R-DDI-5689901|Reactome:R-DDI-6807505|Reactome:R-DDI-72163|Reactome:R-DME-212300|Reactome:R-DME-2559580|Reactome:R-…
Bpev01.c0027.g0129	6c3dfc355647d8f9962066efa74b44ee	311	SMART	SM00717	sant	13	64	1.7e-11	T	20-09-2024	IPR001005	SANT/Myb domain	-	MetaCyc:PWY-4061|MetaCyc:PWY-6842|MetaCyc:PWY-7112|MetaCyc:PWY-7250|MetaCyc:PWY-7511|MetaCyc:PWY-7533|MetaCyc:PWY-7911|Reactome:R-BTA-3371453|Reactome:R-BTA-72163|Reactome:R-BTA-9772755|Reactome:R-CEL-381340|Reactome:R-CEL-383280|Reactome:R-CEL-5250924|Reactome:R-CEL-6807505|Reactome:R-DDI-5689901|Reactome:R-DDI-6807505|Reactome:R-DDI-72163|Reactome:R-DME-212300|Reactome:R-DME-2559580|Reactome:R-…
Bpev01.c0027.g0129	6c3dfc355647d8f9962066efa74b44ee	311	FunFam	G3DSA:1.10.10.60:FF:000121	Myb transcription factor	11	68	7.7e-32	T	20-09-2024	-	-	-	-
Bpev01.c0027.g0129	6c3dfc355647d8f9962066efa74b44ee	311	CDD	cd00167	SANT	70	113	6.5415e-11	T	20-09-2024	IPR001005	SANT/Myb domain	-	MetaCyc:PWY-4061|MetaCyc:PWY-6842|MetaCyc:PWY-7112|MetaCyc:PWY-7250|MetaCyc:PWY-7511|MetaCyc:PWY-7533|MetaCyc:PWY-7911|Reactome:R-BTA-3371453|Reactome:R-BTA-72163|Reactome:R-BTA-9772755|Reactome:R-CEL-381340|Reactome:R-CEL-383280|Reactome:R-CEL-5250924|Reactome:R-CEL-6807505|Reactome:R-DDI-5689901|Reactome:R-DDI-6807505|Reactome:R-DDI-72163|Reactome:R-DME-212300|Reactome:R-DME-2559580|Reactome:R-…
Bpev01.c0027.g0129	6c3dfc355647d8f9962066efa74b44ee	311	CDD	cd00167	SANT	16	62	1.63138e-09	T	20-09-2024	IPR001005	SANT/Myb domain	-	MetaCyc:PWY-4061|MetaCyc:PWY-6842|MetaCyc:PWY-7112|MetaCyc:PWY-7250|MetaCyc:PWY-7511|MetaCyc:PWY-7533|MetaCyc:PWY-7911|Reactome:R-BTA-3371453|Reactome:R-BTA-72163|Reactome:R-BTA-9772755|Reactome:R-CEL-381340|Reactome:R-CEL-383280|Reactome:R-CEL-5250924|Reactome:R-CEL-6807505|Reactome:R-DDI-5689901|Reactome:R-DDI-6807505|Reactome:R-DDI-72163|Reactome:R-DME-212300|Reactome:R-DME-2559580|Reactome:R-…
Bpev01.c0027.g0129	6c3dfc355647d8f9962066efa74b44ee	311	ProSiteProfiles	PS50090	Myb-like domain profile.	9	62	10.9519	T	20-09-2024	IPR001005	SANT/Myb domain	-	MetaCyc:PWY-4061|MetaCyc:PWY-6842|MetaCyc:PWY-7112|MetaCyc:PWY-7250|MetaCyc:PWY-7511|MetaCyc:PWY-7533|MetaCyc:PWY-7911|Reactome:R-BTA-3371453|Reactome:R-BTA-72163|Reactome:R-BTA-9772755|Reactome:R-CEL-381340|Reactome:R-CEL-383280|Reactome:R-CEL-5250924|Reactome:R-CEL-6807505|Reactome:R-DDI-5689901|Reactome:R-DDI-6807505|Reactome:R-DDI-72163|Reactome:R-DME-212300|Reactome:R-DME-2559580|Reactome:R-…
Bpev01.c0027.g0129	6c3dfc355647d8f9962066efa74b44ee	311	FunFam	G3DSA:1.10.10.60:FF:000198	MYB transcription factor	70	117	7.2e-34	T	20-09-2024	-	-	-	-
Bpev01.c0027.g0129	6c3dfc355647d8f9962066efa74b44ee	311	ProSiteProfiles	PS50090	Myb-like domain profile.	63	113	10.3132	T	20-09-2024	IPR001005	SANT/Myb domain	-	MetaCyc:PWY-4061|MetaCyc:PWY-6842|MetaCyc:PWY-7112|MetaCyc:PWY-7250|MetaCyc:PWY-7511|MetaCyc:PWY-7533|MetaCyc:PWY-7911|Reactome:R-BTA-3371453|Reactome:R-BTA-72163|Reactome:R-BTA-9772755|Reactome:R-CEL-381340|Reactome:R-CEL-383280|Reactome:R-CEL-5250924|Reactome:R-CEL-6807505|Reactome:R-DDI-5689901|Reactome:R-DDI-6807505|Reactome:R-DDI-72163|Reactome:R-DME-212300|Reactome:R-DME-2559580|Reactome:R-…
Bpev01.c0027.g0129	6c3dfc355647d8f9962066efa74b44ee	311	SUPERFAMILY	SSF46689	Homeodomain-like	11	109	9.54e-29	T	20-09-2024	IPR009057	Homedomain-like superfamily	-	MetaCyc:PWY-2722|MetaCyc:PWY-2723|MetaCyc:PWY-2961|MetaCyc:PWY-3602|MetaCyc:PWY-361|MetaCyc:PWY-4801|MetaCyc:PWY-4922|MetaCyc:PWY-5048|MetaCyc:PWY-5129|MetaCyc:PWY-5132|MetaCyc:PWY-5133|MetaCyc:PWY-5139|MetaCyc:PWY-5175|MetaCyc:PWY-5268|MetaCyc:PWY-5284|MetaCyc:PWY-5292|MetaCyc:PWY-5307|MetaCyc:PWY-5313|MetaCyc:PWY-5317|MetaCyc:PWY-5318|MetaCyc:PWY-5353|MetaCyc:PWY-5368|MetaCyc:PWY-5400|MetaCyc:P…
Bpev01.c0027.g0129	6c3dfc355647d8f9962066efa74b44ee	311	Gene3D	G3DSA:1.10.10.60	-	70	117	1.1e-20	T	20-09-2024	-	-	-	-
Bpev01.c0027.g0129	6c3dfc355647d8f9962066efa74b44ee	311	ProSiteProfiles	PS51294	Myb-type HTH DNA-binding domain profile.	63	117	24.9589	T	20-09-2024	IPR017930	Myb domain	-	Reactome:R-BTA-3371453|Reactome:R-BTA-72163|Reactome:R-BTA-9772755|Reactome:R-CEL-6807505|Reactome:R-DDI-5689901|Reactome:R-DDI-6807505|Reactome:R-DDI-72163|Reactome:R-DME-5689880|Reactome:R-DRE-3371453|Reactome:R-DRE-5689901|Reactome:R-GGA-418124|Reactome:R-HSA-110328|Reactome:R-HSA-110329|Reactome:R-HSA-110330|Reactome:R-HSA-110331|Reactome:R-HSA-1221632|Reactome:R-HSA-1251985|Reactome:R-HSA-13…
Bpev01.c0027.g0129	6c3dfc355647d8f9962066efa74b44ee	311	Pfam	PF00249	Myb-like DNA-binding domain	68	113	1.6e-12	T	20-09-2024	IPR001005	SANT/Myb domain	-	MetaCyc:PWY-4061|MetaCyc:PWY-6842|MetaCyc:PWY-7112|MetaCyc:PWY-7250|MetaCyc:PWY-7511|MetaCyc:PWY-7533|MetaCyc:PWY-7911|Reactome:R-BTA-3371453|Reactome:R-BTA-72163|Reactome:R-BTA-9772755|Reactome:R-CEL-381340|Reactome:R-CEL-383280|Reactome:R-CEL-5250924|Reactome:R-CEL-6807505|Reactome:R-DDI-5689901|Reactome:R-DDI-6807505|Reactome:R-DDI-72163|Reactome:R-DME-212300|Reactome:R-DME-2559580|Reactome:R-…
Bpev01.c0027.g0129	6c3dfc355647d8f9962066efa74b44ee	311	Pfam	PF00249	Myb-like DNA-binding domain	14	62	9.7e-11	T	20-09-2024	IPR001005	SANT/Myb domain	-	MetaCyc:PWY-4061|MetaCyc:PWY-6842|MetaCyc:PWY-7112|MetaCyc:PWY-7250|MetaCyc:PWY-7511|MetaCyc:PWY-7533|MetaCyc:PWY-7911|Reactome:R-BTA-3371453|Reactome:R-BTA-72163|Reactome:R-BTA-9772755|Reactome:R-CEL-381340|Reactome:R-CEL-383280|Reactome:R-CEL-5250924|Reactome:R-CEL-6807505|Reactome:R-DDI-5689901|Reactome:R-DDI-6807505|Reactome:R-DDI-72163|Reactome:R-DME-212300|Reactome:R-DME-2559580|Reactome:R-…
Bpev01.c0027.g0129	6c3dfc355647d8f9962066efa74b44ee	311	ProSiteProfiles	PS51294	Myb-type HTH DNA-binding domain profile.	9	62	16.3652	T	20-09-2024	IPR017930	Myb domain	-	Reactome:R-BTA-3371453|Reactome:R-BTA-72163|Reactome:R-BTA-9772755|Reactome:R-CEL-6807505|Reactome:R-DDI-5689901|Reactome:R-DDI-6807505|Reactome:R-DDI-72163|Reactome:R-DME-5689880|Reactome:R-DRE-3371453|Reactome:R-DRE-5689901|Reactome:R-GGA-418124|Reactome:R-HSA-110328|Reactome:R-HSA-110329|Reactome:R-HSA-110330|Reactome:R-HSA-110331|Reactome:R-HSA-1221632|Reactome:R-HSA-1251985|Reactome:R-HSA-13…
Bpev01.c0027.g0129	6c3dfc355647d8f9962066efa74b44ee	311	Gene3D	G3DSA:1.10.10.60	-	11	68	2.7e-17	T	20-09-2024	-	-	-	-
Bpev01.c0170.g0023	b53f64a411accef9edffef07dc680ac9	320	Gene3D	G3DSA:1.10.10.60	-	68	142	5.6e-22	T	20-09-2024	-	-	-	-
Bpev01.c0170.g0023	b53f64a411accef9edffef07dc680ac9	320	FunFam	G3DSA:1.10.10.60:FF:000348	Transcription factor MYB26	68	140	8e-42	T	20-09-2024	-	-	-	-
Bpev01.c0170.g0023	b53f64a411accef9edffef07dc680ac9	320	ProSiteProfiles	PS50090	Myb-like domain profile.	62	112	10.3248	T	20-09-2024	IPR001005	SANT/Myb domain	-	MetaCyc:PWY-4061|MetaCyc:PWY-6842|MetaCyc:PWY-7112|MetaCyc:PWY-7250|MetaCyc:PWY-7511|MetaCyc:PWY-7533|MetaCyc:PWY-7911|Reactome:R-BTA-3371453|Reactome:R-BTA-72163|Reactome:R-BTA-9772755|Reactome:R-CEL-381340|Reactome:R-CEL-383280|Reactome:R-CEL-5250924|Reactome:R-CEL-6807505|Reactome:R-DDI-5689901|Reactome:R-DDI-6807505|Reactome:R-DDI-72163|Reactome:R-DME-212300|Reactome:R-DME-2559580|Reactome:R-…
Bpev01.c0170.g0023	b53f64a411accef9edffef07dc680ac9	320	Gene3D	G3DSA:1.10.10.60	-	6	66	1.7e-19	T	20-09-2024	-	-	-	-
Bpev01.c0170.g0023	b53f64a411accef9edffef07dc680ac9	320	SUPERFAMILY	SSF46689	Homeodomain-like	11	108	4.12e-30	T	20-09-2024	IPR009057	Homedomain-like superfamily	-	MetaCyc:PWY-2722|MetaCyc:PWY-2723|MetaCyc:PWY-2961|MetaCyc:PWY-3602|MetaCyc:PWY-361|MetaCyc:PWY-4801|MetaCyc:PWY-4922|MetaCyc:PWY-5048|MetaCyc:PWY-5129|MetaCyc:PWY-5132|MetaCyc:PWY-5133|MetaCyc:PWY-5139|MetaCyc:PWY-5175|MetaCyc:PWY-5268|MetaCyc:PWY-5284|MetaCyc:PWY-5292|MetaCyc:PWY-5307|MetaCyc:PWY-5313|MetaCyc:PWY-5317|MetaCyc:PWY-5318|MetaCyc:PWY-5353|MetaCyc:PWY-5368|MetaCyc:PWY-5400|MetaCyc:P…
Bpev01.c0170.g0023	b53f64a411accef9edffef07dc680ac9	320	CDD	cd00167	SANT	17	61	1.51649e-11	T	20-09-2024	IPR001005	SANT/Myb domain	-	MetaCyc:PWY-4061|MetaCyc:PWY-6842|MetaCyc:PWY-7112|MetaCyc:PWY-7250|MetaCyc:PWY-7511|MetaCyc:PWY-7533|MetaCyc:PWY-7911|Reactome:R-BTA-3371453|Reactome:R-BTA-72163|Reactome:R-BTA-9772755|Reactome:R-CEL-381340|Reactome:R-CEL-383280|Reactome:R-CEL-5250924|Reactome:R-CEL-6807505|Reactome:R-DDI-5689901|Reactome:R-DDI-6807505|Reactome:R-DDI-72163|Reactome:R-DME-212300|Reactome:R-DME-2559580|Reactome:R-…
Bpev01.c0170.g0023	b53f64a411accef9edffef07dc680ac9	320	FunFam	G3DSA:1.10.10.60:FF:000185	MYB transcription factor	6	66	8.1e-46	T	20-09-2024	-	-	-	-
Bpev01.c0170.g0023	b53f64a411accef9edffef07dc680ac9	320	PANTHER	PTHR47997	MYB DOMAIN PROTEIN 55	1	255	1.5e-92	T	20-09-2024	IPR051953	Plant secondary wall-associated transcription factors	-	-
Bpev01.c0170.g0023	b53f64a411accef9edffef07dc680ac9	320	SMART	SM00717	sant	66	114	1.9e-16	T	20-09-2024	IPR001005	SANT/Myb domain	-	MetaCyc:PWY-4061|MetaCyc:PWY-6842|MetaCyc:PWY-7112|MetaCyc:PWY-7250|MetaCyc:PWY-7511|MetaCyc:PWY-7533|MetaCyc:PWY-7911|Reactome:R-BTA-3371453|Reactome:R-BTA-72163|Reactome:R-BTA-9772755|Reactome:R-CEL-381340|Reactome:R-CEL-383280|Reactome:R-CEL-5250924|Reactome:R-CEL-6807505|Reactome:R-DDI-5689901|Reactome:R-DDI-6807505|Reactome:R-DDI-72163|Reactome:R-DME-212300|Reactome:R-DME-2559580|Reactome:R-…
Bpev01.c0170.g0023	b53f64a411accef9edffef07dc680ac9	320	SMART	SM00717	sant	13	63	1.9e-12	T	20-09-2024	IPR001005	SANT/Myb domain	-	MetaCyc:PWY-4061|MetaCyc:PWY-6842|MetaCyc:PWY-7112|MetaCyc:PWY-7250|MetaCyc:PWY-7511|MetaCyc:PWY-7533|MetaCyc:PWY-7911|Reactome:R-BTA-3371453|Reactome:R-BTA-72163|Reactome:R-BTA-9772755|Reactome:R-CEL-381340|Reactome:R-CEL-383280|Reactome:R-CEL-5250924|Reactome:R-CEL-6807505|Reactome:R-DDI-5689901|Reactome:R-DDI-6807505|Reactome:R-DDI-72163|Reactome:R-DME-212300|Reactome:R-DME-2559580|Reactome:R-…
Bpev01.c0170.g0023	b53f64a411accef9edffef07dc680ac9	320	ProSiteProfiles	PS51294	Myb-type HTH DNA-binding domain profile.	9	61	19.2015	T	20-09-2024	IPR017930	Myb domain	-	Reactome:R-BTA-3371453|Reactome:R-BTA-72163|Reactome:R-BTA-9772755|Reactome:R-CEL-6807505|Reactome:R-DDI-5689901|Reactome:R-DDI-6807505|Reactome:R-DDI-72163|Reactome:R-DME-5689880|Reactome:R-DRE-3371453|Reactome:R-DRE-5689901|Reactome:R-GGA-418124|Reactome:R-HSA-110328|Reactome:R-HSA-110329|Reactome:R-HSA-110330|Reactome:R-HSA-110331|Reactome:R-HSA-1221632|Reactome:R-HSA-1251985|Reactome:R-HSA-13…
Bpev01.c0170.g0023	b53f64a411accef9edffef07dc680ac9	320	Pfam	PF00249	Myb-like DNA-binding domain	67	111	6e-14	T	20-09-2024	IPR001005	SANT/Myb domain	-	MetaCyc:PWY-4061|MetaCyc:PWY-6842|MetaCyc:PWY-7112|MetaCyc:PWY-7250|MetaCyc:PWY-7511|MetaCyc:PWY-7533|MetaCyc:PWY-7911|Reactome:R-BTA-3371453|Reactome:R-BTA-72163|Reactome:R-BTA-9772755|Reactome:R-CEL-381340|Reactome:R-CEL-383280|Reactome:R-CEL-5250924|Reactome:R-CEL-6807505|Reactome:R-DDI-5689901|Reactome:R-DDI-6807505|Reactome:R-DDI-72163|Reactome:R-DME-212300|Reactome:R-DME-2559580|Reactome:R-…
Bpev01.c0170.g0023	b53f64a411accef9edffef07dc680ac9	320	Pfam	PF00249	Myb-like DNA-binding domain	14	61	1.6e-13	T	20-09-2024	IPR001005	SANT/Myb domain	-	MetaCyc:PWY-4061|MetaCyc:PWY-6842|MetaCyc:PWY-7112|MetaCyc:PWY-7250|MetaCyc:PWY-7511|MetaCyc:PWY-7533|MetaCyc:PWY-7911|Reactome:R-BTA-3371453|Reactome:R-BTA-72163|Reactome:R-BTA-9772755|Reactome:R-CEL-381340|Reactome:R-CEL-383280|Reactome:R-CEL-5250924|Reactome:R-CEL-6807505|Reactome:R-DDI-5689901|Reactome:R-DDI-6807505|Reactome:R-DDI-72163|Reactome:R-DME-212300|Reactome:R-DME-2559580|Reactome:R-…
Bpev01.c0170.g0023	b53f64a411accef9edffef07dc680ac9	320	ProSiteProfiles	PS50090	Myb-like domain profile.	9	61	11.3467	T	20-09-2024	IPR001005	SANT/Myb domain	-	MetaCyc:PWY-4061|MetaCyc:PWY-6842|MetaCyc:PWY-7112|MetaCyc:PWY-7250|MetaCyc:PWY-7511|MetaCyc:PWY-7533|MetaCyc:PWY-7911|Reactome:R-BTA-3371453|Reactome:R-BTA-72163|Reactome:R-BTA-9772755|Reactome:R-CEL-381340|Reactome:R-CEL-383280|Reactome:R-CEL-5250924|Reactome:R-CEL-6807505|Reactome:R-DDI-5689901|Reactome:R-DDI-6807505|Reactome:R-DDI-72163|Reactome:R-DME-212300|Reactome:R-DME-2559580|Reactome:R-…
Bpev01.c0170.g0023	b53f64a411accef9edffef07dc680ac9	320	ProSiteProfiles	PS51294	Myb-type HTH DNA-binding domain profile.	62	116	25.7122	T	20-09-2024	IPR017930	Myb domain	-	Reactome:R-BTA-3371453|Reactome:R-BTA-72163|Reactome:R-BTA-9772755|Reactome:R-CEL-6807505|Reactome:R-DDI-5689901|Reactome:R-DDI-6807505|Reactome:R-DDI-72163|Reactome:R-DME-5689880|Reactome:R-DRE-3371453|Reactome:R-DRE-5689901|Reactome:R-GGA-418124|Reactome:R-HSA-110328|Reactome:R-HSA-110329|Reactome:R-HSA-110330|Reactome:R-HSA-110331|Reactome:R-HSA-1221632|Reactome:R-HSA-1251985|Reactome:R-HSA-13…
Bpev01.c0170.g0023	b53f64a411accef9edffef07dc680ac9	320	CDD	cd00167	SANT	69	112	5.0361e-12	T	20-09-2024	IPR001005	SANT/Myb domain	-	MetaCyc:PWY-4061|MetaCyc:PWY-6842|MetaCyc:PWY-7112|MetaCyc:PWY-7250|MetaCyc:PWY-7511|MetaCyc:PWY-7533|MetaCyc:PWY-7911|Reactome:R-BTA-3371453|Reactome:R-BTA-72163|Reactome:R-BTA-9772755|Reactome:R-CEL-381340|Reactome:R-CEL-383280|Reactome:R-CEL-5250924|Reactome:R-CEL-6807505|Reactome:R-DDI-5689901|Reactome:R-DDI-6807505|Reactome:R-DDI-72163|Reactome:R-DME-212300|Reactome:R-DME-2559580|Reactome:R-…
Bpev01.c0170.g0023	b53f64a411accef9edffef07dc680ac9	320	MobiDBLite	mobidb-lite	consensus disorder prediction	119	138	-	T	20-09-2024	-	-	-	-
Bpev01.c0074.g0011	3d6f5d4e5685a5ed453ab152ee74884a	264	ProSiteProfiles	PS50090	Myb-like domain profile.	9	61	10.5222	T	20-09-2024	IPR001005	SANT/Myb domain	-	MetaCyc:PWY-4061|MetaCyc:PWY-6842|MetaCyc:PWY-7112|MetaCyc:PWY-7250|MetaCyc:PWY-7511|MetaCyc:PWY-7533|MetaCyc:PWY-7911|Reactome:R-BTA-3371453|Reactome:R-BTA-72163|Reactome:R-BTA-9772755|Reactome:R-CEL-381340|Reactome:R-CEL-383280|Reactome:R-CEL-5250924|Reactome:R-CEL-6807505|Reactome:R-DDI-5689901|Reactome:R-DDI-6807505|Reactome:R-DDI-72163|Reactome:R-DME-212300|Reactome:R-DME-2559580|Reactome:R-…
Bpev01.c0074.g0011	3d6f5d4e5685a5ed453ab152ee74884a	264	PANTHER	PTHR47999	TRANSCRIPTION FACTOR MYB8-RELATED-RELATED	1	189	1.6e-83	T	20-09-2024	-	-	-	-
Bpev01.c0074.g0011	3d6f5d4e5685a5ed453ab152ee74884a	264	CDD	cd00167	SANT	71	112	1.97391e-11	T	20-09-2024	IPR001005	SANT/Myb domain	-	MetaCyc:PWY-4061|MetaCyc:PWY-6842|MetaCyc:PWY-7112|MetaCyc:PWY-7250|MetaCyc:PWY-7511|MetaCyc:PWY-7533|MetaCyc:PWY-7911|Reactome:R-BTA-3371453|Reactome:R-BTA-72163|Reactome:R-BTA-9772755|Reactome:R-CEL-381340|Reactome:R-CEL-383280|Reactome:R-CEL-5250924|Reactome:R-CEL-6807505|Reactome:R-DDI-5689901|Reactome:R-DDI-6807505|Reactome:R-DDI-72163|Reactome:R-DME-212300|Reactome:R-DME-2559580|Reactome:R-…
Bpev01.c0074.g0011	3d6f5d4e5685a5ed453ab152ee74884a	264	SUPERFAMILY	SSF46689	Homeodomain-like	11	108	6.94e-27	T	20-09-2024	IPR009057	Homedomain-like superfamily	-	MetaCyc:PWY-2722|MetaCyc:PWY-2723|MetaCyc:PWY-2961|MetaCyc:PWY-3602|MetaCyc:PWY-361|MetaCyc:PWY-4801|MetaCyc:PWY-4922|MetaCyc:PWY-5048|MetaCyc:PWY-5129|MetaCyc:PWY-5132|MetaCyc:PWY-5133|MetaCyc:PWY-5139|MetaCyc:PWY-5175|MetaCyc:PWY-5268|MetaCyc:PWY-5284|MetaCyc:PWY-5292|MetaCyc:PWY-5307|MetaCyc:PWY-5313|MetaCyc:PWY-5317|MetaCyc:PWY-5318|MetaCyc:PWY-5353|MetaCyc:PWY-5368|MetaCyc:PWY-5400|MetaCyc:P…
Bpev01.c0074.g0011	3d6f5d4e5685a5ed453ab152ee74884a	264	MobiDBLite	mobidb-lite	consensus disorder prediction	139	156	-	T	20-09-2024	-	-	-	-
Bpev01.c0074.g0011	3d6f5d4e5685a5ed453ab152ee74884a	264	FunFam	G3DSA:1.10.10.60:FF:000303	MYB transcription factor	70	148	2.2e-43	T	20-09-2024	-	-	-	-
Bpev01.c0074.g0011	3d6f5d4e5685a5ed453ab152ee74884a	264	Gene3D	G3DSA:1.10.10.60	-	70	151	6.7e-21	T	20-09-2024	-	-	-	-
Bpev01.c0074.g0011	3d6f5d4e5685a5ed453ab152ee74884a	264	ProSiteProfiles	PS51294	Myb-type HTH DNA-binding domain profile.	62	116	27.3215	T	20-09-2024	IPR017930	Myb domain	-	Reactome:R-BTA-3371453|Reactome:R-BTA-72163|Reactome:R-BTA-9772755|Reactome:R-CEL-6807505|Reactome:R-DDI-5689901|Reactome:R-DDI-6807505|Reactome:R-DDI-72163|Reactome:R-DME-5689880|Reactome:R-DRE-3371453|Reactome:R-DRE-5689901|Reactome:R-GGA-418124|Reactome:R-HSA-110328|Reactome:R-HSA-110329|Reactome:R-HSA-110330|Reactome:R-HSA-110331|Reactome:R-HSA-1221632|Reactome:R-HSA-1251985|Reactome:R-HSA-13…
Bpev01.c0074.g0011	3d6f5d4e5685a5ed453ab152ee74884a	264	ProSiteProfiles	PS50090	Myb-like domain profile.	62	112	10.1623	T	20-09-2024	IPR001005	SANT/Myb domain	-	MetaCyc:PWY-4061|MetaCyc:PWY-6842|MetaCyc:PWY-7112|MetaCyc:PWY-7250|MetaCyc:PWY-7511|MetaCyc:PWY-7533|MetaCyc:PWY-7911|Reactome:R-BTA-3371453|Reactome:R-BTA-72163|Reactome:R-BTA-9772755|Reactome:R-CEL-381340|Reactome:R-CEL-383280|Reactome:R-CEL-5250924|Reactome:R-CEL-6807505|Reactome:R-DDI-5689901|Reactome:R-DDI-6807505|Reactome:R-DDI-72163|Reactome:R-DME-212300|Reactome:R-DME-2559580|Reactome:R-…
Bpev01.c0074.g0011	3d6f5d4e5685a5ed453ab152ee74884a	264	MobiDBLite	mobidb-lite	consensus disorder prediction	134	156	-	T	20-09-2024	-	-	-	-
Bpev01.c0074.g0011	3d6f5d4e5685a5ed453ab152ee74884a	264	SMART	SM00717	sant	13	63	8.5e-13	T	20-09-2024	IPR001005	SANT/Myb domain	-	MetaCyc:PWY-4061|MetaCyc:PWY-6842|MetaCyc:PWY-7112|MetaCyc:PWY-7250|MetaCyc:PWY-7511|MetaCyc:PWY-7533|MetaCyc:PWY-7911|Reactome:R-BTA-3371453|Reactome:R-BTA-72163|Reactome:R-BTA-9772755|Reactome:R-CEL-381340|Reactome:R-CEL-383280|Reactome:R-CEL-5250924|Reactome:R-CEL-6807505|Reactome:R-DDI-5689901|Reactome:R-DDI-6807505|Reactome:R-DDI-72163|Reactome:R-DME-212300|Reactome:R-DME-2559580|Reactome:R-…
Bpev01.c0074.g0011	3d6f5d4e5685a5ed453ab152ee74884a	264	SMART	SM00717	sant	66	114	5.5e-15	T	20-09-2024	IPR001005	SANT/Myb domain	-	MetaCyc:PWY-4061|MetaCyc:PWY-6842|MetaCyc:PWY-7112|MetaCyc:PWY-7250|MetaCyc:PWY-7511|MetaCyc:PWY-7533|MetaCyc:PWY-7911|Reactome:R-BTA-3371453|Reactome:R-BTA-72163|Reactome:R-BTA-9772755|Reactome:R-CEL-381340|Reactome:R-CEL-383280|Reactome:R-CEL-5250924|Reactome:R-CEL-6807505|Reactome:R-DDI-5689901|Reactome:R-DDI-6807505|Reactome:R-DDI-72163|Reactome:R-DME-212300|Reactome:R-DME-2559580|Reactome:R-…
Bpev01.c0074.g0011	3d6f5d4e5685a5ed453ab152ee74884a	264	ProSiteProfiles	PS51294	Myb-type HTH DNA-binding domain profile.	9	61	15.9638	T	20-09-2024	IPR017930	Myb domain	-	Reactome:R-BTA-3371453|Reactome:R-BTA-72163|Reactome:R-BTA-9772755|Reactome:R-CEL-6807505|Reactome:R-DDI-5689901|Reactome:R-DDI-6807505|Reactome:R-DDI-72163|Reactome:R-DME-5689880|Reactome:R-DRE-3371453|Reactome:R-DRE-5689901|Reactome:R-GGA-418124|Reactome:R-HSA-110328|Reactome:R-HSA-110329|Reactome:R-HSA-110330|Reactome:R-HSA-110331|Reactome:R-HSA-1221632|Reactome:R-HSA-1251985|Reactome:R-HSA-13…
Bpev01.c0074.g0011	3d6f5d4e5685a5ed453ab152ee74884a	264	Gene3D	G3DSA:1.10.10.60	-	12	67	1.6e-17	T	20-09-2024	-	-	-	-
Bpev01.c0074.g0011	3d6f5d4e5685a5ed453ab152ee74884a	264	CDD	cd00167	SANT	16	61	4.70333e-09	T	20-09-2024	IPR001005	SANT/Myb domain	-	MetaCyc:PWY-4061|MetaCyc:PWY-6842|MetaCyc:PWY-7112|MetaCyc:PWY-7250|MetaCyc:PWY-7511|MetaCyc:PWY-7533|MetaCyc:PWY-7911|Reactome:R-BTA-3371453|Reactome:R-BTA-72163|Reactome:R-BTA-9772755|Reactome:R-CEL-381340|Reactome:R-CEL-383280|Reactome:R-CEL-5250924|Reactome:R-CEL-6807505|Reactome:R-DDI-5689901|Reactome:R-DDI-6807505|Reactome:R-DDI-72163|Reactome:R-DME-212300|Reactome:R-DME-2559580|Reactome:R-…
Bpev01.c0074.g0011	3d6f5d4e5685a5ed453ab152ee74884a	264	FunFam	G3DSA:1.10.10.60:FF:000069	MYB transcription factor	11	67	3.4e-40	T	20-09-2024	-	-	-	-
Bpev01.c0074.g0011	3d6f5d4e5685a5ed453ab152ee74884a	264	Pfam	PF00249	Myb-like DNA-binding domain	71	111	9.3e-13	T	20-09-2024	IPR001005	SANT/Myb domain	-	MetaCyc:PWY-4061|MetaCyc:PWY-6842|MetaCyc:PWY-7112|MetaCyc:PWY-7250|MetaCyc:PWY-7511|MetaCyc:PWY-7533|MetaCyc:PWY-7911|Reactome:R-BTA-3371453|Reactome:R-BTA-72163|Reactome:R-BTA-9772755|Reactome:R-CEL-381340|Reactome:R-CEL-383280|Reactome:R-CEL-5250924|Reactome:R-CEL-6807505|Reactome:R-DDI-5689901|Reactome:R-DDI-6807505|Reactome:R-DDI-72163|Reactome:R-DME-212300|Reactome:R-DME-2559580|Reactome:R-…
Bpev01.c0074.g0011	3d6f5d4e5685a5ed453ab152ee74884a	264	Pfam	PF00249	Myb-like DNA-binding domain	14	61	4.2e-12	T	20-09-2024	IPR001005	SANT/Myb domain	-	MetaCyc:PWY-4061|MetaCyc:PWY-6842|MetaCyc:PWY-7112|MetaCyc:PWY-7250|MetaCyc:PWY-7511|MetaCyc:PWY-7533|MetaCyc:PWY-7911|Reactome:R-BTA-3371453|Reactome:R-BTA-72163|Reactome:R-BTA-9772755|Reactome:R-CEL-381340|Reactome:R-CEL-383280|Reactome:R-CEL-5250924|Reactome:R-CEL-6807505|Reactome:R-DDI-5689901|Reactome:R-DDI-6807505|Reactome:R-DDI-72163|Reactome:R-DME-212300|Reactome:R-DME-2559580|Reactome:R-…
Bpev01.c0095.g0025	e119bfe42beced95d3358cbd820988c5	294	PANTHER	PTHR47997	MYB DOMAIN PROTEIN 55	1	188	7.6e-88	T	20-09-2024	IPR051953	Plant secondary wall-associated transcription factors	-	-
Bpev01.c0095.g0025	e119bfe42beced95d3358cbd820988c5	294	FunFam	G3DSA:1.10.10.60:FF:000140	Myb transcription factor	69	116	2e-31	T	20-09-2024	-	-	-	-
Bpev01.c0095.g0025	e119bfe42beced95d3358cbd820988c5	294	Pfam	PF00249	Myb-like DNA-binding domain	14	61	3.5e-12	T	20-09-2024	IPR001005	SANT/Myb domain	-	MetaCyc:PWY-4061|MetaCyc:PWY-6842|MetaCyc:PWY-7112|MetaCyc:PWY-7250|MetaCyc:PWY-7511|MetaCyc:PWY-7533|MetaCyc:PWY-7911|Reactome:R-BTA-3371453|Reactome:R-BTA-72163|Reactome:R-BTA-9772755|Reactome:R-CEL-381340|Reactome:R-CEL-383280|Reactome:R-CEL-5250924|Reactome:R-CEL-6807505|Reactome:R-DDI-5689901|Reactome:R-DDI-6807505|Reactome:R-DDI-72163|Reactome:R-DME-212300|Reactome:R-DME-2559580|Reactome:R-…
Bpev01.c0095.g0025	e119bfe42beced95d3358cbd820988c5	294	Pfam	PF00249	Myb-like DNA-binding domain	67	110	3.9e-14	T	20-09-2024	IPR001005	SANT/Myb domain	-	MetaCyc:PWY-4061|MetaCyc:PWY-6842|MetaCyc:PWY-7112|MetaCyc:PWY-7250|MetaCyc:PWY-7511|MetaCyc:PWY-7533|MetaCyc:PWY-7911|Reactome:R-BTA-3371453|Reactome:R-BTA-72163|Reactome:R-BTA-9772755|Reactome:R-CEL-381340|Reactome:R-CEL-383280|Reactome:R-CEL-5250924|Reactome:R-CEL-6807505|Reactome:R-DDI-5689901|Reactome:R-DDI-6807505|Reactome:R-DDI-72163|Reactome:R-DME-212300|Reactome:R-DME-2559580|Reactome:R-…
Bpev01.c0095.g0025	e119bfe42beced95d3358cbd820988c5	294	Gene3D	G3DSA:1.10.10.60	-	69	116	1.3e-20	T	20-09-2024	-	-	-	-
Bpev01.c0095.g0025	e119bfe42beced95d3358cbd820988c5	294	SUPERFAMILY	SSF46689	Homeodomain-like	11	108	2.85e-29	T	20-09-2024	IPR009057	Homedomain-like superfamily	-	MetaCyc:PWY-2722|MetaCyc:PWY-2723|MetaCyc:PWY-2961|MetaCyc:PWY-3602|MetaCyc:PWY-361|MetaCyc:PWY-4801|MetaCyc:PWY-4922|MetaCyc:PWY-5048|MetaCyc:PWY-5129|MetaCyc:PWY-5132|MetaCyc:PWY-5133|MetaCyc:PWY-5139|MetaCyc:PWY-5175|MetaCyc:PWY-5268|MetaCyc:PWY-5284|MetaCyc:PWY-5292|MetaCyc:PWY-5307|MetaCyc:PWY-5313|MetaCyc:PWY-5317|MetaCyc:PWY-5318|MetaCyc:PWY-5353|MetaCyc:PWY-5368|MetaCyc:PWY-5400|MetaCyc:P…
Bpev01.c0095.g0025	e119bfe42beced95d3358cbd820988c5	294	CDD	cd00167	SANT	17	61	9.97725e-11	T	20-09-2024	IPR001005	SANT/Myb domain	-	MetaCyc:PWY-4061|MetaCyc:PWY-6842|MetaCyc:PWY-7112|MetaCyc:PWY-7250|MetaCyc:PWY-7511|MetaCyc:PWY-7533|MetaCyc:PWY-7911|Reactome:R-BTA-3371453|Reactome:R-BTA-72163|Reactome:R-BTA-9772755|Reactome:R-CEL-381340|Reactome:R-CEL-383280|Reactome:R-CEL-5250924|Reactome:R-CEL-6807505|Reactome:R-DDI-5689901|Reactome:R-DDI-6807505|Reactome:R-DDI-72163|Reactome:R-DME-212300|Reactome:R-DME-2559580|Reactome:R-…
Bpev01.c0095.g0025	e119bfe42beced95d3358cbd820988c5	294	ProSiteProfiles	PS51294	Myb-type HTH DNA-binding domain profile.	9	61	18.3329	T	20-09-2024	IPR017930	Myb domain	-	Reactome:R-BTA-3371453|Reactome:R-BTA-72163|Reactome:R-BTA-9772755|Reactome:R-CEL-6807505|Reactome:R-DDI-5689901|Reactome:R-DDI-6807505|Reactome:R-DDI-72163|Reactome:R-DME-5689880|Reactome:R-DRE-3371453|Reactome:R-DRE-5689901|Reactome:R-GGA-418124|Reactome:R-HSA-110328|Reactome:R-HSA-110329|Reactome:R-HSA-110330|Reactome:R-HSA-110331|Reactome:R-HSA-1221632|Reactome:R-HSA-1251985|Reactome:R-HSA-13…
Bpev01.c0095.g0025	e119bfe42beced95d3358cbd820988c5	294	FunFam	G3DSA:1.10.10.60:FF:000185	MYB transcription factor	6	66	1.7e-39	T	20-09-2024	-	-	-	-
Bpev01.c0095.g0025	e119bfe42beced95d3358cbd820988c5	294	Gene3D	G3DSA:1.10.10.60	-	11	67	1.2e-18	T	20-09-2024	-	-	-	-
Bpev01.c0095.g0025	e119bfe42beced95d3358cbd820988c5	294	CDD	cd00167	SANT	69	110	5.11704e-13	T	20-09-2024	IPR001005	SANT/Myb domain	-	MetaCyc:PWY-4061|MetaCyc:PWY-6842|MetaCyc:PWY-7112|MetaCyc:PWY-7250|MetaCyc:PWY-7511|MetaCyc:PWY-7533|MetaCyc:PWY-7911|Reactome:R-BTA-3371453|Reactome:R-BTA-72163|Reactome:R-BTA-9772755|Reactome:R-CEL-381340|Reactome:R-CEL-383280|Reactome:R-CEL-5250924|Reactome:R-CEL-6807505|Reactome:R-DDI-5689901|Reactome:R-DDI-6807505|Reactome:R-DDI-72163|Reactome:R-DME-212300|Reactome:R-DME-2559580|Reactome:R-…
Bpev01.c0095.g0025	e119bfe42beced95d3358cbd820988c5	294	ProSiteProfiles	PS50090	Myb-like domain profile.	9	61	11.1493	T	20-09-2024	IPR001005	SANT/Myb domain	-	MetaCyc:PWY-4061|MetaCyc:PWY-6842|MetaCyc:PWY-7112|MetaCyc:PWY-7250|MetaCyc:PWY-7511|MetaCyc:PWY-7533|MetaCyc:PWY-7911|Reactome:R-BTA-3371453|Reactome:R-BTA-72163|Reactome:R-BTA-9772755|Reactome:R-CEL-381340|Reactome:R-CEL-383280|Reactome:R-CEL-5250924|Reactome:R-CEL-6807505|Reactome:R-DDI-5689901|Reactome:R-DDI-6807505|Reactome:R-DDI-72163|Reactome:R-DME-212300|Reactome:R-DME-2559580|Reactome:R-…
Bpev01.c0095.g0025	e119bfe42beced95d3358cbd820988c5	294	ProSiteProfiles	PS51294	Myb-type HTH DNA-binding domain profile.	62	116	26.1895	T	20-09-2024	IPR017930	Myb domain	-	Reactome:R-BTA-3371453|Reactome:R-BTA-72163|Reactome:R-BTA-9772755|Reactome:R-CEL-6807505|Reactome:R-DDI-5689901|Reactome:R-DDI-6807505|Reactome:R-DDI-72163|Reactome:R-DME-5689880|Reactome:R-DRE-3371453|Reactome:R-DRE-5689901|Reactome:R-GGA-418124|Reactome:R-HSA-110328|Reactome:R-HSA-110329|Reactome:R-HSA-110330|Reactome:R-HSA-110331|Reactome:R-HSA-1221632|Reactome:R-HSA-1251985|Reactome:R-HSA-13…
Bpev01.c0095.g0025	e119bfe42beced95d3358cbd820988c5	294	ProSiteProfiles	PS50090	Myb-like domain profile.	62	112	10.3597	T	20-09-2024	IPR001005	SANT/Myb domain	-	MetaCyc:PWY-4061|MetaCyc:PWY-6842|MetaCyc:PWY-7112|MetaCyc:PWY-7250|MetaCyc:PWY-7511|MetaCyc:PWY-7533|MetaCyc:PWY-7911|Reactome:R-BTA-3371453|Reactome:R-BTA-72163|Reactome:R-BTA-9772755|Reactome:R-CEL-381340|Reactome:R-CEL-383280|Reactome:R-CEL-5250924|Reactome:R-CEL-6807505|Reactome:R-DDI-5689901|Reactome:R-DDI-6807505|Reactome:R-DDI-72163|Reactome:R-DME-212300|Reactome:R-DME-2559580|Reactome:R-…
Bpev01.c0095.g0025	e119bfe42beced95d3358cbd820988c5	294	SMART	SM00717	sant	13	63	8.5e-12	T	20-09-2024	IPR001005	SANT/Myb domain	-	MetaCyc:PWY-4061|MetaCyc:PWY-6842|MetaCyc:PWY-7112|MetaCyc:PWY-7250|MetaCyc:PWY-7511|MetaCyc:PWY-7533|MetaCyc:PWY-7911|Reactome:R-BTA-3371453|Reactome:R-BTA-72163|Reactome:R-BTA-9772755|Reactome:R-CEL-381340|Reactome:R-CEL-383280|Reactome:R-CEL-5250924|Reactome:R-CEL-6807505|Reactome:R-DDI-5689901|Reactome:R-DDI-6807505|Reactome:R-DDI-72163|Reactome:R-DME-212300|Reactome:R-DME-2559580|Reactome:R-…
Bpev01.c0095.g0025	e119bfe42beced95d3358cbd820988c5	294	SMART	SM00717	sant	66	114	1.7e-16	T	20-09-2024	IPR001005	SANT/Myb domain	-	MetaCyc:PWY-4061|MetaCyc:PWY-6842|MetaCyc:PWY-7112|MetaCyc:PWY-7250|MetaCyc:PWY-7511|MetaCyc:PWY-7533|MetaCyc:PWY-7911|Reactome:R-BTA-3371453|Reactome:R-BTA-72163|Reactome:R-BTA-9772755|Reactome:R-CEL-381340|Reactome:R-CEL-383280|Reactome:R-CEL-5250924|Reactome:R-CEL-6807505|Reactome:R-DDI-5689901|Reactome:R-DDI-6807505|Reactome:R-DDI-72163|Reactome:R-DME-212300|Reactome:R-DME-2559580|Reactome:R-…
Bpev01.c0918.g0016	8bf626854c6e0d3146669cd6f8565e59	435	FunFam	G3DSA:1.10.10.60:FF:000221	MYB transcription factor	68	140	6.5e-45	T	20-09-2024	-	-	-	-
Bpev01.c0918.g0016	8bf626854c6e0d3146669cd6f8565e59	435	CDD	cd00167	SANT	69	109	1.09891e-09	T	20-09-2024	IPR001005	SANT/Myb domain	-	MetaCyc:PWY-4061|MetaCyc:PWY-6842|MetaCyc:PWY-7112|MetaCyc:PWY-7250|MetaCyc:PWY-7511|MetaCyc:PWY-7533|MetaCyc:PWY-7911|Reactome:R-BTA-3371453|Reactome:R-BTA-72163|Reactome:R-BTA-9772755|Reactome:R-CEL-381340|Reactome:R-CEL-383280|Reactome:R-CEL-5250924|Reactome:R-CEL-6807505|Reactome:R-DDI-5689901|Reactome:R-DDI-6807505|Reactome:R-DDI-72163|Reactome:R-DME-212300|Reactome:R-DME-2559580|Reactome:R-…
Bpev01.c0918.g0016	8bf626854c6e0d3146669cd6f8565e59	435	SMART	SM00717	sant	66	114	9.8e-13	T	20-09-2024	IPR001005	SANT/Myb domain	-	MetaCyc:PWY-4061|MetaCyc:PWY-6842|MetaCyc:PWY-7112|MetaCyc:PWY-7250|MetaCyc:PWY-7511|MetaCyc:PWY-7533|MetaCyc:PWY-7911|Reactome:R-BTA-3371453|Reactome:R-BTA-72163|Reactome:R-BTA-9772755|Reactome:R-CEL-381340|Reactome:R-CEL-383280|Reactome:R-CEL-5250924|Reactome:R-CEL-6807505|Reactome:R-DDI-5689901|Reactome:R-DDI-6807505|Reactome:R-DDI-72163|Reactome:R-DME-212300|Reactome:R-DME-2559580|Reactome:R-…
Bpev01.c0918.g0016	8bf626854c6e0d3146669cd6f8565e59	435	SMART	SM00717	sant	13	63	6.5e-12	T	20-09-2024	IPR001005	SANT/Myb domain	-	MetaCyc:PWY-4061|MetaCyc:PWY-6842|MetaCyc:PWY-7112|MetaCyc:PWY-7250|MetaCyc:PWY-7511|MetaCyc:PWY-7533|MetaCyc:PWY-7911|Reactome:R-BTA-3371453|Reactome:R-BTA-72163|Reactome:R-BTA-9772755|Reactome:R-CEL-381340|Reactome:R-CEL-383280|Reactome:R-CEL-5250924|Reactome:R-CEL-6807505|Reactome:R-DDI-5689901|Reactome:R-DDI-6807505|Reactome:R-DDI-72163|Reactome:R-DME-212300|Reactome:R-DME-2559580|Reactome:R-…
Bpev01.c0918.g0016	8bf626854c6e0d3146669cd6f8565e59	435	FunFam	G3DSA:1.10.10.60:FF:000047	Myb transcription factor	11	67	6.7e-39	T	20-09-2024	-	-	-	-
Bpev01.c0918.g0016	8bf626854c6e0d3146669cd6f8565e59	435	CDD	cd00167	SANT	17	61	2.91355e-11	T	20-09-2024	IPR001005	SANT/Myb domain	-	MetaCyc:PWY-4061|MetaCyc:PWY-6842|MetaCyc:PWY-7112|MetaCyc:PWY-7250|MetaCyc:PWY-7511|MetaCyc:PWY-7533|MetaCyc:PWY-7911|Reactome:R-BTA-3371453|Reactome:R-BTA-72163|Reactome:R-BTA-9772755|Reactome:R-CEL-381340|Reactome:R-CEL-383280|Reactome:R-CEL-5250924|Reactome:R-CEL-6807505|Reactome:R-DDI-5689901|Reactome:R-DDI-6807505|Reactome:R-DDI-72163|Reactome:R-DME-212300|Reactome:R-DME-2559580|Reactome:R-…
Bpev01.c0918.g0016	8bf626854c6e0d3146669cd6f8565e59	435	Gene3D	G3DSA:1.10.10.60	-	68	139	1.7e-20	T	20-09-2024	-	-	-	-
Bpev01.c0918.g0016	8bf626854c6e0d3146669cd6f8565e59	435	ProSiteProfiles	PS51294	Myb-type HTH DNA-binding domain profile.	62	116	25.2612	T	20-09-2024	IPR017930	Myb domain	-	Reactome:R-BTA-3371453|Reactome:R-BTA-72163|Reactome:R-BTA-9772755|Reactome:R-CEL-6807505|Reactome:R-DDI-5689901|Reactome:R-DDI-6807505|Reactome:R-DDI-72163|Reactome:R-DME-5689880|Reactome:R-DRE-3371453|Reactome:R-DRE-5689901|Reactome:R-GGA-418124|Reactome:R-HSA-110328|Reactome:R-HSA-110329|Reactome:R-HSA-110330|Reactome:R-HSA-110331|Reactome:R-HSA-1221632|Reactome:R-HSA-1251985|Reactome:R-HSA-13…
Bpev01.c0918.g0016	8bf626854c6e0d3146669cd6f8565e59	435	Gene3D	G3DSA:1.10.10.60	-	11	67	3.6e-19	T	20-09-2024	-	-	-	-
Bpev01.c0918.g0016	8bf626854c6e0d3146669cd6f8565e59	435	PANTHER	PTHR47997	MYB DOMAIN PROTEIN 55	1	371	1.1e-95	T	20-09-2024	IPR051953	Plant secondary wall-associated transcription factors	-	-
Bpev01.c0918.g0016	8bf626854c6e0d3146669cd6f8565e59	435	Pfam	PF00249	Myb-like DNA-binding domain	67	111	1.2e-11	T	20-09-2024	IPR001005	SANT/Myb domain	-	MetaCyc:PWY-4061|MetaCyc:PWY-6842|MetaCyc:PWY-7112|MetaCyc:PWY-7250|MetaCyc:PWY-7511|MetaCyc:PWY-7533|MetaCyc:PWY-7911|Reactome:R-BTA-3371453|Reactome:R-BTA-72163|Reactome:R-BTA-9772755|Reactome:R-CEL-381340|Reactome:R-CEL-383280|Reactome:R-CEL-5250924|Reactome:R-CEL-6807505|Reactome:R-DDI-5689901|Reactome:R-DDI-6807505|Reactome:R-DDI-72163|Reactome:R-DME-212300|Reactome:R-DME-2559580|Reactome:R-…
Bpev01.c0918.g0016	8bf626854c6e0d3146669cd6f8565e59	435	Pfam	PF00249	Myb-like DNA-binding domain	14	61	1.3e-12	T	20-09-2024	IPR001005	SANT/Myb domain	-	MetaCyc:PWY-4061|MetaCyc:PWY-6842|MetaCyc:PWY-7112|MetaCyc:PWY-7250|MetaCyc:PWY-7511|MetaCyc:PWY-7533|MetaCyc:PWY-7911|Reactome:R-BTA-3371453|Reactome:R-BTA-72163|Reactome:R-BTA-9772755|Reactome:R-CEL-381340|Reactome:R-CEL-383280|Reactome:R-CEL-5250924|Reactome:R-CEL-6807505|Reactome:R-DDI-5689901|Reactome:R-DDI-6807505|Reactome:R-DDI-72163|Reactome:R-DME-212300|Reactome:R-DME-2559580|Reactome:R-…
Bpev01.c0918.g0016	8bf626854c6e0d3146669cd6f8565e59	435	ProSiteProfiles	PS51294	Myb-type HTH DNA-binding domain profile.	9	61	19.2535	T	20-09-2024	IPR017930	Myb domain	-	Reactome:R-BTA-3371453|Reactome:R-BTA-72163|Reactome:R-BTA-9772755|Reactome:R-CEL-6807505|Reactome:R-DDI-5689901|Reactome:R-DDI-6807505|Reactome:R-DDI-72163|Reactome:R-DME-5689880|Reactome:R-DRE-3371453|Reactome:R-DRE-5689901|Reactome:R-GGA-418124|Reactome:R-HSA-110328|Reactome:R-HSA-110329|Reactome:R-HSA-110330|Reactome:R-HSA-110331|Reactome:R-HSA-1221632|Reactome:R-HSA-1251985|Reactome:R-HSA-13…
Bpev01.c0918.g0016	8bf626854c6e0d3146669cd6f8565e59	435	ProSiteProfiles	PS50090	Myb-like domain profile.	9	61	11.0332	T	20-09-2024	IPR001005	SANT/Myb domain	-	MetaCyc:PWY-4061|MetaCyc:PWY-6842|MetaCyc:PWY-7112|MetaCyc:PWY-7250|MetaCyc:PWY-7511|MetaCyc:PWY-7533|MetaCyc:PWY-7911|Reactome:R-BTA-3371453|Reactome:R-BTA-72163|Reactome:R-BTA-9772755|Reactome:R-CEL-381340|Reactome:R-CEL-383280|Reactome:R-CEL-5250924|Reactome:R-CEL-6807505|Reactome:R-DDI-5689901|Reactome:R-DDI-6807505|Reactome:R-DDI-72163|Reactome:R-DME-212300|Reactome:R-DME-2559580|Reactome:R-…
Bpev01.c0918.g0016	8bf626854c6e0d3146669cd6f8565e59	435	MobiDBLite	mobidb-lite	consensus disorder prediction	282	324	-	T	20-09-2024	-	-	-	-
Bpev01.c0918.g0016	8bf626854c6e0d3146669cd6f8565e59	435	SUPERFAMILY	SSF46689	Homeodomain-like	12	108	1.12e-28	T	20-09-2024	IPR009057	Homedomain-like superfamily	-	MetaCyc:PWY-2722|MetaCyc:PWY-2723|MetaCyc:PWY-2961|MetaCyc:PWY-3602|MetaCyc:PWY-361|MetaCyc:PWY-4801|MetaCyc:PWY-4922|MetaCyc:PWY-5048|MetaCyc:PWY-5129|MetaCyc:PWY-5132|MetaCyc:PWY-5133|MetaCyc:PWY-5139|MetaCyc:PWY-5175|MetaCyc:PWY-5268|MetaCyc:PWY-5284|MetaCyc:PWY-5292|MetaCyc:PWY-5307|MetaCyc:PWY-5313|MetaCyc:PWY-5317|MetaCyc:PWY-5318|MetaCyc:PWY-5353|MetaCyc:PWY-5368|MetaCyc:PWY-5400|MetaCyc:P…
Bpev01.c0918.g0016	8bf626854c6e0d3146669cd6f8565e59	435	ProSiteProfiles	PS50090	Myb-like domain profile.	62	112	10.1158	T	20-09-2024	IPR001005	SANT/Myb domain	-	MetaCyc:PWY-4061|MetaCyc:PWY-6842|MetaCyc:PWY-7112|MetaCyc:PWY-7250|MetaCyc:PWY-7511|MetaCyc:PWY-7533|MetaCyc:PWY-7911|Reactome:R-BTA-3371453|Reactome:R-BTA-72163|Reactome:R-BTA-9772755|Reactome:R-CEL-381340|Reactome:R-CEL-383280|Reactome:R-CEL-5250924|Reactome:R-CEL-6807505|Reactome:R-DDI-5689901|Reactome:R-DDI-6807505|Reactome:R-DDI-72163|Reactome:R-DME-212300|Reactome:R-DME-2559580|Reactome:R-…
Bpev01.c0667.g0006	ff2ccb162de7522c3a72e504b72c7d93	324	Gene3D	G3DSA:1.10.10.60	-	69	128	1.2e-19	T	20-09-2024	-	-	-	-
Bpev01.c0667.g0006	ff2ccb162de7522c3a72e504b72c7d93	324	Pfam	PF00249	Myb-like DNA-binding domain	14	61	5.5e-14	T	20-09-2024	IPR001005	SANT/Myb domain	-	MetaCyc:PWY-4061|MetaCyc:PWY-6842|MetaCyc:PWY-7112|MetaCyc:PWY-7250|MetaCyc:PWY-7511|MetaCyc:PWY-7533|MetaCyc:PWY-7911|Reactome:R-BTA-3371453|Reactome:R-BTA-72163|Reactome:R-BTA-9772755|Reactome:R-CEL-381340|Reactome:R-CEL-383280|Reactome:R-CEL-5250924|Reactome:R-CEL-6807505|Reactome:R-DDI-5689901|Reactome:R-DDI-6807505|Reactome:R-DDI-72163|Reactome:R-DME-212300|Reactome:R-DME-2559580|Reactome:R-…
Bpev01.c0667.g0006	ff2ccb162de7522c3a72e504b72c7d93	324	Pfam	PF00249	Myb-like DNA-binding domain	68	110	1.5e-11	T	20-09-2024	IPR001005	SANT/Myb domain	-	MetaCyc:PWY-4061|MetaCyc:PWY-6842|MetaCyc:PWY-7112|MetaCyc:PWY-7250|MetaCyc:PWY-7511|MetaCyc:PWY-7533|MetaCyc:PWY-7911|Reactome:R-BTA-3371453|Reactome:R-BTA-72163|Reactome:R-BTA-9772755|Reactome:R-CEL-381340|Reactome:R-CEL-383280|Reactome:R-CEL-5250924|Reactome:R-CEL-6807505|Reactome:R-DDI-5689901|Reactome:R-DDI-6807505|Reactome:R-DDI-72163|Reactome:R-DME-212300|Reactome:R-DME-2559580|Reactome:R-…
Bpev01.c0667.g0006	ff2ccb162de7522c3a72e504b72c7d93	324	ProSiteProfiles	PS51294	Myb-type HTH DNA-binding domain profile.	9	65	26.617	T	20-09-2024	IPR017930	Myb domain	-	Reactome:R-BTA-3371453|Reactome:R-BTA-72163|Reactome:R-BTA-9772755|Reactome:R-CEL-6807505|Reactome:R-DDI-5689901|Reactome:R-DDI-6807505|Reactome:R-DDI-72163|Reactome:R-DME-5689880|Reactome:R-DRE-3371453|Reactome:R-DRE-5689901|Reactome:R-GGA-418124|Reactome:R-HSA-110328|Reactome:R-HSA-110329|Reactome:R-HSA-110330|Reactome:R-HSA-110331|Reactome:R-HSA-1221632|Reactome:R-HSA-1251985|Reactome:R-HSA-13…
Bpev01.c0667.g0006	ff2ccb162de7522c3a72e504b72c7d93	324	CDD	cd00167	SANT	17	61	1.39922e-12	T	20-09-2024	IPR001005	SANT/Myb domain	-	MetaCyc:PWY-4061|MetaCyc:PWY-6842|MetaCyc:PWY-7112|MetaCyc:PWY-7250|MetaCyc:PWY-7511|MetaCyc:PWY-7533|MetaCyc:PWY-7911|Reactome:R-BTA-3371453|Reactome:R-BTA-72163|Reactome:R-BTA-9772755|Reactome:R-CEL-381340|Reactome:R-CEL-383280|Reactome:R-CEL-5250924|Reactome:R-CEL-6807505|Reactome:R-DDI-5689901|Reactome:R-DDI-6807505|Reactome:R-DDI-72163|Reactome:R-DME-212300|Reactome:R-DME-2559580|Reactome:R-…
Bpev01.c0667.g0006	ff2ccb162de7522c3a72e504b72c7d93	324	PANTHER	PTHR47994	F14D16.11-RELATED	1	303	3.1e-114	T	20-09-2024	IPR051769	Plant MYB Transcription Factor	-	-
Bpev01.c0667.g0006	ff2ccb162de7522c3a72e504b72c7d93	324	ProSiteProfiles	PS50090	Myb-like domain profile.	62	112	9.72099	T	20-09-2024	IPR001005	SANT/Myb domain	-	MetaCyc:PWY-4061|MetaCyc:PWY-6842|MetaCyc:PWY-7112|MetaCyc:PWY-7250|MetaCyc:PWY-7511|MetaCyc:PWY-7533|MetaCyc:PWY-7911|Reactome:R-BTA-3371453|Reactome:R-BTA-72163|Reactome:R-BTA-9772755|Reactome:R-CEL-381340|Reactome:R-CEL-383280|Reactome:R-CEL-5250924|Reactome:R-CEL-6807505|Reactome:R-DDI-5689901|Reactome:R-DDI-6807505|Reactome:R-DDI-72163|Reactome:R-DME-212300|Reactome:R-DME-2559580|Reactome:R-…
Bpev01.c0667.g0006	ff2ccb162de7522c3a72e504b72c7d93	324	ProSiteProfiles	PS51294	Myb-type HTH DNA-binding domain profile.	66	116	22.8973	T	20-09-2024	IPR017930	Myb domain	-	Reactome:R-BTA-3371453|Reactome:R-BTA-72163|Reactome:R-BTA-9772755|Reactome:R-CEL-6807505|Reactome:R-DDI-5689901|Reactome:R-DDI-6807505|Reactome:R-DDI-72163|Reactome:R-DME-5689880|Reactome:R-DRE-3371453|Reactome:R-DRE-5689901|Reactome:R-GGA-418124|Reactome:R-HSA-110328|Reactome:R-HSA-110329|Reactome:R-HSA-110330|Reactome:R-HSA-110331|Reactome:R-HSA-1221632|Reactome:R-HSA-1251985|Reactome:R-HSA-13…
Bpev01.c0667.g0006	ff2ccb162de7522c3a72e504b72c7d93	324	Gene3D	G3DSA:1.10.10.60	-	14	66	2.3e-20	T	20-09-2024	-	-	-	-
Bpev01.c0667.g0006	ff2ccb162de7522c3a72e504b72c7d93	324	SMART	SM00717	sant	13	63	6e-14	T	20-09-2024	IPR001005	SANT/Myb domain	-	MetaCyc:PWY-4061|MetaCyc:PWY-6842|MetaCyc:PWY-7112|MetaCyc:PWY-7250|MetaCyc:PWY-7511|MetaCyc:PWY-7533|MetaCyc:PWY-7911|Reactome:R-BTA-3371453|Reactome:R-BTA-72163|Reactome:R-BTA-9772755|Reactome:R-CEL-381340|Reactome:R-CEL-383280|Reactome:R-CEL-5250924|Reactome:R-CEL-6807505|Reactome:R-DDI-5689901|Reactome:R-DDI-6807505|Reactome:R-DDI-72163|Reactome:R-DME-212300|Reactome:R-DME-2559580|Reactome:R-…
Bpev01.c0667.g0006	ff2ccb162de7522c3a72e504b72c7d93	324	SMART	SM00717	sant	66	114	1.6e-13	T	20-09-2024	IPR001005	SANT/Myb domain	-	MetaCyc:PWY-4061|MetaCyc:PWY-6842|MetaCyc:PWY-7112|MetaCyc:PWY-7250|MetaCyc:PWY-7511|MetaCyc:PWY-7533|MetaCyc:PWY-7911|Reactome:R-BTA-3371453|Reactome:R-BTA-72163|Reactome:R-BTA-9772755|Reactome:R-CEL-381340|Reactome:R-CEL-383280|Reactome:R-CEL-5250924|Reactome:R-CEL-6807505|Reactome:R-DDI-5689901|Reactome:R-DDI-6807505|Reactome:R-DDI-72163|Reactome:R-DME-212300|Reactome:R-DME-2559580|Reactome:R-…
Bpev01.c0667.g0006	ff2ccb162de7522c3a72e504b72c7d93	324	FunFam	G3DSA:1.10.10.60:FF:000015	Transcription factor RAX3	7	67	1.6e-31	T	20-09-2024	-	-	-	-
Bpev01.c0667.g0006	ff2ccb162de7522c3a72e504b72c7d93	324	CDD	cd00167	SANT	70	112	1.92712e-10	T	20-09-2024	IPR001005	SANT/Myb domain	-	MetaCyc:PWY-4061|MetaCyc:PWY-6842|MetaCyc:PWY-7112|MetaCyc:PWY-7250|MetaCyc:PWY-7511|MetaCyc:PWY-7533|MetaCyc:PWY-7911|Reactome:R-BTA-3371453|Reactome:R-BTA-72163|Reactome:R-BTA-9772755|Reactome:R-CEL-381340|Reactome:R-CEL-383280|Reactome:R-CEL-5250924|Reactome:R-CEL-6807505|Reactome:R-DDI-5689901|Reactome:R-DDI-6807505|Reactome:R-DDI-72163|Reactome:R-DME-212300|Reactome:R-DME-2559580|Reactome:R-…
Bpev01.c0667.g0006	ff2ccb162de7522c3a72e504b72c7d93	324	ProSiteProfiles	PS50090	Myb-like domain profile.	9	61	11.6138	T	20-09-2024	IPR001005	SANT/Myb domain	-	MetaCyc:PWY-4061|MetaCyc:PWY-6842|MetaCyc:PWY-7112|MetaCyc:PWY-7250|MetaCyc:PWY-7511|MetaCyc:PWY-7533|MetaCyc:PWY-7911|Reactome:R-BTA-3371453|Reactome:R-BTA-72163|Reactome:R-BTA-9772755|Reactome:R-CEL-381340|Reactome:R-CEL-383280|Reactome:R-CEL-5250924|Reactome:R-CEL-6807505|Reactome:R-DDI-5689901|Reactome:R-DDI-6807505|Reactome:R-DDI-72163|Reactome:R-DME-212300|Reactome:R-DME-2559580|Reactome:R-…
Bpev01.c0667.g0006	ff2ccb162de7522c3a72e504b72c7d93	324	FunFam	G3DSA:1.10.10.60:FF:000204	transcription factor MYB80	69	129	1.2e-39	T	20-09-2024	-	-	-	-
Bpev01.c0667.g0006	ff2ccb162de7522c3a72e504b72c7d93	324	SUPERFAMILY	SSF46689	Homeodomain-like	11	108	1.8e-29	T	20-09-2024	IPR009057	Homedomain-like superfamily	-	MetaCyc:PWY-2722|MetaCyc:PWY-2723|MetaCyc:PWY-2961|MetaCyc:PWY-3602|MetaCyc:PWY-361|MetaCyc:PWY-4801|MetaCyc:PWY-4922|MetaCyc:PWY-5048|MetaCyc:PWY-5129|MetaCyc:PWY-5132|MetaCyc:PWY-5133|MetaCyc:PWY-5139|MetaCyc:PWY-5175|MetaCyc:PWY-5268|MetaCyc:PWY-5284|MetaCyc:PWY-5292|MetaCyc:PWY-5307|MetaCyc:PWY-5313|MetaCyc:PWY-5317|MetaCyc:PWY-5318|MetaCyc:PWY-5353|MetaCyc:PWY-5368|MetaCyc:PWY-5400|MetaCyc:P…
Bpev01.c0684.g0005	dd465425976af898176f394a660f12b5	297	CDD	cd00167	SANT	70	113	8.03826e-08	T	20-09-2024	IPR001005	SANT/Myb domain	-	MetaCyc:PWY-4061|MetaCyc:PWY-6842|MetaCyc:PWY-7112|MetaCyc:PWY-7250|MetaCyc:PWY-7511|MetaCyc:PWY-7533|MetaCyc:PWY-7911|Reactome:R-BTA-3371453|Reactome:R-BTA-72163|Reactome:R-BTA-9772755|Reactome:R-CEL-381340|Reactome:R-CEL-383280|Reactome:R-CEL-5250924|Reactome:R-CEL-6807505|Reactome:R-DDI-5689901|Reactome:R-DDI-6807505|Reactome:R-DDI-72163|Reactome:R-DME-212300|Reactome:R-DME-2559580|Reactome:R-…
Bpev01.c0684.g0005	dd465425976af898176f394a660f12b5	297	SMART	SM00717	sant	13	64	7.5e-12	T	20-09-2024	IPR001005	SANT/Myb domain	-	MetaCyc:PWY-4061|MetaCyc:PWY-6842|MetaCyc:PWY-7112|MetaCyc:PWY-7250|MetaCyc:PWY-7511|MetaCyc:PWY-7533|MetaCyc:PWY-7911|Reactome:R-BTA-3371453|Reactome:R-BTA-72163|Reactome:R-BTA-9772755|Reactome:R-CEL-381340|Reactome:R-CEL-383280|Reactome:R-CEL-5250924|Reactome:R-CEL-6807505|Reactome:R-DDI-5689901|Reactome:R-DDI-6807505|Reactome:R-DDI-72163|Reactome:R-DME-212300|Reactome:R-DME-2559580|Reactome:R-…
Bpev01.c0684.g0005	dd465425976af898176f394a660f12b5	297	SMART	SM00717	sant	67	115	5.3e-11	T	20-09-2024	IPR001005	SANT/Myb domain	-	MetaCyc:PWY-4061|MetaCyc:PWY-6842|MetaCyc:PWY-7112|MetaCyc:PWY-7250|MetaCyc:PWY-7511|MetaCyc:PWY-7533|MetaCyc:PWY-7911|Reactome:R-BTA-3371453|Reactome:R-BTA-72163|Reactome:R-BTA-9772755|Reactome:R-CEL-381340|Reactome:R-CEL-383280|Reactome:R-CEL-5250924|Reactome:R-CEL-6807505|Reactome:R-DDI-5689901|Reactome:R-DDI-6807505|Reactome:R-DDI-72163|Reactome:R-DME-212300|Reactome:R-DME-2559580|Reactome:R-…
Bpev01.c0684.g0005	dd465425976af898176f394a660f12b5	297	SUPERFAMILY	SSF46689	Homeodomain-like	11	109	7.26e-26	T	20-09-2024	IPR009057	Homedomain-like superfamily	-	MetaCyc:PWY-2722|MetaCyc:PWY-2723|MetaCyc:PWY-2961|MetaCyc:PWY-3602|MetaCyc:PWY-361|MetaCyc:PWY-4801|MetaCyc:PWY-4922|MetaCyc:PWY-5048|MetaCyc:PWY-5129|MetaCyc:PWY-5132|MetaCyc:PWY-5133|MetaCyc:PWY-5139|MetaCyc:PWY-5175|MetaCyc:PWY-5268|MetaCyc:PWY-5284|MetaCyc:PWY-5292|MetaCyc:PWY-5307|MetaCyc:PWY-5313|MetaCyc:PWY-5317|MetaCyc:PWY-5318|MetaCyc:PWY-5353|MetaCyc:PWY-5368|MetaCyc:PWY-5400|MetaCyc:P…
Bpev01.c0684.g0005	dd465425976af898176f394a660f12b5	297	PANTHER	PTHR48000	OS09G0431300 PROTEIN	1	214	2e-95	T	20-09-2024	-	-	-	-
Bpev01.c0684.g0005	dd465425976af898176f394a660f12b5	297	CDD	cd00167	SANT	16	62	3.91658e-09	T	20-09-2024	IPR001005	SANT/Myb domain	-	MetaCyc:PWY-4061|MetaCyc:PWY-6842|MetaCyc:PWY-7112|MetaCyc:PWY-7250|MetaCyc:PWY-7511|MetaCyc:PWY-7533|MetaCyc:PWY-7911|Reactome:R-BTA-3371453|Reactome:R-BTA-72163|Reactome:R-BTA-9772755|Reactome:R-CEL-381340|Reactome:R-CEL-383280|Reactome:R-CEL-5250924|Reactome:R-CEL-6807505|Reactome:R-DDI-5689901|Reactome:R-DDI-6807505|Reactome:R-DDI-72163|Reactome:R-DME-212300|Reactome:R-DME-2559580|Reactome:R-…
Bpev01.c0684.g0005	dd465425976af898176f394a660f12b5	297	ProSiteProfiles	PS50090	Myb-like domain profile.	9	62	10.9519	T	20-09-2024	IPR001005	SANT/Myb domain	-	MetaCyc:PWY-4061|MetaCyc:PWY-6842|MetaCyc:PWY-7112|MetaCyc:PWY-7250|MetaCyc:PWY-7511|MetaCyc:PWY-7533|MetaCyc:PWY-7911|Reactome:R-BTA-3371453|Reactome:R-BTA-72163|Reactome:R-BTA-9772755|Reactome:R-CEL-381340|Reactome:R-CEL-383280|Reactome:R-CEL-5250924|Reactome:R-CEL-6807505|Reactome:R-DDI-5689901|Reactome:R-DDI-6807505|Reactome:R-DDI-72163|Reactome:R-DME-212300|Reactome:R-DME-2559580|Reactome:R-…
Bpev01.c0684.g0005	dd465425976af898176f394a660f12b5	297	Gene3D	G3DSA:1.10.10.60	-	70	146	1.1e-17	T	20-09-2024	-	-	-	-
Bpev01.c0684.g0005	dd465425976af898176f394a660f12b5	297	FunFam	G3DSA:1.10.10.60:FF:000015	Transcription factor RAX3	7	68	1.8e-40	T	20-09-2024	-	-	-	-
Bpev01.c0684.g0005	dd465425976af898176f394a660f12b5	297	ProSiteProfiles	PS50090	Myb-like domain profile.	63	113	9.0823	T	20-09-2024	IPR001005	SANT/Myb domain	-	MetaCyc:PWY-4061|MetaCyc:PWY-6842|MetaCyc:PWY-7112|MetaCyc:PWY-7250|MetaCyc:PWY-7511|MetaCyc:PWY-7533|MetaCyc:PWY-7911|Reactome:R-BTA-3371453|Reactome:R-BTA-72163|Reactome:R-BTA-9772755|Reactome:R-CEL-381340|Reactome:R-CEL-383280|Reactome:R-CEL-5250924|Reactome:R-CEL-6807505|Reactome:R-DDI-5689901|Reactome:R-DDI-6807505|Reactome:R-DDI-72163|Reactome:R-DME-212300|Reactome:R-DME-2559580|Reactome:R-…
Bpev01.c0684.g0005	dd465425976af898176f394a660f12b5	297	ProSiteProfiles	PS51294	Myb-type HTH DNA-binding domain profile.	63	117	20.7062	T	20-09-2024	IPR017930	Myb domain	-	Reactome:R-BTA-3371453|Reactome:R-BTA-72163|Reactome:R-BTA-9772755|Reactome:R-CEL-6807505|Reactome:R-DDI-5689901|Reactome:R-DDI-6807505|Reactome:R-DDI-72163|Reactome:R-DME-5689880|Reactome:R-DRE-3371453|Reactome:R-DRE-5689901|Reactome:R-GGA-418124|Reactome:R-HSA-110328|Reactome:R-HSA-110329|Reactome:R-HSA-110330|Reactome:R-HSA-110331|Reactome:R-HSA-1221632|Reactome:R-HSA-1251985|Reactome:R-HSA-13…
Bpev01.c0684.g0005	dd465425976af898176f394a660f12b5	297	Gene3D	G3DSA:1.10.10.60	-	7	68	2.4e-18	T	20-09-2024	-	-	-	-
Bpev01.c0684.g0005	dd465425976af898176f394a660f12b5	297	Pfam	PF00249	Myb-like DNA-binding domain	69	111	8.6e-09	T	20-09-2024	IPR001005	SANT/Myb domain	-	MetaCyc:PWY-4061|MetaCyc:PWY-6842|MetaCyc:PWY-7112|MetaCyc:PWY-7250|MetaCyc:PWY-7511|MetaCyc:PWY-7533|MetaCyc:PWY-7911|Reactome:R-BTA-3371453|Reactome:R-BTA-72163|Reactome:R-BTA-9772755|Reactome:R-CEL-381340|Reactome:R-CEL-383280|Reactome:R-CEL-5250924|Reactome:R-CEL-6807505|Reactome:R-DDI-5689901|Reactome:R-DDI-6807505|Reactome:R-DDI-72163|Reactome:R-DME-212300|Reactome:R-DME-2559580|Reactome:R-…
Bpev01.c0684.g0005	dd465425976af898176f394a660f12b5	297	Pfam	PF00249	Myb-like DNA-binding domain	14	62	9e-12	T	20-09-2024	IPR001005	SANT/Myb domain	-	MetaCyc:PWY-4061|MetaCyc:PWY-6842|MetaCyc:PWY-7112|MetaCyc:PWY-7250|MetaCyc:PWY-7511|MetaCyc:PWY-7533|MetaCyc:PWY-7911|Reactome:R-BTA-3371453|Reactome:R-BTA-72163|Reactome:R-BTA-9772755|Reactome:R-CEL-381340|Reactome:R-CEL-383280|Reactome:R-CEL-5250924|Reactome:R-CEL-6807505|Reactome:R-DDI-5689901|Reactome:R-DDI-6807505|Reactome:R-DDI-72163|Reactome:R-DME-212300|Reactome:R-DME-2559580|Reactome:R-…
Bpev01.c0684.g0005	dd465425976af898176f394a660f12b5	297	ProSiteProfiles	PS51294	Myb-type HTH DNA-binding domain profile.	9	62	15.3646	T	20-09-2024	IPR017930	Myb domain	-	Reactome:R-BTA-3371453|Reactome:R-BTA-72163|Reactome:R-BTA-9772755|Reactome:R-CEL-6807505|Reactome:R-DDI-5689901|Reactome:R-DDI-6807505|Reactome:R-DDI-72163|Reactome:R-DME-5689880|Reactome:R-DRE-3371453|Reactome:R-DRE-5689901|Reactome:R-GGA-418124|Reactome:R-HSA-110328|Reactome:R-HSA-110329|Reactome:R-HSA-110330|Reactome:R-HSA-110331|Reactome:R-HSA-1221632|Reactome:R-HSA-1251985|Reactome:R-HSA-13…
Bpev01.c0350.g0017	64dd18067b73352684ea00467e6f8c71	259	ProSiteProfiles	PS50090	Myb-like domain profile.	9	61	11.277	T	20-09-2024	IPR001005	SANT/Myb domain	-	MetaCyc:PWY-4061|MetaCyc:PWY-6842|MetaCyc:PWY-7112|MetaCyc:PWY-7250|MetaCyc:PWY-7511|MetaCyc:PWY-7533|MetaCyc:PWY-7911|Reactome:R-BTA-3371453|Reactome:R-BTA-72163|Reactome:R-BTA-9772755|Reactome:R-CEL-381340|Reactome:R-CEL-383280|Reactome:R-CEL-5250924|Reactome:R-CEL-6807505|Reactome:R-DDI-5689901|Reactome:R-DDI-6807505|Reactome:R-DDI-72163|Reactome:R-DME-212300|Reactome:R-DME-2559580|Reactome:R-…
Bpev01.c0350.g0017	64dd18067b73352684ea00467e6f8c71	259	PANTHER	PTHR10641	MYB FAMILY TRANSCRIPTION FACTOR	1	184	9.1e-78	T	20-09-2024	-	-	-	-
Bpev01.c0350.g0017	64dd18067b73352684ea00467e6f8c71	259	Gene3D	G3DSA:1.10.10.60	-	14	66	5.5e-19	T	20-09-2024	-	-	-	-
Bpev01.c0350.g0017	64dd18067b73352684ea00467e6f8c71	259	ProSiteProfiles	PS51294	Myb-type HTH DNA-binding domain profile.	62	116	26.5087	T	20-09-2024	IPR017930	Myb domain	-	Reactome:R-BTA-3371453|Reactome:R-BTA-72163|Reactome:R-BTA-9772755|Reactome:R-CEL-6807505|Reactome:R-DDI-5689901|Reactome:R-DDI-6807505|Reactome:R-DDI-72163|Reactome:R-DME-5689880|Reactome:R-DRE-3371453|Reactome:R-DRE-5689901|Reactome:R-GGA-418124|Reactome:R-HSA-110328|Reactome:R-HSA-110329|Reactome:R-HSA-110330|Reactome:R-HSA-110331|Reactome:R-HSA-1221632|Reactome:R-HSA-1251985|Reactome:R-HSA-13…
Bpev01.c0350.g0017	64dd18067b73352684ea00467e6f8c71	259	Pfam	PF00249	Myb-like DNA-binding domain	14	61	7.4e-13	T	20-09-2024	IPR001005	SANT/Myb domain	-	MetaCyc:PWY-4061|MetaCyc:PWY-6842|MetaCyc:PWY-7112|MetaCyc:PWY-7250|MetaCyc:PWY-7511|MetaCyc:PWY-7533|MetaCyc:PWY-7911|Reactome:R-BTA-3371453|Reactome:R-BTA-72163|Reactome:R-BTA-9772755|Reactome:R-CEL-381340|Reactome:R-CEL-383280|Reactome:R-CEL-5250924|Reactome:R-CEL-6807505|Reactome:R-DDI-5689901|Reactome:R-DDI-6807505|Reactome:R-DDI-72163|Reactome:R-DME-212300|Reactome:R-DME-2559580|Reactome:R-…
Bpev01.c0350.g0017	64dd18067b73352684ea00467e6f8c71	259	Pfam	PF00249	Myb-like DNA-binding domain	67	112	1.2e-14	T	20-09-2024	IPR001005	SANT/Myb domain	-	MetaCyc:PWY-4061|MetaCyc:PWY-6842|MetaCyc:PWY-7112|MetaCyc:PWY-7250|MetaCyc:PWY-7511|MetaCyc:PWY-7533|MetaCyc:PWY-7911|Reactome:R-BTA-3371453|Reactome:R-BTA-72163|Reactome:R-BTA-9772755|Reactome:R-CEL-381340|Reactome:R-CEL-383280|Reactome:R-CEL-5250924|Reactome:R-CEL-6807505|Reactome:R-DDI-5689901|Reactome:R-DDI-6807505|Reactome:R-DDI-72163|Reactome:R-DME-212300|Reactome:R-DME-2559580|Reactome:R-…
Bpev01.c0350.g0017	64dd18067b73352684ea00467e6f8c71	259	ProSiteProfiles	PS50090	Myb-like domain profile.	62	112	10.9751	T	20-09-2024	IPR001005	SANT/Myb domain	-	MetaCyc:PWY-4061|MetaCyc:PWY-6842|MetaCyc:PWY-7112|MetaCyc:PWY-7250|MetaCyc:PWY-7511|MetaCyc:PWY-7533|MetaCyc:PWY-7911|Reactome:R-BTA-3371453|Reactome:R-BTA-72163|Reactome:R-BTA-9772755|Reactome:R-CEL-381340|Reactome:R-CEL-383280|Reactome:R-CEL-5250924|Reactome:R-CEL-6807505|Reactome:R-DDI-5689901|Reactome:R-DDI-6807505|Reactome:R-DDI-72163|Reactome:R-DME-212300|Reactome:R-DME-2559580|Reactome:R-…
Bpev01.c0350.g0017	64dd18067b73352684ea00467e6f8c71	259	FunFam	G3DSA:1.10.10.60:FF:000001	MYB-related transcription factor	13	66	4.4e-32	T	20-09-2024	-	-	-	-
Bpev01.c0350.g0017	64dd18067b73352684ea00467e6f8c71	259	Gene3D	G3DSA:1.10.10.60	-	68	143	1.6e-22	T	20-09-2024	-	-	-	-
Bpev01.c0350.g0017	64dd18067b73352684ea00467e6f8c71	259	ProSiteProfiles	PS51294	Myb-type HTH DNA-binding domain profile.	9	61	18.1747	T	20-09-2024	IPR017930	Myb domain	-	Reactome:R-BTA-3371453|Reactome:R-BTA-72163|Reactome:R-BTA-9772755|Reactome:R-CEL-6807505|Reactome:R-DDI-5689901|Reactome:R-DDI-6807505|Reactome:R-DDI-72163|Reactome:R-DME-5689880|Reactome:R-DRE-3371453|Reactome:R-DRE-5689901|Reactome:R-GGA-418124|Reactome:R-HSA-110328|Reactome:R-HSA-110329|Reactome:R-HSA-110330|Reactome:R-HSA-110331|Reactome:R-HSA-1221632|Reactome:R-HSA-1251985|Reactome:R-HSA-13…
Bpev01.c0350.g0017	64dd18067b73352684ea00467e6f8c71	259	MobiDBLite	mobidb-lite	consensus disorder prediction	127	170	-	T	20-09-2024	-	-	-	-
Bpev01.c0350.g0017	64dd18067b73352684ea00467e6f8c71	259	SUPERFAMILY	SSF46689	Homeodomain-like	10	108	2.41e-30	T	20-09-2024	IPR009057	Homedomain-like superfamily	-	MetaCyc:PWY-2722|MetaCyc:PWY-2723|MetaCyc:PWY-2961|MetaCyc:PWY-3602|MetaCyc:PWY-361|MetaCyc:PWY-4801|MetaCyc:PWY-4922|MetaCyc:PWY-5048|MetaCyc:PWY-5129|MetaCyc:PWY-5132|MetaCyc:PWY-5133|MetaCyc:PWY-5139|MetaCyc:PWY-5175|MetaCyc:PWY-5268|MetaCyc:PWY-5284|MetaCyc:PWY-5292|MetaCyc:PWY-5307|MetaCyc:PWY-5313|MetaCyc:PWY-5317|MetaCyc:PWY-5318|MetaCyc:PWY-5353|MetaCyc:PWY-5368|MetaCyc:PWY-5400|MetaCyc:P…
Bpev01.c0350.g0017	64dd18067b73352684ea00467e6f8c71	259	SMART	SM00717	sant	13	63	1.8e-13	T	20-09-2024	IPR001005	SANT/Myb domain	-	MetaCyc:PWY-4061|MetaCyc:PWY-6842|MetaCyc:PWY-7112|MetaCyc:PWY-7250|MetaCyc:PWY-7511|MetaCyc:PWY-7533|MetaCyc:PWY-7911|Reactome:R-BTA-3371453|Reactome:R-BTA-72163|Reactome:R-BTA-9772755|Reactome:R-CEL-381340|Reactome:R-CEL-383280|Reactome:R-CEL-5250924|Reactome:R-CEL-6807505|Reactome:R-DDI-5689901|Reactome:R-DDI-6807505|Reactome:R-DDI-72163|Reactome:R-DME-212300|Reactome:R-DME-2559580|Reactome:R-…
Bpev01.c0350.g0017	64dd18067b73352684ea00467e6f8c71	259	SMART	SM00717	sant	66	114	1.5e-15	T	20-09-2024	IPR001005	SANT/Myb domain	-	MetaCyc:PWY-4061|MetaCyc:PWY-6842|MetaCyc:PWY-7112|MetaCyc:PWY-7250|MetaCyc:PWY-7511|MetaCyc:PWY-7533|MetaCyc:PWY-7911|Reactome:R-BTA-3371453|Reactome:R-BTA-72163|Reactome:R-BTA-9772755|Reactome:R-CEL-381340|Reactome:R-CEL-383280|Reactome:R-CEL-5250924|Reactome:R-CEL-6807505|Reactome:R-DDI-5689901|Reactome:R-DDI-6807505|Reactome:R-DDI-72163|Reactome:R-DME-212300|Reactome:R-DME-2559580|Reactome:R-…
Bpev01.c0350.g0017	64dd18067b73352684ea00467e6f8c71	259	CDD	cd00167	SANT	16	61	1.29063e-10	T	20-09-2024	IPR001005	SANT/Myb domain	-	MetaCyc:PWY-4061|MetaCyc:PWY-6842|MetaCyc:PWY-7112|MetaCyc:PWY-7250|MetaCyc:PWY-7511|MetaCyc:PWY-7533|MetaCyc:PWY-7911|Reactome:R-BTA-3371453|Reactome:R-BTA-72163|Reactome:R-BTA-9772755|Reactome:R-CEL-381340|Reactome:R-CEL-383280|Reactome:R-CEL-5250924|Reactome:R-CEL-6807505|Reactome:R-DDI-5689901|Reactome:R-DDI-6807505|Reactome:R-DDI-72163|Reactome:R-DME-212300|Reactome:R-DME-2559580|Reactome:R-…
Bpev01.c0350.g0017	64dd18067b73352684ea00467e6f8c71	259	CDD	cd00167	SANT	69	112	1.22972e-11	T	20-09-2024	IPR001005	SANT/Myb domain	-	MetaCyc:PWY-4061|MetaCyc:PWY-6842|MetaCyc:PWY-7112|MetaCyc:PWY-7250|MetaCyc:PWY-7511|MetaCyc:PWY-7533|MetaCyc:PWY-7911|Reactome:R-BTA-3371453|Reactome:R-BTA-72163|Reactome:R-BTA-9772755|Reactome:R-CEL-381340|Reactome:R-CEL-383280|Reactome:R-CEL-5250924|Reactome:R-CEL-6807505|Reactome:R-DDI-5689901|Reactome:R-DDI-6807505|Reactome:R-DDI-72163|Reactome:R-DME-212300|Reactome:R-DME-2559580|Reactome:R-…
Bpev01.c0422.g0010	2d35db46c1dc31e1809000950e446e42	360	CDD	cd00167	SANT	17	62	4.33584e-13	T	20-09-2024	IPR001005	SANT/Myb domain	-	MetaCyc:PWY-4061|MetaCyc:PWY-6842|MetaCyc:PWY-7112|MetaCyc:PWY-7250|MetaCyc:PWY-7511|MetaCyc:PWY-7533|MetaCyc:PWY-7911|Reactome:R-BTA-3371453|Reactome:R-BTA-72163|Reactome:R-BTA-9772755|Reactome:R-CEL-381340|Reactome:R-CEL-383280|Reactome:R-CEL-5250924|Reactome:R-CEL-6807505|Reactome:R-DDI-5689901|Reactome:R-DDI-6807505|Reactome:R-DDI-72163|Reactome:R-DME-212300|Reactome:R-DME-2559580|Reactome:R-…
Bpev01.c0422.g0010	2d35db46c1dc31e1809000950e446e42	360	CDD	cd00167	SANT	70	113	1.50624e-13	T	20-09-2024	IPR001005	SANT/Myb domain	-	MetaCyc:PWY-4061|MetaCyc:PWY-6842|MetaCyc:PWY-7112|MetaCyc:PWY-7250|MetaCyc:PWY-7511|MetaCyc:PWY-7533|MetaCyc:PWY-7911|Reactome:R-BTA-3371453|Reactome:R-BTA-72163|Reactome:R-BTA-9772755|Reactome:R-CEL-381340|Reactome:R-CEL-383280|Reactome:R-CEL-5250924|Reactome:R-CEL-6807505|Reactome:R-DDI-5689901|Reactome:R-DDI-6807505|Reactome:R-DDI-72163|Reactome:R-DME-212300|Reactome:R-DME-2559580|Reactome:R-…
Bpev01.c0422.g0010	2d35db46c1dc31e1809000950e446e42	360	ProSiteProfiles	PS51294	Myb-type HTH DNA-binding domain profile.	63	117	27.3105	T	20-09-2024	IPR017930	Myb domain	-	Reactome:R-BTA-3371453|Reactome:R-BTA-72163|Reactome:R-BTA-9772755|Reactome:R-CEL-6807505|Reactome:R-DDI-5689901|Reactome:R-DDI-6807505|Reactome:R-DDI-72163|Reactome:R-DME-5689880|Reactome:R-DRE-3371453|Reactome:R-DRE-5689901|Reactome:R-GGA-418124|Reactome:R-HSA-110328|Reactome:R-HSA-110329|Reactome:R-HSA-110330|Reactome:R-HSA-110331|Reactome:R-HSA-1221632|Reactome:R-HSA-1251985|Reactome:R-HSA-13…
Bpev01.c0422.g0010	2d35db46c1dc31e1809000950e446e42	360	Pfam	PF00249	Myb-like DNA-binding domain	68	113	3.2e-15	T	20-09-2024	IPR001005	SANT/Myb domain	-	MetaCyc:PWY-4061|MetaCyc:PWY-6842|MetaCyc:PWY-7112|MetaCyc:PWY-7250|MetaCyc:PWY-7511|MetaCyc:PWY-7533|MetaCyc:PWY-7911|Reactome:R-BTA-3371453|Reactome:R-BTA-72163|Reactome:R-BTA-9772755|Reactome:R-CEL-381340|Reactome:R-CEL-383280|Reactome:R-CEL-5250924|Reactome:R-CEL-6807505|Reactome:R-DDI-5689901|Reactome:R-DDI-6807505|Reactome:R-DDI-72163|Reactome:R-DME-212300|Reactome:R-DME-2559580|Reactome:R-…
Bpev01.c0422.g0010	2d35db46c1dc31e1809000950e446e42	360	Pfam	PF00249	Myb-like DNA-binding domain	15	62	5.6e-15	T	20-09-2024	IPR001005	SANT/Myb domain	-	MetaCyc:PWY-4061|MetaCyc:PWY-6842|MetaCyc:PWY-7112|MetaCyc:PWY-7250|MetaCyc:PWY-7511|MetaCyc:PWY-7533|MetaCyc:PWY-7911|Reactome:R-BTA-3371453|Reactome:R-BTA-72163|Reactome:R-BTA-9772755|Reactome:R-CEL-381340|Reactome:R-CEL-383280|Reactome:R-CEL-5250924|Reactome:R-CEL-6807505|Reactome:R-DDI-5689901|Reactome:R-DDI-6807505|Reactome:R-DDI-72163|Reactome:R-DME-212300|Reactome:R-DME-2559580|Reactome:R-…
Bpev01.c0422.g0010	2d35db46c1dc31e1809000950e446e42	360	Gene3D	G3DSA:1.10.10.60	-	14	67	1.5e-20	T	20-09-2024	-	-	-	-
Bpev01.c0422.g0010	2d35db46c1dc31e1809000950e446e42	360	SUPERFAMILY	SSF46689	Homeodomain-like	12	109	2.68e-32	T	20-09-2024	IPR009057	Homedomain-like superfamily	-	MetaCyc:PWY-2722|MetaCyc:PWY-2723|MetaCyc:PWY-2961|MetaCyc:PWY-3602|MetaCyc:PWY-361|MetaCyc:PWY-4801|MetaCyc:PWY-4922|MetaCyc:PWY-5048|MetaCyc:PWY-5129|MetaCyc:PWY-5132|MetaCyc:PWY-5133|MetaCyc:PWY-5139|MetaCyc:PWY-5175|MetaCyc:PWY-5268|MetaCyc:PWY-5284|MetaCyc:PWY-5292|MetaCyc:PWY-5307|MetaCyc:PWY-5313|MetaCyc:PWY-5317|MetaCyc:PWY-5318|MetaCyc:PWY-5353|MetaCyc:PWY-5368|MetaCyc:PWY-5400|MetaCyc:P…
Bpev01.c0422.g0010	2d35db46c1dc31e1809000950e446e42	360	FunFam	G3DSA:1.10.10.60:FF:000349	Transcription factor MYB39	70	131	5.3e-37	T	20-09-2024	-	-	-	-
Bpev01.c0422.g0010	2d35db46c1dc31e1809000950e446e42	360	PANTHER	PTHR10641	MYB FAMILY TRANSCRIPTION FACTOR	2	228	4.4e-87	T	20-09-2024	-	-	-	-
Bpev01.c0422.g0010	2d35db46c1dc31e1809000950e446e42	360	Gene3D	G3DSA:1.10.10.60	-	70	117	2.4e-22	T	20-09-2024	-	-	-	-
Bpev01.c0422.g0010	2d35db46c1dc31e1809000950e446e42	360	FunFam	G3DSA:1.10.10.60:FF:000001	MYB-related transcription factor	14	67	2.2e-33	T	20-09-2024	-	-	-	-
Bpev01.c0422.g0010	2d35db46c1dc31e1809000950e446e42	360	ProSiteProfiles	PS51294	Myb-type HTH DNA-binding domain profile.	10	62	20.3413	T	20-09-2024	IPR017930	Myb domain	-	Reactome:R-BTA-3371453|Reactome:R-BTA-72163|Reactome:R-BTA-9772755|Reactome:R-CEL-6807505|Reactome:R-DDI-5689901|Reactome:R-DDI-6807505|Reactome:R-DDI-72163|Reactome:R-DME-5689880|Reactome:R-DRE-3371453|Reactome:R-DRE-5689901|Reactome:R-GGA-418124|Reactome:R-HSA-110328|Reactome:R-HSA-110329|Reactome:R-HSA-110330|Reactome:R-HSA-110331|Reactome:R-HSA-1221632|Reactome:R-HSA-1251985|Reactome:R-HSA-13…
Bpev01.c0422.g0010	2d35db46c1dc31e1809000950e446e42	360	ProSiteProfiles	PS50090	Myb-like domain profile.	63	113	10.8822	T	20-09-2024	IPR001005	SANT/Myb domain	-	MetaCyc:PWY-4061|MetaCyc:PWY-6842|MetaCyc:PWY-7112|MetaCyc:PWY-7250|MetaCyc:PWY-7511|MetaCyc:PWY-7533|MetaCyc:PWY-7911|Reactome:R-BTA-3371453|Reactome:R-BTA-72163|Reactome:R-BTA-9772755|Reactome:R-CEL-381340|Reactome:R-CEL-383280|Reactome:R-CEL-5250924|Reactome:R-CEL-6807505|Reactome:R-DDI-5689901|Reactome:R-DDI-6807505|Reactome:R-DDI-72163|Reactome:R-DME-212300|Reactome:R-DME-2559580|Reactome:R-…
Bpev01.c0422.g0010	2d35db46c1dc31e1809000950e446e42	360	SMART	SM00717	sant	14	64	1.1e-15	T	20-09-2024	IPR001005	SANT/Myb domain	-	MetaCyc:PWY-4061|MetaCyc:PWY-6842|MetaCyc:PWY-7112|MetaCyc:PWY-7250|MetaCyc:PWY-7511|MetaCyc:PWY-7533|MetaCyc:PWY-7911|Reactome:R-BTA-3371453|Reactome:R-BTA-72163|Reactome:R-BTA-9772755|Reactome:R-CEL-381340|Reactome:R-CEL-383280|Reactome:R-CEL-5250924|Reactome:R-CEL-6807505|Reactome:R-DDI-5689901|Reactome:R-DDI-6807505|Reactome:R-DDI-72163|Reactome:R-DME-212300|Reactome:R-DME-2559580|Reactome:R-…
Bpev01.c0422.g0010	2d35db46c1dc31e1809000950e446e42	360	SMART	SM00717	sant	67	115	2.4e-17	T	20-09-2024	IPR001005	SANT/Myb domain	-	MetaCyc:PWY-4061|MetaCyc:PWY-6842|MetaCyc:PWY-7112|MetaCyc:PWY-7250|MetaCyc:PWY-7511|MetaCyc:PWY-7533|MetaCyc:PWY-7911|Reactome:R-BTA-3371453|Reactome:R-BTA-72163|Reactome:R-BTA-9772755|Reactome:R-CEL-381340|Reactome:R-CEL-383280|Reactome:R-CEL-5250924|Reactome:R-CEL-6807505|Reactome:R-DDI-5689901|Reactome:R-DDI-6807505|Reactome:R-DDI-72163|Reactome:R-DME-212300|Reactome:R-DME-2559580|Reactome:R-…
Bpev01.c0422.g0010	2d35db46c1dc31e1809000950e446e42	360	ProSiteProfiles	PS50090	Myb-like domain profile.	10	62	11.788	T	20-09-2024	IPR001005	SANT/Myb domain	-	MetaCyc:PWY-4061|MetaCyc:PWY-6842|MetaCyc:PWY-7112|MetaCyc:PWY-7250|MetaCyc:PWY-7511|MetaCyc:PWY-7533|MetaCyc:PWY-7911|Reactome:R-BTA-3371453|Reactome:R-BTA-72163|Reactome:R-BTA-9772755|Reactome:R-CEL-381340|Reactome:R-CEL-383280|Reactome:R-CEL-5250924|Reactome:R-CEL-6807505|Reactome:R-DDI-5689901|Reactome:R-DDI-6807505|Reactome:R-DDI-72163|Reactome:R-DME-212300|Reactome:R-DME-2559580|Reactome:R-…
Bpev01.c0281.g0058	f2a2d31656474194337f8f6d0c2847ac	299	Gene3D	G3DSA:1.10.10.60	-	13	66	2.5e-18	T	20-09-2024	-	-	-	-
Bpev01.c0281.g0058	f2a2d31656474194337f8f6d0c2847ac	299	MobiDBLite	mobidb-lite	consensus disorder prediction	127	142	-	T	20-09-2024	-	-	-	-
Bpev01.c0281.g0058	f2a2d31656474194337f8f6d0c2847ac	299	FunFam	G3DSA:1.10.10.60:FF:000339	Transcription factor MYB30	68	126	1.3e-39	T	20-09-2024	-	-	-	-
Bpev01.c0281.g0058	f2a2d31656474194337f8f6d0c2847ac	299	ProSiteProfiles	PS51294	Myb-type HTH DNA-binding domain profile.	9	65	24.2858	T	20-09-2024	IPR017930	Myb domain	-	Reactome:R-BTA-3371453|Reactome:R-BTA-72163|Reactome:R-BTA-9772755|Reactome:R-CEL-6807505|Reactome:R-DDI-5689901|Reactome:R-DDI-6807505|Reactome:R-DDI-72163|Reactome:R-DME-5689880|Reactome:R-DRE-3371453|Reactome:R-DRE-5689901|Reactome:R-GGA-418124|Reactome:R-HSA-110328|Reactome:R-HSA-110329|Reactome:R-HSA-110330|Reactome:R-HSA-110331|Reactome:R-HSA-1221632|Reactome:R-HSA-1251985|Reactome:R-HSA-13…
Bpev01.c0281.g0058	f2a2d31656474194337f8f6d0c2847ac	299	ProSiteProfiles	PS50090	Myb-like domain profile.	9	61	11.3119	T	20-09-2024	IPR001005	SANT/Myb domain	-	MetaCyc:PWY-4061|MetaCyc:PWY-6842|MetaCyc:PWY-7112|MetaCyc:PWY-7250|MetaCyc:PWY-7511|MetaCyc:PWY-7533|MetaCyc:PWY-7911|Reactome:R-BTA-3371453|Reactome:R-BTA-72163|Reactome:R-BTA-9772755|Reactome:R-CEL-381340|Reactome:R-CEL-383280|Reactome:R-CEL-5250924|Reactome:R-CEL-6807505|Reactome:R-DDI-5689901|Reactome:R-DDI-6807505|Reactome:R-DDI-72163|Reactome:R-DME-212300|Reactome:R-DME-2559580|Reactome:R-…
Bpev01.c0281.g0058	f2a2d31656474194337f8f6d0c2847ac	299	SUPERFAMILY	SSF46689	Homeodomain-like	11	108	1.46e-29	T	20-09-2024	IPR009057	Homedomain-like superfamily	-	MetaCyc:PWY-2722|MetaCyc:PWY-2723|MetaCyc:PWY-2961|MetaCyc:PWY-3602|MetaCyc:PWY-361|MetaCyc:PWY-4801|MetaCyc:PWY-4922|MetaCyc:PWY-5048|MetaCyc:PWY-5129|MetaCyc:PWY-5132|MetaCyc:PWY-5133|MetaCyc:PWY-5139|MetaCyc:PWY-5175|MetaCyc:PWY-5268|MetaCyc:PWY-5284|MetaCyc:PWY-5292|MetaCyc:PWY-5307|MetaCyc:PWY-5313|MetaCyc:PWY-5317|MetaCyc:PWY-5318|MetaCyc:PWY-5353|MetaCyc:PWY-5368|MetaCyc:PWY-5400|MetaCyc:P…
Bpev01.c0281.g0058	f2a2d31656474194337f8f6d0c2847ac	299	SMART	SM00717	sant	66	114	4e-15	T	20-09-2024	IPR001005	SANT/Myb domain	-	MetaCyc:PWY-4061|MetaCyc:PWY-6842|MetaCyc:PWY-7112|MetaCyc:PWY-7250|MetaCyc:PWY-7511|MetaCyc:PWY-7533|MetaCyc:PWY-7911|Reactome:R-BTA-3371453|Reactome:R-BTA-72163|Reactome:R-BTA-9772755|Reactome:R-CEL-381340|Reactome:R-CEL-383280|Reactome:R-CEL-5250924|Reactome:R-CEL-6807505|Reactome:R-DDI-5689901|Reactome:R-DDI-6807505|Reactome:R-DDI-72163|Reactome:R-DME-212300|Reactome:R-DME-2559580|Reactome:R-…
Bpev01.c0281.g0058	f2a2d31656474194337f8f6d0c2847ac	299	SMART	SM00717	sant	13	63	1.6e-13	T	20-09-2024	IPR001005	SANT/Myb domain	-	MetaCyc:PWY-4061|MetaCyc:PWY-6842|MetaCyc:PWY-7112|MetaCyc:PWY-7250|MetaCyc:PWY-7511|MetaCyc:PWY-7533|MetaCyc:PWY-7911|Reactome:R-BTA-3371453|Reactome:R-BTA-72163|Reactome:R-BTA-9772755|Reactome:R-CEL-381340|Reactome:R-CEL-383280|Reactome:R-CEL-5250924|Reactome:R-CEL-6807505|Reactome:R-DDI-5689901|Reactome:R-DDI-6807505|Reactome:R-DDI-72163|Reactome:R-DME-212300|Reactome:R-DME-2559580|Reactome:R-…
Bpev01.c0281.g0058	f2a2d31656474194337f8f6d0c2847ac	299	FunFam	G3DSA:1.10.10.60:FF:000001	MYB-related transcription factor	13	66	9.8e-31	T	20-09-2024	-	-	-	-
Bpev01.c0281.g0058	f2a2d31656474194337f8f6d0c2847ac	299	MobiDBLite	mobidb-lite	consensus disorder prediction	119	146	-	T	20-09-2024	-	-	-	-
Bpev01.c0281.g0058	f2a2d31656474194337f8f6d0c2847ac	299	MobiDBLite	mobidb-lite	consensus disorder prediction	245	265	-	T	20-09-2024	-	-	-	-
Bpev01.c0281.g0058	f2a2d31656474194337f8f6d0c2847ac	299	MobiDBLite	mobidb-lite	consensus disorder prediction	195	218	-	T	20-09-2024	-	-	-	-
Bpev01.c0281.g0058	f2a2d31656474194337f8f6d0c2847ac	299	Pfam	PF00249	Myb-like DNA-binding domain	14	61	4e-12	T	20-09-2024	IPR001005	SANT/Myb domain	-	MetaCyc:PWY-4061|MetaCyc:PWY-6842|MetaCyc:PWY-7112|MetaCyc:PWY-7250|MetaCyc:PWY-7511|MetaCyc:PWY-7533|MetaCyc:PWY-7911|Reactome:R-BTA-3371453|Reactome:R-BTA-72163|Reactome:R-BTA-9772755|Reactome:R-CEL-381340|Reactome:R-CEL-383280|Reactome:R-CEL-5250924|Reactome:R-CEL-6807505|Reactome:R-DDI-5689901|Reactome:R-DDI-6807505|Reactome:R-DDI-72163|Reactome:R-DME-212300|Reactome:R-DME-2559580|Reactome:R-…
Bpev01.c0281.g0058	f2a2d31656474194337f8f6d0c2847ac	299	Pfam	PF00249	Myb-like DNA-binding domain	67	112	3.2e-11	T	20-09-2024	IPR001005	SANT/Myb domain	-	MetaCyc:PWY-4061|MetaCyc:PWY-6842|MetaCyc:PWY-7112|MetaCyc:PWY-7250|MetaCyc:PWY-7511|MetaCyc:PWY-7533|MetaCyc:PWY-7911|Reactome:R-BTA-3371453|Reactome:R-BTA-72163|Reactome:R-BTA-9772755|Reactome:R-CEL-381340|Reactome:R-CEL-383280|Reactome:R-CEL-5250924|Reactome:R-CEL-6807505|Reactome:R-DDI-5689901|Reactome:R-DDI-6807505|Reactome:R-DDI-72163|Reactome:R-DME-212300|Reactome:R-DME-2559580|Reactome:R-…
Bpev01.c0281.g0058	f2a2d31656474194337f8f6d0c2847ac	299	CDD	cd00167	SANT	69	111	1.07985e-10	T	20-09-2024	IPR001005	SANT/Myb domain	-	MetaCyc:PWY-4061|MetaCyc:PWY-6842|MetaCyc:PWY-7112|MetaCyc:PWY-7250|MetaCyc:PWY-7511|MetaCyc:PWY-7533|MetaCyc:PWY-7911|Reactome:R-BTA-3371453|Reactome:R-BTA-72163|Reactome:R-BTA-9772755|Reactome:R-CEL-381340|Reactome:R-CEL-383280|Reactome:R-CEL-5250924|Reactome:R-CEL-6807505|Reactome:R-DDI-5689901|Reactome:R-DDI-6807505|Reactome:R-DDI-72163|Reactome:R-DME-212300|Reactome:R-DME-2559580|Reactome:R-…
Bpev01.c0281.g0058	f2a2d31656474194337f8f6d0c2847ac	299	Gene3D	G3DSA:1.10.10.60	-	69	135	1.2e-20	T	20-09-2024	-	-	-	-
Bpev01.c0281.g0058	f2a2d31656474194337f8f6d0c2847ac	299	MobiDBLite	mobidb-lite	consensus disorder prediction	187	220	-	T	20-09-2024	-	-	-	-
Bpev01.c0281.g0058	f2a2d31656474194337f8f6d0c2847ac	299	MobiDBLite	mobidb-lite	consensus disorder prediction	245	264	-	T	20-09-2024	-	-	-	-
Bpev01.c0281.g0058	f2a2d31656474194337f8f6d0c2847ac	299	ProSiteProfiles	PS50090	Myb-like domain profile.	62	112	10.0113	T	20-09-2024	IPR001005	SANT/Myb domain	-	MetaCyc:PWY-4061|MetaCyc:PWY-6842|MetaCyc:PWY-7112|MetaCyc:PWY-7250|MetaCyc:PWY-7511|MetaCyc:PWY-7533|MetaCyc:PWY-7911|Reactome:R-BTA-3371453|Reactome:R-BTA-72163|Reactome:R-BTA-9772755|Reactome:R-CEL-381340|Reactome:R-CEL-383280|Reactome:R-CEL-5250924|Reactome:R-CEL-6807505|Reactome:R-DDI-5689901|Reactome:R-DDI-6807505|Reactome:R-DDI-72163|Reactome:R-DME-212300|Reactome:R-DME-2559580|Reactome:R-…
Bpev01.c0281.g0058	f2a2d31656474194337f8f6d0c2847ac	299	ProSiteProfiles	PS51294	Myb-type HTH DNA-binding domain profile.	66	116	20.9573	T	20-09-2024	IPR017930	Myb domain	-	Reactome:R-BTA-3371453|Reactome:R-BTA-72163|Reactome:R-BTA-9772755|Reactome:R-CEL-6807505|Reactome:R-DDI-5689901|Reactome:R-DDI-6807505|Reactome:R-DDI-72163|Reactome:R-DME-5689880|Reactome:R-DRE-3371453|Reactome:R-DRE-5689901|Reactome:R-GGA-418124|Reactome:R-HSA-110328|Reactome:R-HSA-110329|Reactome:R-HSA-110330|Reactome:R-HSA-110331|Reactome:R-HSA-1221632|Reactome:R-HSA-1251985|Reactome:R-HSA-13…
Bpev01.c0281.g0058	f2a2d31656474194337f8f6d0c2847ac	299	CDD	cd00167	SANT	16	61	8.011e-11	T	20-09-2024	IPR001005	SANT/Myb domain	-	MetaCyc:PWY-4061|MetaCyc:PWY-6842|MetaCyc:PWY-7112|MetaCyc:PWY-7250|MetaCyc:PWY-7511|MetaCyc:PWY-7533|MetaCyc:PWY-7911|Reactome:R-BTA-3371453|Reactome:R-BTA-72163|Reactome:R-BTA-9772755|Reactome:R-CEL-381340|Reactome:R-CEL-383280|Reactome:R-CEL-5250924|Reactome:R-CEL-6807505|Reactome:R-DDI-5689901|Reactome:R-DDI-6807505|Reactome:R-DDI-72163|Reactome:R-DME-212300|Reactome:R-DME-2559580|Reactome:R-…
Bpev01.c0281.g0058	f2a2d31656474194337f8f6d0c2847ac	299	PANTHER	PTHR10641	MYB FAMILY TRANSCRIPTION FACTOR	1	242	4.8e-79	T	20-09-2024	-	-	GO:0009733(PANTHER)	-
Bpev01.c0639.g0015	d718bbd33f0820cdd7a87fb8ce79e4e9	217	SMART	SM00717	sant	13	63	3.2e-13	T	20-09-2024	IPR001005	SANT/Myb domain	-	MetaCyc:PWY-4061|MetaCyc:PWY-6842|MetaCyc:PWY-7112|MetaCyc:PWY-7250|MetaCyc:PWY-7511|MetaCyc:PWY-7533|MetaCyc:PWY-7911|Reactome:R-BTA-3371453|Reactome:R-BTA-72163|Reactome:R-BTA-9772755|Reactome:R-CEL-381340|Reactome:R-CEL-383280|Reactome:R-CEL-5250924|Reactome:R-CEL-6807505|Reactome:R-DDI-5689901|Reactome:R-DDI-6807505|Reactome:R-DDI-72163|Reactome:R-DME-212300|Reactome:R-DME-2559580|Reactome:R-…
Bpev01.c0639.g0015	d718bbd33f0820cdd7a87fb8ce79e4e9	217	SMART	SM00717	sant	66	114	6.3e-18	T	20-09-2024	IPR001005	SANT/Myb domain	-	MetaCyc:PWY-4061|MetaCyc:PWY-6842|MetaCyc:PWY-7112|MetaCyc:PWY-7250|MetaCyc:PWY-7511|MetaCyc:PWY-7533|MetaCyc:PWY-7911|Reactome:R-BTA-3371453|Reactome:R-BTA-72163|Reactome:R-BTA-9772755|Reactome:R-CEL-381340|Reactome:R-CEL-383280|Reactome:R-CEL-5250924|Reactome:R-CEL-6807505|Reactome:R-DDI-5689901|Reactome:R-DDI-6807505|Reactome:R-DDI-72163|Reactome:R-DME-212300|Reactome:R-DME-2559580|Reactome:R-…
Bpev01.c0639.g0015	d718bbd33f0820cdd7a87fb8ce79e4e9	217	ProSiteProfiles	PS51294	Myb-type HTH DNA-binding domain profile.	62	116	29.4113	T	20-09-2024	IPR017930	Myb domain	-	Reactome:R-BTA-3371453|Reactome:R-BTA-72163|Reactome:R-BTA-9772755|Reactome:R-CEL-6807505|Reactome:R-DDI-5689901|Reactome:R-DDI-6807505|Reactome:R-DDI-72163|Reactome:R-DME-5689880|Reactome:R-DRE-3371453|Reactome:R-DRE-5689901|Reactome:R-GGA-418124|Reactome:R-HSA-110328|Reactome:R-HSA-110329|Reactome:R-HSA-110330|Reactome:R-HSA-110331|Reactome:R-HSA-1221632|Reactome:R-HSA-1251985|Reactome:R-HSA-13…
Bpev01.c0639.g0015	d718bbd33f0820cdd7a87fb8ce79e4e9	217	ProSiteProfiles	PS50090	Myb-like domain profile.	62	112	11.277	T	20-09-2024	IPR001005	SANT/Myb domain	-	MetaCyc:PWY-4061|MetaCyc:PWY-6842|MetaCyc:PWY-7112|MetaCyc:PWY-7250|MetaCyc:PWY-7511|MetaCyc:PWY-7533|MetaCyc:PWY-7911|Reactome:R-BTA-3371453|Reactome:R-BTA-72163|Reactome:R-BTA-9772755|Reactome:R-CEL-381340|Reactome:R-CEL-383280|Reactome:R-CEL-5250924|Reactome:R-CEL-6807505|Reactome:R-DDI-5689901|Reactome:R-DDI-6807505|Reactome:R-DDI-72163|Reactome:R-DME-212300|Reactome:R-DME-2559580|Reactome:R-…
Bpev01.c0639.g0015	d718bbd33f0820cdd7a87fb8ce79e4e9	217	FunFam	G3DSA:1.10.10.60:FF:000001	MYB-related transcription factor	13	66	1e-31	T	20-09-2024	-	-	-	-
Bpev01.c0639.g0015	d718bbd33f0820cdd7a87fb8ce79e4e9	217	PANTHER	PTHR47999	TRANSCRIPTION FACTOR MYB8-RELATED-RELATED	1	150	1.1e-87	T	20-09-2024	-	-	-	-
Bpev01.c0639.g0015	d718bbd33f0820cdd7a87fb8ce79e4e9	217	Gene3D	G3DSA:1.10.10.60	-	14	66	2.7e-18	T	20-09-2024	-	-	-	-
Bpev01.c0639.g0015	d718bbd33f0820cdd7a87fb8ce79e4e9	217	ProSiteProfiles	PS51294	Myb-type HTH DNA-binding domain profile.	9	61	18.3444	T	20-09-2024	IPR017930	Myb domain	-	Reactome:R-BTA-3371453|Reactome:R-BTA-72163|Reactome:R-BTA-9772755|Reactome:R-CEL-6807505|Reactome:R-DDI-5689901|Reactome:R-DDI-6807505|Reactome:R-DDI-72163|Reactome:R-DME-5689880|Reactome:R-DRE-3371453|Reactome:R-DRE-5689901|Reactome:R-GGA-418124|Reactome:R-HSA-110328|Reactome:R-HSA-110329|Reactome:R-HSA-110330|Reactome:R-HSA-110331|Reactome:R-HSA-1221632|Reactome:R-HSA-1251985|Reactome:R-HSA-13…
Bpev01.c0639.g0015	d718bbd33f0820cdd7a87fb8ce79e4e9	217	Pfam	PF00249	Myb-like DNA-binding domain	67	111	4e-16	T	20-09-2024	IPR001005	SANT/Myb domain	-	MetaCyc:PWY-4061|MetaCyc:PWY-6842|MetaCyc:PWY-7112|MetaCyc:PWY-7250|MetaCyc:PWY-7511|MetaCyc:PWY-7533|MetaCyc:PWY-7911|Reactome:R-BTA-3371453|Reactome:R-BTA-72163|Reactome:R-BTA-9772755|Reactome:R-CEL-381340|Reactome:R-CEL-383280|Reactome:R-CEL-5250924|Reactome:R-CEL-6807505|Reactome:R-DDI-5689901|Reactome:R-DDI-6807505|Reactome:R-DDI-72163|Reactome:R-DME-212300|Reactome:R-DME-2559580|Reactome:R-…
Bpev01.c0639.g0015	d718bbd33f0820cdd7a87fb8ce79e4e9	217	Pfam	PF00249	Myb-like DNA-binding domain	14	61	7.7e-13	T	20-09-2024	IPR001005	SANT/Myb domain	-	MetaCyc:PWY-4061|MetaCyc:PWY-6842|MetaCyc:PWY-7112|MetaCyc:PWY-7250|MetaCyc:PWY-7511|MetaCyc:PWY-7533|MetaCyc:PWY-7911|Reactome:R-BTA-3371453|Reactome:R-BTA-72163|Reactome:R-BTA-9772755|Reactome:R-CEL-381340|Reactome:R-CEL-383280|Reactome:R-CEL-5250924|Reactome:R-CEL-6807505|Reactome:R-DDI-5689901|Reactome:R-DDI-6807505|Reactome:R-DDI-72163|Reactome:R-DME-212300|Reactome:R-DME-2559580|Reactome:R-…
Bpev01.c0639.g0015	d718bbd33f0820cdd7a87fb8ce79e4e9	217	Gene3D	G3DSA:1.10.10.60	-	68	139	9e-23	T	20-09-2024	-	-	-	-
Bpev01.c0639.g0015	d718bbd33f0820cdd7a87fb8ce79e4e9	217	FunFam	G3DSA:1.10.10.60:FF:000157	Myb transcription factor	68	137	1.5e-44	T	20-09-2024	-	-	-	-
Bpev01.c0639.g0015	d718bbd33f0820cdd7a87fb8ce79e4e9	217	SUPERFAMILY	SSF46689	Homeodomain-like	13	108	1.08e-29	T	20-09-2024	IPR009057	Homedomain-like superfamily	-	MetaCyc:PWY-2722|MetaCyc:PWY-2723|MetaCyc:PWY-2961|MetaCyc:PWY-3602|MetaCyc:PWY-361|MetaCyc:PWY-4801|MetaCyc:PWY-4922|MetaCyc:PWY-5048|MetaCyc:PWY-5129|MetaCyc:PWY-5132|MetaCyc:PWY-5133|MetaCyc:PWY-5139|MetaCyc:PWY-5175|MetaCyc:PWY-5268|MetaCyc:PWY-5284|MetaCyc:PWY-5292|MetaCyc:PWY-5307|MetaCyc:PWY-5313|MetaCyc:PWY-5317|MetaCyc:PWY-5318|MetaCyc:PWY-5353|MetaCyc:PWY-5368|MetaCyc:PWY-5400|MetaCyc:P…
Bpev01.c0639.g0015	d718bbd33f0820cdd7a87fb8ce79e4e9	217	ProSiteProfiles	PS50090	Myb-like domain profile.	9	61	11.1377	T	20-09-2024	IPR001005	SANT/Myb domain	-	MetaCyc:PWY-4061|MetaCyc:PWY-6842|MetaCyc:PWY-7112|MetaCyc:PWY-7250|MetaCyc:PWY-7511|MetaCyc:PWY-7533|MetaCyc:PWY-7911|Reactome:R-BTA-3371453|Reactome:R-BTA-72163|Reactome:R-BTA-9772755|Reactome:R-CEL-381340|Reactome:R-CEL-383280|Reactome:R-CEL-5250924|Reactome:R-CEL-6807505|Reactome:R-DDI-5689901|Reactome:R-DDI-6807505|Reactome:R-DDI-72163|Reactome:R-DME-212300|Reactome:R-DME-2559580|Reactome:R-…
Bpev01.c0639.g0015	d718bbd33f0820cdd7a87fb8ce79e4e9	217	CDD	cd00167	SANT	16	61	2.90069e-10	T	20-09-2024	IPR001005	SANT/Myb domain	-	MetaCyc:PWY-4061|MetaCyc:PWY-6842|MetaCyc:PWY-7112|MetaCyc:PWY-7250|MetaCyc:PWY-7511|MetaCyc:PWY-7533|MetaCyc:PWY-7911|Reactome:R-BTA-3371453|Reactome:R-BTA-72163|Reactome:R-BTA-9772755|Reactome:R-CEL-381340|Reactome:R-CEL-383280|Reactome:R-CEL-5250924|Reactome:R-CEL-6807505|Reactome:R-DDI-5689901|Reactome:R-DDI-6807505|Reactome:R-DDI-72163|Reactome:R-DME-212300|Reactome:R-DME-2559580|Reactome:R-…
Bpev01.c0639.g0015	d718bbd33f0820cdd7a87fb8ce79e4e9	217	CDD	cd00167	SANT	69	112	3.4594e-13	T	20-09-2024	IPR001005	SANT/Myb domain	-	MetaCyc:PWY-4061|MetaCyc:PWY-6842|MetaCyc:PWY-7112|MetaCyc:PWY-7250|MetaCyc:PWY-7511|MetaCyc:PWY-7533|MetaCyc:PWY-7911|Reactome:R-BTA-3371453|Reactome:R-BTA-72163|Reactome:R-BTA-9772755|Reactome:R-CEL-381340|Reactome:R-CEL-383280|Reactome:R-CEL-5250924|Reactome:R-CEL-6807505|Reactome:R-DDI-5689901|Reactome:R-DDI-6807505|Reactome:R-DDI-72163|Reactome:R-DME-212300|Reactome:R-DME-2559580|Reactome:R-…
Bpev01.c1040.g0003	b81abb297012bb5cb0702129fd36f8a4	257	ProSiteProfiles	PS51294	Myb-type HTH DNA-binding domain profile.	50	104	26.2577	T	20-09-2024	IPR017930	Myb domain	-	Reactome:R-BTA-3371453|Reactome:R-BTA-72163|Reactome:R-BTA-9772755|Reactome:R-CEL-6807505|Reactome:R-DDI-5689901|Reactome:R-DDI-6807505|Reactome:R-DDI-72163|Reactome:R-DME-5689880|Reactome:R-DRE-3371453|Reactome:R-DRE-5689901|Reactome:R-GGA-418124|Reactome:R-HSA-110328|Reactome:R-HSA-110329|Reactome:R-HSA-110330|Reactome:R-HSA-110331|Reactome:R-HSA-1221632|Reactome:R-HSA-1251985|Reactome:R-HSA-13…
Bpev01.c1040.g0003	b81abb297012bb5cb0702129fd36f8a4	257	FunFam	G3DSA:1.10.10.60:FF:000394	MYB transcription factor	56	117	2.5e-29	T	20-09-2024	-	-	-	-
Bpev01.c1040.g0003	b81abb297012bb5cb0702129fd36f8a4	257	CDD	cd00167	SANT	58	98	2.97823e-11	T	20-09-2024	IPR001005	SANT/Myb domain	-	MetaCyc:PWY-4061|MetaCyc:PWY-6842|MetaCyc:PWY-7112|MetaCyc:PWY-7250|MetaCyc:PWY-7511|MetaCyc:PWY-7533|MetaCyc:PWY-7911|Reactome:R-BTA-3371453|Reactome:R-BTA-72163|Reactome:R-BTA-9772755|Reactome:R-CEL-381340|Reactome:R-CEL-383280|Reactome:R-CEL-5250924|Reactome:R-CEL-6807505|Reactome:R-DDI-5689901|Reactome:R-DDI-6807505|Reactome:R-DDI-72163|Reactome:R-DME-212300|Reactome:R-DME-2559580|Reactome:R-…
Bpev01.c1040.g0003	b81abb297012bb5cb0702129fd36f8a4	257	SUPERFAMILY	SSF46689	Homeodomain-like	11	96	3.15e-23	T	20-09-2024	IPR009057	Homedomain-like superfamily	-	MetaCyc:PWY-2722|MetaCyc:PWY-2723|MetaCyc:PWY-2961|MetaCyc:PWY-3602|MetaCyc:PWY-361|MetaCyc:PWY-4801|MetaCyc:PWY-4922|MetaCyc:PWY-5048|MetaCyc:PWY-5129|MetaCyc:PWY-5132|MetaCyc:PWY-5133|MetaCyc:PWY-5139|MetaCyc:PWY-5175|MetaCyc:PWY-5268|MetaCyc:PWY-5284|MetaCyc:PWY-5292|MetaCyc:PWY-5307|MetaCyc:PWY-5313|MetaCyc:PWY-5317|MetaCyc:PWY-5318|MetaCyc:PWY-5353|MetaCyc:PWY-5368|MetaCyc:PWY-5400|MetaCyc:P…
Bpev01.c1040.g0003	b81abb297012bb5cb0702129fd36f8a4	257	SMART	SM00717	sant	13	51	3.7	T	20-09-2024	IPR001005	SANT/Myb domain	-	MetaCyc:PWY-4061|MetaCyc:PWY-6842|MetaCyc:PWY-7112|MetaCyc:PWY-7250|MetaCyc:PWY-7511|MetaCyc:PWY-7533|MetaCyc:PWY-7911|Reactome:R-BTA-3371453|Reactome:R-BTA-72163|Reactome:R-BTA-9772755|Reactome:R-CEL-381340|Reactome:R-CEL-383280|Reactome:R-CEL-5250924|Reactome:R-CEL-6807505|Reactome:R-DDI-5689901|Reactome:R-DDI-6807505|Reactome:R-DDI-72163|Reactome:R-DME-212300|Reactome:R-DME-2559580|Reactome:R-…
Bpev01.c1040.g0003	b81abb297012bb5cb0702129fd36f8a4	257	SMART	SM00717	sant	54	102	1.2e-15	T	20-09-2024	IPR001005	SANT/Myb domain	-	MetaCyc:PWY-4061|MetaCyc:PWY-6842|MetaCyc:PWY-7112|MetaCyc:PWY-7250|MetaCyc:PWY-7511|MetaCyc:PWY-7533|MetaCyc:PWY-7911|Reactome:R-BTA-3371453|Reactome:R-BTA-72163|Reactome:R-BTA-9772755|Reactome:R-CEL-381340|Reactome:R-CEL-383280|Reactome:R-CEL-5250924|Reactome:R-CEL-6807505|Reactome:R-DDI-5689901|Reactome:R-DDI-6807505|Reactome:R-DDI-72163|Reactome:R-DME-212300|Reactome:R-DME-2559580|Reactome:R-…
Bpev01.c1040.g0003	b81abb297012bb5cb0702129fd36f8a4	257	ProSiteProfiles	PS50090	Myb-like domain profile.	9	49	6.22565	T	20-09-2024	IPR001005	SANT/Myb domain	-	MetaCyc:PWY-4061|MetaCyc:PWY-6842|MetaCyc:PWY-7112|MetaCyc:PWY-7250|MetaCyc:PWY-7511|MetaCyc:PWY-7533|MetaCyc:PWY-7911|Reactome:R-BTA-3371453|Reactome:R-BTA-72163|Reactome:R-BTA-9772755|Reactome:R-CEL-381340|Reactome:R-CEL-383280|Reactome:R-CEL-5250924|Reactome:R-CEL-6807505|Reactome:R-DDI-5689901|Reactome:R-DDI-6807505|Reactome:R-DDI-72163|Reactome:R-DME-212300|Reactome:R-DME-2559580|Reactome:R-…
Bpev01.c1040.g0003	b81abb297012bb5cb0702129fd36f8a4	257	Gene3D	G3DSA:1.10.10.60	-	11	55	1.1e-08	T	20-09-2024	-	-	-	-
Bpev01.c1040.g0003	b81abb297012bb5cb0702129fd36f8a4	257	PANTHER	PTHR47999	TRANSCRIPTION FACTOR MYB8-RELATED-RELATED	1	212	9.4e-67	T	20-09-2024	-	-	-	-
Bpev01.c1040.g0003	b81abb297012bb5cb0702129fd36f8a4	257	Pfam	PF00249	Myb-like DNA-binding domain	55	98	5.4e-14	T	20-09-2024	IPR001005	SANT/Myb domain	-	MetaCyc:PWY-4061|MetaCyc:PWY-6842|MetaCyc:PWY-7112|MetaCyc:PWY-7250|MetaCyc:PWY-7511|MetaCyc:PWY-7533|MetaCyc:PWY-7911|Reactome:R-BTA-3371453|Reactome:R-BTA-72163|Reactome:R-BTA-9772755|Reactome:R-CEL-381340|Reactome:R-CEL-383280|Reactome:R-CEL-5250924|Reactome:R-CEL-6807505|Reactome:R-DDI-5689901|Reactome:R-DDI-6807505|Reactome:R-DDI-72163|Reactome:R-DME-212300|Reactome:R-DME-2559580|Reactome:R-…
Bpev01.c1040.g0003	b81abb297012bb5cb0702129fd36f8a4	257	MobiDBLite	mobidb-lite	consensus disorder prediction	117	166	-	T	20-09-2024	-	-	-	-
Bpev01.c1040.g0003	b81abb297012bb5cb0702129fd36f8a4	257	ProSiteProfiles	PS50090	Myb-like domain profile.	50	100	10.4061	T	20-09-2024	IPR001005	SANT/Myb domain	-	MetaCyc:PWY-4061|MetaCyc:PWY-6842|MetaCyc:PWY-7112|MetaCyc:PWY-7250|MetaCyc:PWY-7511|MetaCyc:PWY-7533|MetaCyc:PWY-7911|Reactome:R-BTA-3371453|Reactome:R-BTA-72163|Reactome:R-BTA-9772755|Reactome:R-CEL-381340|Reactome:R-CEL-383280|Reactome:R-CEL-5250924|Reactome:R-CEL-6807505|Reactome:R-DDI-5689901|Reactome:R-DDI-6807505|Reactome:R-DDI-72163|Reactome:R-DME-212300|Reactome:R-DME-2559580|Reactome:R-…
Bpev01.c1040.g0003	b81abb297012bb5cb0702129fd36f8a4	257	Gene3D	G3DSA:1.10.10.60	-	57	144	1.7e-20	T	20-09-2024	-	-	-	-
Bpev01.c1040.g0003	b81abb297012bb5cb0702129fd36f8a4	257	MobiDBLite	mobidb-lite	consensus disorder prediction	115	166	-	T	20-09-2024	-	-	-	-
Bpev01.c1499.g0007	1fda20ef00e544e62230402e4f03cde4	192	Pfam	PF00249	Myb-like DNA-binding domain	51	95	1.7e-13	T	20-09-2024	IPR001005	SANT/Myb domain	-	MetaCyc:PWY-4061|MetaCyc:PWY-6842|MetaCyc:PWY-7112|MetaCyc:PWY-7250|MetaCyc:PWY-7511|MetaCyc:PWY-7533|MetaCyc:PWY-7911|Reactome:R-BTA-3371453|Reactome:R-BTA-72163|Reactome:R-BTA-9772755|Reactome:R-CEL-381340|Reactome:R-CEL-383280|Reactome:R-CEL-5250924|Reactome:R-CEL-6807505|Reactome:R-DDI-5689901|Reactome:R-DDI-6807505|Reactome:R-DDI-72163|Reactome:R-DME-212300|Reactome:R-DME-2559580|Reactome:R-…
Bpev01.c1499.g0007	1fda20ef00e544e62230402e4f03cde4	192	SUPERFAMILY	SSF46689	Homeodomain-like	31	105	8.08e-21	T	20-09-2024	IPR009057	Homedomain-like superfamily	-	MetaCyc:PWY-2722|MetaCyc:PWY-2723|MetaCyc:PWY-2961|MetaCyc:PWY-3602|MetaCyc:PWY-361|MetaCyc:PWY-4801|MetaCyc:PWY-4922|MetaCyc:PWY-5048|MetaCyc:PWY-5129|MetaCyc:PWY-5132|MetaCyc:PWY-5133|MetaCyc:PWY-5139|MetaCyc:PWY-5175|MetaCyc:PWY-5268|MetaCyc:PWY-5284|MetaCyc:PWY-5292|MetaCyc:PWY-5307|MetaCyc:PWY-5313|MetaCyc:PWY-5317|MetaCyc:PWY-5318|MetaCyc:PWY-5353|MetaCyc:PWY-5368|MetaCyc:PWY-5400|MetaCyc:P…
Bpev01.c1499.g0007	1fda20ef00e544e62230402e4f03cde4	192	FunFam	G3DSA:1.10.10.60:FF:000394	MYB transcription factor	52	113	3.8e-30	T	20-09-2024	-	-	-	-
Bpev01.c1499.g0007	1fda20ef00e544e62230402e4f03cde4	192	Gene3D	G3DSA:1.10.10.60	-	53	116	1.8e-20	T	20-09-2024	-	-	-	-
Bpev01.c1499.g0007	1fda20ef00e544e62230402e4f03cde4	192	ProSiteProfiles	PS50090	Myb-like domain profile.	8	45	6.31855	T	20-09-2024	IPR001005	SANT/Myb domain	-	MetaCyc:PWY-4061|MetaCyc:PWY-6842|MetaCyc:PWY-7112|MetaCyc:PWY-7250|MetaCyc:PWY-7511|MetaCyc:PWY-7533|MetaCyc:PWY-7911|Reactome:R-BTA-3371453|Reactome:R-BTA-72163|Reactome:R-BTA-9772755|Reactome:R-CEL-381340|Reactome:R-CEL-383280|Reactome:R-CEL-5250924|Reactome:R-CEL-6807505|Reactome:R-DDI-5689901|Reactome:R-DDI-6807505|Reactome:R-DDI-72163|Reactome:R-DME-212300|Reactome:R-DME-2559580|Reactome:R-…
Bpev01.c1499.g0007	1fda20ef00e544e62230402e4f03cde4	192	CDD	cd00167	SANT	15	45	0.00128341	T	20-09-2024	IPR001005	SANT/Myb domain	-	MetaCyc:PWY-4061|MetaCyc:PWY-6842|MetaCyc:PWY-7112|MetaCyc:PWY-7250|MetaCyc:PWY-7511|MetaCyc:PWY-7533|MetaCyc:PWY-7911|Reactome:R-BTA-3371453|Reactome:R-BTA-72163|Reactome:R-BTA-9772755|Reactome:R-CEL-381340|Reactome:R-CEL-383280|Reactome:R-CEL-5250924|Reactome:R-CEL-6807505|Reactome:R-DDI-5689901|Reactome:R-DDI-6807505|Reactome:R-DDI-72163|Reactome:R-DME-212300|Reactome:R-DME-2559580|Reactome:R-…
Bpev01.c1499.g0007	1fda20ef00e544e62230402e4f03cde4	192	Gene3D	G3DSA:1.10.10.60	-	30	50	4.5e-06	T	20-09-2024	-	-	-	-
Bpev01.c1499.g0007	1fda20ef00e544e62230402e4f03cde4	192	PANTHER	PTHR47999	TRANSCRIPTION FACTOR MYB8-RELATED-RELATED	1	29	1.3e-62	T	20-09-2024	-	-	-	-
Bpev01.c1499.g0007	1fda20ef00e544e62230402e4f03cde4	192	MobiDBLite	mobidb-lite	consensus disorder prediction	171	192	-	T	20-09-2024	-	-	-	-
Bpev01.c1499.g0007	1fda20ef00e544e62230402e4f03cde4	192	ProSiteProfiles	PS51294	Myb-type HTH DNA-binding domain profile.	46	100	25.3436	T	20-09-2024	IPR017930	Myb domain	-	Reactome:R-BTA-3371453|Reactome:R-BTA-72163|Reactome:R-BTA-9772755|Reactome:R-CEL-6807505|Reactome:R-DDI-5689901|Reactome:R-DDI-6807505|Reactome:R-DDI-72163|Reactome:R-DME-5689880|Reactome:R-DRE-3371453|Reactome:R-DRE-5689901|Reactome:R-GGA-418124|Reactome:R-HSA-110328|Reactome:R-HSA-110329|Reactome:R-HSA-110330|Reactome:R-HSA-110331|Reactome:R-HSA-1221632|Reactome:R-HSA-1251985|Reactome:R-HSA-13…
Bpev01.c1499.g0007	1fda20ef00e544e62230402e4f03cde4	192	ProSiteProfiles	PS50090	Myb-like domain profile.	46	96	10.3829	T	20-09-2024	IPR001005	SANT/Myb domain	-	MetaCyc:PWY-4061|MetaCyc:PWY-6842|MetaCyc:PWY-7112|MetaCyc:PWY-7250|MetaCyc:PWY-7511|MetaCyc:PWY-7533|MetaCyc:PWY-7911|Reactome:R-BTA-3371453|Reactome:R-BTA-72163|Reactome:R-BTA-9772755|Reactome:R-CEL-381340|Reactome:R-CEL-383280|Reactome:R-CEL-5250924|Reactome:R-CEL-6807505|Reactome:R-DDI-5689901|Reactome:R-DDI-6807505|Reactome:R-DDI-72163|Reactome:R-DME-212300|Reactome:R-DME-2559580|Reactome:R-…
Bpev01.c1499.g0007	1fda20ef00e544e62230402e4f03cde4	192	CDD	cd00167	SANT	53	96	1.41857e-10	T	20-09-2024	IPR001005	SANT/Myb domain	-	MetaCyc:PWY-4061|MetaCyc:PWY-6842|MetaCyc:PWY-7112|MetaCyc:PWY-7250|MetaCyc:PWY-7511|MetaCyc:PWY-7533|MetaCyc:PWY-7911|Reactome:R-BTA-3371453|Reactome:R-BTA-72163|Reactome:R-BTA-9772755|Reactome:R-CEL-381340|Reactome:R-CEL-383280|Reactome:R-CEL-5250924|Reactome:R-CEL-6807505|Reactome:R-DDI-5689901|Reactome:R-DDI-6807505|Reactome:R-DDI-72163|Reactome:R-DME-212300|Reactome:R-DME-2559580|Reactome:R-…
Bpev01.c1499.g0007	1fda20ef00e544e62230402e4f03cde4	192	SMART	SM00717	sant	12	47	5.7	T	20-09-2024	IPR001005	SANT/Myb domain	-	MetaCyc:PWY-4061|MetaCyc:PWY-6842|MetaCyc:PWY-7112|MetaCyc:PWY-7250|MetaCyc:PWY-7511|MetaCyc:PWY-7533|MetaCyc:PWY-7911|Reactome:R-BTA-3371453|Reactome:R-BTA-72163|Reactome:R-BTA-9772755|Reactome:R-CEL-381340|Reactome:R-CEL-383280|Reactome:R-CEL-5250924|Reactome:R-CEL-6807505|Reactome:R-DDI-5689901|Reactome:R-DDI-6807505|Reactome:R-DDI-72163|Reactome:R-DME-212300|Reactome:R-DME-2559580|Reactome:R-…
Bpev01.c1499.g0007	1fda20ef00e544e62230402e4f03cde4	192	SMART	SM00717	sant	50	98	2.1e-15	T	20-09-2024	IPR001005	SANT/Myb domain	-	MetaCyc:PWY-4061|MetaCyc:PWY-6842|MetaCyc:PWY-7112|MetaCyc:PWY-7250|MetaCyc:PWY-7511|MetaCyc:PWY-7533|MetaCyc:PWY-7911|Reactome:R-BTA-3371453|Reactome:R-BTA-72163|Reactome:R-BTA-9772755|Reactome:R-CEL-381340|Reactome:R-CEL-383280|Reactome:R-CEL-5250924|Reactome:R-CEL-6807505|Reactome:R-DDI-5689901|Reactome:R-DDI-6807505|Reactome:R-DDI-72163|Reactome:R-DME-212300|Reactome:R-DME-2559580|Reactome:R-…
Bpev01.c0892.g0007	246bb3728670a9cacfe97c3473979a49	223	Gene3D	G3DSA:1.10.10.60	-	6	72	1.8e-16	T	20-09-2024	-	-	-	-
Bpev01.c0892.g0007	246bb3728670a9cacfe97c3473979a49	223	CDD	cd00167	SANT	6	45	1.37337e-10	T	20-09-2024	IPR001005	SANT/Myb domain	-	MetaCyc:PWY-4061|MetaCyc:PWY-6842|MetaCyc:PWY-7112|MetaCyc:PWY-7250|MetaCyc:PWY-7511|MetaCyc:PWY-7533|MetaCyc:PWY-7911|Reactome:R-BTA-3371453|Reactome:R-BTA-72163|Reactome:R-BTA-9772755|Reactome:R-CEL-381340|Reactome:R-CEL-383280|Reactome:R-CEL-5250924|Reactome:R-CEL-6807505|Reactome:R-DDI-5689901|Reactome:R-DDI-6807505|Reactome:R-DDI-72163|Reactome:R-DME-212300|Reactome:R-DME-2559580|Reactome:R-…
Bpev01.c0892.g0007	246bb3728670a9cacfe97c3473979a49	223	ProSiteProfiles	PS50090	Myb-like domain profile.	6	49	7.56108	T	20-09-2024	IPR001005	SANT/Myb domain	-	MetaCyc:PWY-4061|MetaCyc:PWY-6842|MetaCyc:PWY-7112|MetaCyc:PWY-7250|MetaCyc:PWY-7511|MetaCyc:PWY-7533|MetaCyc:PWY-7911|Reactome:R-BTA-3371453|Reactome:R-BTA-72163|Reactome:R-BTA-9772755|Reactome:R-CEL-381340|Reactome:R-CEL-383280|Reactome:R-CEL-5250924|Reactome:R-CEL-6807505|Reactome:R-DDI-5689901|Reactome:R-DDI-6807505|Reactome:R-DDI-72163|Reactome:R-DME-212300|Reactome:R-DME-2559580|Reactome:R-…
Bpev01.c0892.g0007	246bb3728670a9cacfe97c3473979a49	223	MobiDBLite	mobidb-lite	consensus disorder prediction	186	200	-	T	20-09-2024	-	-	-	-
Bpev01.c0892.g0007	246bb3728670a9cacfe97c3473979a49	223	Pfam	PF00249	Myb-like DNA-binding domain	6	47	9.1e-09	T	20-09-2024	IPR001005	SANT/Myb domain	-	MetaCyc:PWY-4061|MetaCyc:PWY-6842|MetaCyc:PWY-7112|MetaCyc:PWY-7250|MetaCyc:PWY-7511|MetaCyc:PWY-7533|MetaCyc:PWY-7911|Reactome:R-BTA-3371453|Reactome:R-BTA-72163|Reactome:R-BTA-9772755|Reactome:R-CEL-381340|Reactome:R-CEL-383280|Reactome:R-CEL-5250924|Reactome:R-CEL-6807505|Reactome:R-DDI-5689901|Reactome:R-DDI-6807505|Reactome:R-DDI-72163|Reactome:R-DME-212300|Reactome:R-DME-2559580|Reactome:R-…
Bpev01.c0892.g0007	246bb3728670a9cacfe97c3473979a49	223	SMART	SM00717	sant	3	51	4.2e-11	T	20-09-2024	IPR001005	SANT/Myb domain	-	MetaCyc:PWY-4061|MetaCyc:PWY-6842|MetaCyc:PWY-7112|MetaCyc:PWY-7250|MetaCyc:PWY-7511|MetaCyc:PWY-7533|MetaCyc:PWY-7911|Reactome:R-BTA-3371453|Reactome:R-BTA-72163|Reactome:R-BTA-9772755|Reactome:R-CEL-381340|Reactome:R-CEL-383280|Reactome:R-CEL-5250924|Reactome:R-CEL-6807505|Reactome:R-DDI-5689901|Reactome:R-DDI-6807505|Reactome:R-DDI-72163|Reactome:R-DME-212300|Reactome:R-DME-2559580|Reactome:R-…
Bpev01.c0892.g0007	246bb3728670a9cacfe97c3473979a49	223	SUPERFAMILY	SSF46689	Homeodomain-like	6	56	9.36e-11	T	20-09-2024	IPR009057	Homedomain-like superfamily	-	MetaCyc:PWY-2722|MetaCyc:PWY-2723|MetaCyc:PWY-2961|MetaCyc:PWY-3602|MetaCyc:PWY-361|MetaCyc:PWY-4801|MetaCyc:PWY-4922|MetaCyc:PWY-5048|MetaCyc:PWY-5129|MetaCyc:PWY-5132|MetaCyc:PWY-5133|MetaCyc:PWY-5139|MetaCyc:PWY-5175|MetaCyc:PWY-5268|MetaCyc:PWY-5284|MetaCyc:PWY-5292|MetaCyc:PWY-5307|MetaCyc:PWY-5313|MetaCyc:PWY-5317|MetaCyc:PWY-5318|MetaCyc:PWY-5353|MetaCyc:PWY-5368|MetaCyc:PWY-5400|MetaCyc:P…
Bpev01.c0892.g0007	246bb3728670a9cacfe97c3473979a49	223	PANTHER	PTHR47996	TRANSCRIPTION FACTOR DUO1	3	222	7.1e-51	T	20-09-2024	IPR053106	Plant Male Germline-Regulatory Transcription Factors	-	-
Bpev01.c0892.g0007	246bb3728670a9cacfe97c3473979a49	223	FunFam	G3DSA:1.10.10.60:FF:000351	Transcription factor GAMYB	5	72	1.7e-37	T	20-09-2024	-	-	-	-
Bpev01.c0892.g0007	246bb3728670a9cacfe97c3473979a49	223	ProSiteProfiles	PS51294	Myb-type HTH DNA-binding domain profile.	1	53	19.546	T	20-09-2024	IPR017930	Myb domain	-	Reactome:R-BTA-3371453|Reactome:R-BTA-72163|Reactome:R-BTA-9772755|Reactome:R-CEL-6807505|Reactome:R-DDI-5689901|Reactome:R-DDI-6807505|Reactome:R-DDI-72163|Reactome:R-DME-5689880|Reactome:R-DRE-3371453|Reactome:R-DRE-5689901|Reactome:R-GGA-418124|Reactome:R-HSA-110328|Reactome:R-HSA-110329|Reactome:R-HSA-110330|Reactome:R-HSA-110331|Reactome:R-HSA-1221632|Reactome:R-HSA-1251985|Reactome:R-HSA-13…
Bpev01.c0892.g0007	246bb3728670a9cacfe97c3473979a49	223	MobiDBLite	mobidb-lite	consensus disorder prediction	172	209	-	T	20-09-2024	-	-	-	-
Bpev01.c0671.g0019	3060ae80c39e794b852bd6e5c0e10f17	300	ProSiteProfiles	PS50090	Myb-like domain profile.	82	132	9.96485	T	20-09-2024	IPR001005	SANT/Myb domain	-	MetaCyc:PWY-4061|MetaCyc:PWY-6842|MetaCyc:PWY-7112|MetaCyc:PWY-7250|MetaCyc:PWY-7511|MetaCyc:PWY-7533|MetaCyc:PWY-7911|Reactome:R-BTA-3371453|Reactome:R-BTA-72163|Reactome:R-BTA-9772755|Reactome:R-CEL-381340|Reactome:R-CEL-383280|Reactome:R-CEL-5250924|Reactome:R-CEL-6807505|Reactome:R-DDI-5689901|Reactome:R-DDI-6807505|Reactome:R-DDI-72163|Reactome:R-DME-212300|Reactome:R-DME-2559580|Reactome:R-…
Bpev01.c0671.g0019	3060ae80c39e794b852bd6e5c0e10f17	300	ProSiteProfiles	PS51294	Myb-type HTH DNA-binding domain profile.	29	81	17.9571	T	20-09-2024	IPR017930	Myb domain	-	Reactome:R-BTA-3371453|Reactome:R-BTA-72163|Reactome:R-BTA-9772755|Reactome:R-CEL-6807505|Reactome:R-DDI-5689901|Reactome:R-DDI-6807505|Reactome:R-DDI-72163|Reactome:R-DME-5689880|Reactome:R-DRE-3371453|Reactome:R-DRE-5689901|Reactome:R-GGA-418124|Reactome:R-HSA-110328|Reactome:R-HSA-110329|Reactome:R-HSA-110330|Reactome:R-HSA-110331|Reactome:R-HSA-1221632|Reactome:R-HSA-1251985|Reactome:R-HSA-13…
Bpev01.c0671.g0019	3060ae80c39e794b852bd6e5c0e10f17	300	SMART	SM00717	sant	33	83	1.2e-13	T	20-09-2024	IPR001005	SANT/Myb domain	-	MetaCyc:PWY-4061|MetaCyc:PWY-6842|MetaCyc:PWY-7112|MetaCyc:PWY-7250|MetaCyc:PWY-7511|MetaCyc:PWY-7533|MetaCyc:PWY-7911|Reactome:R-BTA-3371453|Reactome:R-BTA-72163|Reactome:R-BTA-9772755|Reactome:R-CEL-381340|Reactome:R-CEL-383280|Reactome:R-CEL-5250924|Reactome:R-CEL-6807505|Reactome:R-DDI-5689901|Reactome:R-DDI-6807505|Reactome:R-DDI-72163|Reactome:R-DME-212300|Reactome:R-DME-2559580|Reactome:R-…
Bpev01.c0671.g0019	3060ae80c39e794b852bd6e5c0e10f17	300	SMART	SM00717	sant	86	134	2.7e-15	T	20-09-2024	IPR001005	SANT/Myb domain	-	MetaCyc:PWY-4061|MetaCyc:PWY-6842|MetaCyc:PWY-7112|MetaCyc:PWY-7250|MetaCyc:PWY-7511|MetaCyc:PWY-7533|MetaCyc:PWY-7911|Reactome:R-BTA-3371453|Reactome:R-BTA-72163|Reactome:R-BTA-9772755|Reactome:R-CEL-381340|Reactome:R-CEL-383280|Reactome:R-CEL-5250924|Reactome:R-CEL-6807505|Reactome:R-DDI-5689901|Reactome:R-DDI-6807505|Reactome:R-DDI-72163|Reactome:R-DME-212300|Reactome:R-DME-2559580|Reactome:R-…
Bpev01.c0671.g0019	3060ae80c39e794b852bd6e5c0e10f17	300	ProSiteProfiles	PS51294	Myb-type HTH DNA-binding domain profile.	82	136	25.7508	T	20-09-2024	IPR017930	Myb domain	-	Reactome:R-BTA-3371453|Reactome:R-BTA-72163|Reactome:R-BTA-9772755|Reactome:R-CEL-6807505|Reactome:R-DDI-5689901|Reactome:R-DDI-6807505|Reactome:R-DDI-72163|Reactome:R-DME-5689880|Reactome:R-DRE-3371453|Reactome:R-DRE-5689901|Reactome:R-GGA-418124|Reactome:R-HSA-110328|Reactome:R-HSA-110329|Reactome:R-HSA-110330|Reactome:R-HSA-110331|Reactome:R-HSA-1221632|Reactome:R-HSA-1251985|Reactome:R-HSA-13…
Bpev01.c0671.g0019	3060ae80c39e794b852bd6e5c0e10f17	300	Gene3D	G3DSA:1.10.10.60	-	90	132	5.3e-19	T	20-09-2024	-	-	-	-
Bpev01.c0671.g0019	3060ae80c39e794b852bd6e5c0e10f17	300	ProSiteProfiles	PS50090	Myb-like domain profile.	29	81	11.428	T	20-09-2024	IPR001005	SANT/Myb domain	-	MetaCyc:PWY-4061|MetaCyc:PWY-6842|MetaCyc:PWY-7112|MetaCyc:PWY-7250|MetaCyc:PWY-7511|MetaCyc:PWY-7533|MetaCyc:PWY-7911|Reactome:R-BTA-3371453|Reactome:R-BTA-72163|Reactome:R-BTA-9772755|Reactome:R-CEL-381340|Reactome:R-CEL-383280|Reactome:R-CEL-5250924|Reactome:R-CEL-6807505|Reactome:R-DDI-5689901|Reactome:R-DDI-6807505|Reactome:R-DDI-72163|Reactome:R-DME-212300|Reactome:R-DME-2559580|Reactome:R-…
Bpev01.c0671.g0019	3060ae80c39e794b852bd6e5c0e10f17	300	MobiDBLite	mobidb-lite	consensus disorder prediction	167	195	-	T	20-09-2024	-	-	-	-
Bpev01.c0671.g0019	3060ae80c39e794b852bd6e5c0e10f17	300	FunFam	G3DSA:1.10.10.60:FF:000107	MYB transcription factor	91	154	1.6e-39	T	20-09-2024	-	-	-	-
Bpev01.c0671.g0019	3060ae80c39e794b852bd6e5c0e10f17	300	PANTHER	PTHR45675	MYB TRANSCRIPTION FACTOR-RELATED-RELATED	27	221	3.9e-91	T	20-09-2024	IPR044676	MYB-like transcription factor EOBI/EOBII-like, plant	GO:0003700(InterPro)|GO:0005634(PANTHER)|GO:0006355(PANTHER)|GO:0006355(InterPro)|GO:0043565(InterPro)|GO:0043565(PANTHER)	-
Bpev01.c0671.g0019	3060ae80c39e794b852bd6e5c0e10f17	300	SUPERFAMILY	SSF46689	Homeodomain-like	31	128	6.36e-31	T	20-09-2024	IPR009057	Homedomain-like superfamily	-	MetaCyc:PWY-2722|MetaCyc:PWY-2723|MetaCyc:PWY-2961|MetaCyc:PWY-3602|MetaCyc:PWY-361|MetaCyc:PWY-4801|MetaCyc:PWY-4922|MetaCyc:PWY-5048|MetaCyc:PWY-5129|MetaCyc:PWY-5132|MetaCyc:PWY-5133|MetaCyc:PWY-5139|MetaCyc:PWY-5175|MetaCyc:PWY-5268|MetaCyc:PWY-5284|MetaCyc:PWY-5292|MetaCyc:PWY-5307|MetaCyc:PWY-5313|MetaCyc:PWY-5317|MetaCyc:PWY-5318|MetaCyc:PWY-5353|MetaCyc:PWY-5368|MetaCyc:PWY-5400|MetaCyc:P…
Bpev01.c0671.g0019	3060ae80c39e794b852bd6e5c0e10f17	300	Pfam	PF00249	Myb-like DNA-binding domain	34	81	7.1e-12	T	20-09-2024	IPR001005	SANT/Myb domain	-	MetaCyc:PWY-4061|MetaCyc:PWY-6842|MetaCyc:PWY-7112|MetaCyc:PWY-7250|MetaCyc:PWY-7511|MetaCyc:PWY-7533|MetaCyc:PWY-7911|Reactome:R-BTA-3371453|Reactome:R-BTA-72163|Reactome:R-BTA-9772755|Reactome:R-CEL-381340|Reactome:R-CEL-383280|Reactome:R-CEL-5250924|Reactome:R-CEL-6807505|Reactome:R-DDI-5689901|Reactome:R-DDI-6807505|Reactome:R-DDI-72163|Reactome:R-DME-212300|Reactome:R-DME-2559580|Reactome:R-…
Bpev01.c0671.g0019	3060ae80c39e794b852bd6e5c0e10f17	300	Pfam	PF00249	Myb-like DNA-binding domain	87	130	2.8e-14	T	20-09-2024	IPR001005	SANT/Myb domain	-	MetaCyc:PWY-4061|MetaCyc:PWY-6842|MetaCyc:PWY-7112|MetaCyc:PWY-7250|MetaCyc:PWY-7511|MetaCyc:PWY-7533|MetaCyc:PWY-7911|Reactome:R-BTA-3371453|Reactome:R-BTA-72163|Reactome:R-BTA-9772755|Reactome:R-CEL-381340|Reactome:R-CEL-383280|Reactome:R-CEL-5250924|Reactome:R-CEL-6807505|Reactome:R-DDI-5689901|Reactome:R-DDI-6807505|Reactome:R-DDI-72163|Reactome:R-DME-212300|Reactome:R-DME-2559580|Reactome:R-…
Bpev01.c0671.g0019	3060ae80c39e794b852bd6e5c0e10f17	300	MobiDBLite	mobidb-lite	consensus disorder prediction	204	223	-	T	20-09-2024	-	-	-	-
Bpev01.c0671.g0019	3060ae80c39e794b852bd6e5c0e10f17	300	FunFam	G3DSA:1.10.10.60:FF:000011	Myb transcription factor	34	86	5e-32	T	20-09-2024	-	-	-	-
Bpev01.c0671.g0019	3060ae80c39e794b852bd6e5c0e10f17	300	CDD	cd00167	SANT	91	130	1.68471e-11	T	20-09-2024	IPR001005	SANT/Myb domain	-	MetaCyc:PWY-4061|MetaCyc:PWY-6842|MetaCyc:PWY-7112|MetaCyc:PWY-7250|MetaCyc:PWY-7511|MetaCyc:PWY-7533|MetaCyc:PWY-7911|Reactome:R-BTA-3371453|Reactome:R-BTA-72163|Reactome:R-BTA-9772755|Reactome:R-CEL-381340|Reactome:R-CEL-383280|Reactome:R-CEL-5250924|Reactome:R-CEL-6807505|Reactome:R-DDI-5689901|Reactome:R-DDI-6807505|Reactome:R-DDI-72163|Reactome:R-DME-212300|Reactome:R-DME-2559580|Reactome:R-…
Bpev01.c0671.g0019	3060ae80c39e794b852bd6e5c0e10f17	300	Gene3D	G3DSA:1.10.10.60	-	26	86	6.4e-19	T	20-09-2024	-	-	-	-
Bpev01.c0671.g0019	3060ae80c39e794b852bd6e5c0e10f17	300	MobiDBLite	mobidb-lite	consensus disorder prediction	167	223	-	T	20-09-2024	-	-	-	-
Bpev01.c0671.g0019	3060ae80c39e794b852bd6e5c0e10f17	300	CDD	cd00167	SANT	36	81	1.53805e-10	T	20-09-2024	IPR001005	SANT/Myb domain	-	MetaCyc:PWY-4061|MetaCyc:PWY-6842|MetaCyc:PWY-7112|MetaCyc:PWY-7250|MetaCyc:PWY-7511|MetaCyc:PWY-7533|MetaCyc:PWY-7911|Reactome:R-BTA-3371453|Reactome:R-BTA-72163|Reactome:R-BTA-9772755|Reactome:R-CEL-381340|Reactome:R-CEL-383280|Reactome:R-CEL-5250924|Reactome:R-CEL-6807505|Reactome:R-DDI-5689901|Reactome:R-DDI-6807505|Reactome:R-DDI-72163|Reactome:R-DME-212300|Reactome:R-DME-2559580|Reactome:R-…
Bpev01.c0469.g0013	cea9c59ea66b11881e39d69401c92ed1	341	MobiDBLite	mobidb-lite	consensus disorder prediction	102	178	-	T	20-09-2024	-	-	-	-
Bpev01.c0469.g0013	cea9c59ea66b11881e39d69401c92ed1	341	Pfam	PF00249	Myb-like DNA-binding domain	67	112	1.6e-13	T	20-09-2024	IPR001005	SANT/Myb domain	-	MetaCyc:PWY-4061|MetaCyc:PWY-6842|MetaCyc:PWY-7112|MetaCyc:PWY-7250|MetaCyc:PWY-7511|MetaCyc:PWY-7533|MetaCyc:PWY-7911|Reactome:R-BTA-3371453|Reactome:R-BTA-72163|Reactome:R-BTA-9772755|Reactome:R-CEL-381340|Reactome:R-CEL-383280|Reactome:R-CEL-5250924|Reactome:R-CEL-6807505|Reactome:R-DDI-5689901|Reactome:R-DDI-6807505|Reactome:R-DDI-72163|Reactome:R-DME-212300|Reactome:R-DME-2559580|Reactome:R-…
Bpev01.c0469.g0013	cea9c59ea66b11881e39d69401c92ed1	341	Pfam	PF00249	Myb-like DNA-binding domain	14	61	6.5e-10	T	20-09-2024	IPR001005	SANT/Myb domain	-	MetaCyc:PWY-4061|MetaCyc:PWY-6842|MetaCyc:PWY-7112|MetaCyc:PWY-7250|MetaCyc:PWY-7511|MetaCyc:PWY-7533|MetaCyc:PWY-7911|Reactome:R-BTA-3371453|Reactome:R-BTA-72163|Reactome:R-BTA-9772755|Reactome:R-CEL-381340|Reactome:R-CEL-383280|Reactome:R-CEL-5250924|Reactome:R-CEL-6807505|Reactome:R-DDI-5689901|Reactome:R-DDI-6807505|Reactome:R-DDI-72163|Reactome:R-DME-212300|Reactome:R-DME-2559580|Reactome:R-…
Bpev01.c0469.g0013	cea9c59ea66b11881e39d69401c92ed1	341	MobiDBLite	mobidb-lite	consensus disorder prediction	145	178	-	T	20-09-2024	-	-	-	-
Bpev01.c0469.g0013	cea9c59ea66b11881e39d69401c92ed1	341	ProSiteProfiles	PS50090	Myb-like domain profile.	9	61	10.7313	T	20-09-2024	IPR001005	SANT/Myb domain	-	MetaCyc:PWY-4061|MetaCyc:PWY-6842|MetaCyc:PWY-7112|MetaCyc:PWY-7250|MetaCyc:PWY-7511|MetaCyc:PWY-7533|MetaCyc:PWY-7911|Reactome:R-BTA-3371453|Reactome:R-BTA-72163|Reactome:R-BTA-9772755|Reactome:R-CEL-381340|Reactome:R-CEL-383280|Reactome:R-CEL-5250924|Reactome:R-CEL-6807505|Reactome:R-DDI-5689901|Reactome:R-DDI-6807505|Reactome:R-DDI-72163|Reactome:R-DME-212300|Reactome:R-DME-2559580|Reactome:R-…
Bpev01.c0469.g0013	cea9c59ea66b11881e39d69401c92ed1	341	SMART	SM00717	sant	66	114	2.1e-16	T	20-09-2024	IPR001005	SANT/Myb domain	-	MetaCyc:PWY-4061|MetaCyc:PWY-6842|MetaCyc:PWY-7112|MetaCyc:PWY-7250|MetaCyc:PWY-7511|MetaCyc:PWY-7533|MetaCyc:PWY-7911|Reactome:R-BTA-3371453|Reactome:R-BTA-72163|Reactome:R-BTA-9772755|Reactome:R-CEL-381340|Reactome:R-CEL-383280|Reactome:R-CEL-5250924|Reactome:R-CEL-6807505|Reactome:R-DDI-5689901|Reactome:R-DDI-6807505|Reactome:R-DDI-72163|Reactome:R-DME-212300|Reactome:R-DME-2559580|Reactome:R-…
Bpev01.c0469.g0013	cea9c59ea66b11881e39d69401c92ed1	341	SMART	SM00717	sant	13	63	2.7e-09	T	20-09-2024	IPR001005	SANT/Myb domain	-	MetaCyc:PWY-4061|MetaCyc:PWY-6842|MetaCyc:PWY-7112|MetaCyc:PWY-7250|MetaCyc:PWY-7511|MetaCyc:PWY-7533|MetaCyc:PWY-7911|Reactome:R-BTA-3371453|Reactome:R-BTA-72163|Reactome:R-BTA-9772755|Reactome:R-CEL-381340|Reactome:R-CEL-383280|Reactome:R-CEL-5250924|Reactome:R-CEL-6807505|Reactome:R-DDI-5689901|Reactome:R-DDI-6807505|Reactome:R-DDI-72163|Reactome:R-DME-212300|Reactome:R-DME-2559580|Reactome:R-…
Bpev01.c0469.g0013	cea9c59ea66b11881e39d69401c92ed1	341	SUPERFAMILY	SSF46689	Homeodomain-like	11	108	5.72e-29	T	20-09-2024	IPR009057	Homedomain-like superfamily	-	MetaCyc:PWY-2722|MetaCyc:PWY-2723|MetaCyc:PWY-2961|MetaCyc:PWY-3602|MetaCyc:PWY-361|MetaCyc:PWY-4801|MetaCyc:PWY-4922|MetaCyc:PWY-5048|MetaCyc:PWY-5129|MetaCyc:PWY-5132|MetaCyc:PWY-5133|MetaCyc:PWY-5139|MetaCyc:PWY-5175|MetaCyc:PWY-5268|MetaCyc:PWY-5284|MetaCyc:PWY-5292|MetaCyc:PWY-5307|MetaCyc:PWY-5313|MetaCyc:PWY-5317|MetaCyc:PWY-5318|MetaCyc:PWY-5353|MetaCyc:PWY-5368|MetaCyc:PWY-5400|MetaCyc:P…
Bpev01.c0469.g0013	cea9c59ea66b11881e39d69401c92ed1	341	Gene3D	G3DSA:1.10.10.60	-	69	150	1.1e-20	T	20-09-2024	-	-	-	-
Bpev01.c0469.g0013	cea9c59ea66b11881e39d69401c92ed1	341	FunFam	G3DSA:1.10.10.60:FF:000001	MYB-related transcription factor	13	66	2e-28	T	20-09-2024	-	-	-	-
Bpev01.c0469.g0013	cea9c59ea66b11881e39d69401c92ed1	341	ProSiteProfiles	PS51294	Myb-type HTH DNA-binding domain profile.	9	61	17.143	T	20-09-2024	IPR017930	Myb domain	-	Reactome:R-BTA-3371453|Reactome:R-BTA-72163|Reactome:R-BTA-9772755|Reactome:R-CEL-6807505|Reactome:R-DDI-5689901|Reactome:R-DDI-6807505|Reactome:R-DDI-72163|Reactome:R-DME-5689880|Reactome:R-DRE-3371453|Reactome:R-DRE-5689901|Reactome:R-GGA-418124|Reactome:R-HSA-110328|Reactome:R-HSA-110329|Reactome:R-HSA-110330|Reactome:R-HSA-110331|Reactome:R-HSA-1221632|Reactome:R-HSA-1251985|Reactome:R-HSA-13…
Bpev01.c0469.g0013	cea9c59ea66b11881e39d69401c92ed1	341	Gene3D	G3DSA:1.10.10.60	-	13	66	3.7e-18	T	20-09-2024	-	-	-	-
Bpev01.c0469.g0013	cea9c59ea66b11881e39d69401c92ed1	341	ProSiteProfiles	PS50090	Myb-like domain profile.	62	112	11.0216	T	20-09-2024	IPR001005	SANT/Myb domain	-	MetaCyc:PWY-4061|MetaCyc:PWY-6842|MetaCyc:PWY-7112|MetaCyc:PWY-7250|MetaCyc:PWY-7511|MetaCyc:PWY-7533|MetaCyc:PWY-7911|Reactome:R-BTA-3371453|Reactome:R-BTA-72163|Reactome:R-BTA-9772755|Reactome:R-CEL-381340|Reactome:R-CEL-383280|Reactome:R-CEL-5250924|Reactome:R-CEL-6807505|Reactome:R-DDI-5689901|Reactome:R-DDI-6807505|Reactome:R-DDI-72163|Reactome:R-DME-212300|Reactome:R-DME-2559580|Reactome:R-…
Bpev01.c0469.g0013	cea9c59ea66b11881e39d69401c92ed1	341	PANTHER	PTHR47999	TRANSCRIPTION FACTOR MYB8-RELATED-RELATED	1	252	5.6e-72	T	20-09-2024	-	-	-	-
Bpev01.c0469.g0013	cea9c59ea66b11881e39d69401c92ed1	341	MobiDBLite	mobidb-lite	consensus disorder prediction	102	132	-	T	20-09-2024	-	-	-	-
Bpev01.c0469.g0013	cea9c59ea66b11881e39d69401c92ed1	341	CDD	cd00167	SANT	16	61	2.28019e-08	T	20-09-2024	IPR001005	SANT/Myb domain	-	MetaCyc:PWY-4061|MetaCyc:PWY-6842|MetaCyc:PWY-7112|MetaCyc:PWY-7250|MetaCyc:PWY-7511|MetaCyc:PWY-7533|MetaCyc:PWY-7911|Reactome:R-BTA-3371453|Reactome:R-BTA-72163|Reactome:R-BTA-9772755|Reactome:R-CEL-381340|Reactome:R-CEL-383280|Reactome:R-CEL-5250924|Reactome:R-CEL-6807505|Reactome:R-DDI-5689901|Reactome:R-DDI-6807505|Reactome:R-DDI-72163|Reactome:R-DME-212300|Reactome:R-DME-2559580|Reactome:R-…
Bpev01.c0469.g0013	cea9c59ea66b11881e39d69401c92ed1	341	CDD	cd00167	SANT	69	112	5.04174e-11	T	20-09-2024	IPR001005	SANT/Myb domain	-	MetaCyc:PWY-4061|MetaCyc:PWY-6842|MetaCyc:PWY-7112|MetaCyc:PWY-7250|MetaCyc:PWY-7511|MetaCyc:PWY-7533|MetaCyc:PWY-7911|Reactome:R-BTA-3371453|Reactome:R-BTA-72163|Reactome:R-BTA-9772755|Reactome:R-CEL-381340|Reactome:R-CEL-383280|Reactome:R-CEL-5250924|Reactome:R-CEL-6807505|Reactome:R-DDI-5689901|Reactome:R-DDI-6807505|Reactome:R-DDI-72163|Reactome:R-DME-212300|Reactome:R-DME-2559580|Reactome:R-…
Bpev01.c0469.g0013	cea9c59ea66b11881e39d69401c92ed1	341	ProSiteProfiles	PS51294	Myb-type HTH DNA-binding domain profile.	62	116	24.6726	T	20-09-2024	IPR017930	Myb domain	-	Reactome:R-BTA-3371453|Reactome:R-BTA-72163|Reactome:R-BTA-9772755|Reactome:R-CEL-6807505|Reactome:R-DDI-5689901|Reactome:R-DDI-6807505|Reactome:R-DDI-72163|Reactome:R-DME-5689880|Reactome:R-DRE-3371453|Reactome:R-DRE-5689901|Reactome:R-GGA-418124|Reactome:R-HSA-110328|Reactome:R-HSA-110329|Reactome:R-HSA-110330|Reactome:R-HSA-110331|Reactome:R-HSA-1221632|Reactome:R-HSA-1251985|Reactome:R-HSA-13…
Bpev01.c0045.g0015	cefed7b1b4020b3e39b161feb475a6be	288	CDD	cd00167	SANT	71	112	9.4095e-12	T	20-09-2024	IPR001005	SANT/Myb domain	-	MetaCyc:PWY-4061|MetaCyc:PWY-6842|MetaCyc:PWY-7112|MetaCyc:PWY-7250|MetaCyc:PWY-7511|MetaCyc:PWY-7533|MetaCyc:PWY-7911|Reactome:R-BTA-3371453|Reactome:R-BTA-72163|Reactome:R-BTA-9772755|Reactome:R-CEL-381340|Reactome:R-CEL-383280|Reactome:R-CEL-5250924|Reactome:R-CEL-6807505|Reactome:R-DDI-5689901|Reactome:R-DDI-6807505|Reactome:R-DDI-72163|Reactome:R-DME-212300|Reactome:R-DME-2559580|Reactome:R-…
Bpev01.c0045.g0015	cefed7b1b4020b3e39b161feb475a6be	288	SUPERFAMILY	SSF46689	Homeodomain-like	12	108	7.42e-28	T	20-09-2024	IPR009057	Homedomain-like superfamily	-	MetaCyc:PWY-2722|MetaCyc:PWY-2723|MetaCyc:PWY-2961|MetaCyc:PWY-3602|MetaCyc:PWY-361|MetaCyc:PWY-4801|MetaCyc:PWY-4922|MetaCyc:PWY-5048|MetaCyc:PWY-5129|MetaCyc:PWY-5132|MetaCyc:PWY-5133|MetaCyc:PWY-5139|MetaCyc:PWY-5175|MetaCyc:PWY-5268|MetaCyc:PWY-5284|MetaCyc:PWY-5292|MetaCyc:PWY-5307|MetaCyc:PWY-5313|MetaCyc:PWY-5317|MetaCyc:PWY-5318|MetaCyc:PWY-5353|MetaCyc:PWY-5368|MetaCyc:PWY-5400|MetaCyc:P…
Bpev01.c0045.g0015	cefed7b1b4020b3e39b161feb475a6be	288	ProSiteProfiles	PS50090	Myb-like domain profile.	62	112	10.2435	T	20-09-2024	IPR001005	SANT/Myb domain	-	MetaCyc:PWY-4061|MetaCyc:PWY-6842|MetaCyc:PWY-7112|MetaCyc:PWY-7250|MetaCyc:PWY-7511|MetaCyc:PWY-7533|MetaCyc:PWY-7911|Reactome:R-BTA-3371453|Reactome:R-BTA-72163|Reactome:R-BTA-9772755|Reactome:R-CEL-381340|Reactome:R-CEL-383280|Reactome:R-CEL-5250924|Reactome:R-CEL-6807505|Reactome:R-DDI-5689901|Reactome:R-DDI-6807505|Reactome:R-DDI-72163|Reactome:R-DME-212300|Reactome:R-DME-2559580|Reactome:R-…
Bpev01.c0045.g0015	cefed7b1b4020b3e39b161feb475a6be	288	MobiDBLite	mobidb-lite	consensus disorder prediction	126	146	-	T	20-09-2024	-	-	-	-
Bpev01.c0045.g0015	cefed7b1b4020b3e39b161feb475a6be	288	PANTHER	PTHR47999	TRANSCRIPTION FACTOR MYB8-RELATED-RELATED	1	247	1.7e-83	T	20-09-2024	-	-	-	-
Bpev01.c0045.g0015	cefed7b1b4020b3e39b161feb475a6be	288	Pfam	PF00249	Myb-like DNA-binding domain	67	111	3.1e-13	T	20-09-2024	IPR001005	SANT/Myb domain	-	MetaCyc:PWY-4061|MetaCyc:PWY-6842|MetaCyc:PWY-7112|MetaCyc:PWY-7250|MetaCyc:PWY-7511|MetaCyc:PWY-7533|MetaCyc:PWY-7911|Reactome:R-BTA-3371453|Reactome:R-BTA-72163|Reactome:R-BTA-9772755|Reactome:R-CEL-381340|Reactome:R-CEL-383280|Reactome:R-CEL-5250924|Reactome:R-CEL-6807505|Reactome:R-DDI-5689901|Reactome:R-DDI-6807505|Reactome:R-DDI-72163|Reactome:R-DME-212300|Reactome:R-DME-2559580|Reactome:R-…
Bpev01.c0045.g0015	cefed7b1b4020b3e39b161feb475a6be	288	Pfam	PF00249	Myb-like DNA-binding domain	14	61	6.3e-12	T	20-09-2024	IPR001005	SANT/Myb domain	-	MetaCyc:PWY-4061|MetaCyc:PWY-6842|MetaCyc:PWY-7112|MetaCyc:PWY-7250|MetaCyc:PWY-7511|MetaCyc:PWY-7533|MetaCyc:PWY-7911|Reactome:R-BTA-3371453|Reactome:R-BTA-72163|Reactome:R-BTA-9772755|Reactome:R-CEL-381340|Reactome:R-CEL-383280|Reactome:R-CEL-5250924|Reactome:R-CEL-6807505|Reactome:R-DDI-5689901|Reactome:R-DDI-6807505|Reactome:R-DDI-72163|Reactome:R-DME-212300|Reactome:R-DME-2559580|Reactome:R-…
Bpev01.c0045.g0015	cefed7b1b4020b3e39b161feb475a6be	288	Gene3D	G3DSA:1.10.10.60	-	70	144	8.3e-20	T	20-09-2024	-	-	-	-
Bpev01.c0045.g0015	cefed7b1b4020b3e39b161feb475a6be	288	ProSiteProfiles	PS51294	Myb-type HTH DNA-binding domain profile.	9	61	16.9861	T	20-09-2024	IPR017930	Myb domain	-	Reactome:R-BTA-3371453|Reactome:R-BTA-72163|Reactome:R-BTA-9772755|Reactome:R-CEL-6807505|Reactome:R-DDI-5689901|Reactome:R-DDI-6807505|Reactome:R-DDI-72163|Reactome:R-DME-5689880|Reactome:R-DRE-3371453|Reactome:R-DRE-5689901|Reactome:R-GGA-418124|Reactome:R-HSA-110328|Reactome:R-HSA-110329|Reactome:R-HSA-110330|Reactome:R-HSA-110331|Reactome:R-HSA-1221632|Reactome:R-HSA-1251985|Reactome:R-HSA-13…
Bpev01.c0045.g0015	cefed7b1b4020b3e39b161feb475a6be	288	FunFam	G3DSA:1.10.10.60:FF:000001	MYB-related transcription factor	13	66	3.8e-30	T	20-09-2024	-	-	-	-
Bpev01.c0045.g0015	cefed7b1b4020b3e39b161feb475a6be	288	MobiDBLite	mobidb-lite	consensus disorder prediction	115	146	-	T	20-09-2024	-	-	-	-
Bpev01.c0045.g0015	cefed7b1b4020b3e39b161feb475a6be	288	Gene3D	G3DSA:1.10.10.60	-	14	66	4.3e-17	T	20-09-2024	-	-	-	-
Bpev01.c0045.g0015	cefed7b1b4020b3e39b161feb475a6be	288	ProSiteProfiles	PS50090	Myb-like domain profile.	9	61	10.859	T	20-09-2024	IPR001005	SANT/Myb domain	-	MetaCyc:PWY-4061|MetaCyc:PWY-6842|MetaCyc:PWY-7112|MetaCyc:PWY-7250|MetaCyc:PWY-7511|MetaCyc:PWY-7533|MetaCyc:PWY-7911|Reactome:R-BTA-3371453|Reactome:R-BTA-72163|Reactome:R-BTA-9772755|Reactome:R-CEL-381340|Reactome:R-CEL-383280|Reactome:R-CEL-5250924|Reactome:R-CEL-6807505|Reactome:R-DDI-5689901|Reactome:R-DDI-6807505|Reactome:R-DDI-72163|Reactome:R-DME-212300|Reactome:R-DME-2559580|Reactome:R-…
Bpev01.c0045.g0015	cefed7b1b4020b3e39b161feb475a6be	288	SMART	SM00717	sant	66	114	5.2e-15	T	20-09-2024	IPR001005	SANT/Myb domain	-	MetaCyc:PWY-4061|MetaCyc:PWY-6842|MetaCyc:PWY-7112|MetaCyc:PWY-7250|MetaCyc:PWY-7511|MetaCyc:PWY-7533|MetaCyc:PWY-7911|Reactome:R-BTA-3371453|Reactome:R-BTA-72163|Reactome:R-BTA-9772755|Reactome:R-CEL-381340|Reactome:R-CEL-383280|Reactome:R-CEL-5250924|Reactome:R-CEL-6807505|Reactome:R-DDI-5689901|Reactome:R-DDI-6807505|Reactome:R-DDI-72163|Reactome:R-DME-212300|Reactome:R-DME-2559580|Reactome:R-…
Bpev01.c0045.g0015	cefed7b1b4020b3e39b161feb475a6be	288	SMART	SM00717	sant	13	63	3.7e-12	T	20-09-2024	IPR001005	SANT/Myb domain	-	MetaCyc:PWY-4061|MetaCyc:PWY-6842|MetaCyc:PWY-7112|MetaCyc:PWY-7250|MetaCyc:PWY-7511|MetaCyc:PWY-7533|MetaCyc:PWY-7911|Reactome:R-BTA-3371453|Reactome:R-BTA-72163|Reactome:R-BTA-9772755|Reactome:R-CEL-381340|Reactome:R-CEL-383280|Reactome:R-CEL-5250924|Reactome:R-CEL-6807505|Reactome:R-DDI-5689901|Reactome:R-DDI-6807505|Reactome:R-DDI-72163|Reactome:R-DME-212300|Reactome:R-DME-2559580|Reactome:R-…
Bpev01.c0045.g0015	cefed7b1b4020b3e39b161feb475a6be	288	CDD	cd00167	SANT	16	61	9.14235e-11	T	20-09-2024	IPR001005	SANT/Myb domain	-	MetaCyc:PWY-4061|MetaCyc:PWY-6842|MetaCyc:PWY-7112|MetaCyc:PWY-7250|MetaCyc:PWY-7511|MetaCyc:PWY-7533|MetaCyc:PWY-7911|Reactome:R-BTA-3371453|Reactome:R-BTA-72163|Reactome:R-BTA-9772755|Reactome:R-CEL-381340|Reactome:R-CEL-383280|Reactome:R-CEL-5250924|Reactome:R-CEL-6807505|Reactome:R-DDI-5689901|Reactome:R-DDI-6807505|Reactome:R-DDI-72163|Reactome:R-DME-212300|Reactome:R-DME-2559580|Reactome:R-…
Bpev01.c0045.g0015	cefed7b1b4020b3e39b161feb475a6be	288	ProSiteProfiles	PS51294	Myb-type HTH DNA-binding domain profile.	62	116	25.1886	T	20-09-2024	IPR017930	Myb domain	-	Reactome:R-BTA-3371453|Reactome:R-BTA-72163|Reactome:R-BTA-9772755|Reactome:R-CEL-6807505|Reactome:R-DDI-5689901|Reactome:R-DDI-6807505|Reactome:R-DDI-72163|Reactome:R-DME-5689880|Reactome:R-DRE-3371453|Reactome:R-DRE-5689901|Reactome:R-GGA-418124|Reactome:R-HSA-110328|Reactome:R-HSA-110329|Reactome:R-HSA-110330|Reactome:R-HSA-110331|Reactome:R-HSA-1221632|Reactome:R-HSA-1251985|Reactome:R-HSA-13…
Bpev01.c1397.g0005	c989b5d6fc214893be275c4185a0db5b	317	SMART	SM00717	sant	10	60	6.9e-11	T	20-09-2024	IPR001005	SANT/Myb domain	-	MetaCyc:PWY-4061|MetaCyc:PWY-6842|MetaCyc:PWY-7112|MetaCyc:PWY-7250|MetaCyc:PWY-7511|MetaCyc:PWY-7533|MetaCyc:PWY-7911|Reactome:R-BTA-3371453|Reactome:R-BTA-72163|Reactome:R-BTA-9772755|Reactome:R-CEL-381340|Reactome:R-CEL-383280|Reactome:R-CEL-5250924|Reactome:R-CEL-6807505|Reactome:R-DDI-5689901|Reactome:R-DDI-6807505|Reactome:R-DDI-72163|Reactome:R-DME-212300|Reactome:R-DME-2559580|Reactome:R-…
Bpev01.c1397.g0005	c989b5d6fc214893be275c4185a0db5b	317	SMART	SM00717	sant	64	112	1.8e-12	T	20-09-2024	IPR001005	SANT/Myb domain	-	MetaCyc:PWY-4061|MetaCyc:PWY-6842|MetaCyc:PWY-7112|MetaCyc:PWY-7250|MetaCyc:PWY-7511|MetaCyc:PWY-7533|MetaCyc:PWY-7911|Reactome:R-BTA-3371453|Reactome:R-BTA-72163|Reactome:R-BTA-9772755|Reactome:R-CEL-381340|Reactome:R-CEL-383280|Reactome:R-CEL-5250924|Reactome:R-CEL-6807505|Reactome:R-DDI-5689901|Reactome:R-DDI-6807505|Reactome:R-DDI-72163|Reactome:R-DME-212300|Reactome:R-DME-2559580|Reactome:R-…
Bpev01.c1397.g0005	c989b5d6fc214893be275c4185a0db5b	317	PANTHER	PTHR47996	TRANSCRIPTION FACTOR DUO1	5	316	2.2e-121	T	20-09-2024	IPR053106	Plant Male Germline-Regulatory Transcription Factors	-	-
Bpev01.c1397.g0005	c989b5d6fc214893be275c4185a0db5b	317	CDD	cd00167	SANT	13	58	1.2362e-11	T	20-09-2024	IPR001005	SANT/Myb domain	-	MetaCyc:PWY-4061|MetaCyc:PWY-6842|MetaCyc:PWY-7112|MetaCyc:PWY-7250|MetaCyc:PWY-7511|MetaCyc:PWY-7533|MetaCyc:PWY-7911|Reactome:R-BTA-3371453|Reactome:R-BTA-72163|Reactome:R-BTA-9772755|Reactome:R-CEL-381340|Reactome:R-CEL-383280|Reactome:R-CEL-5250924|Reactome:R-CEL-6807505|Reactome:R-DDI-5689901|Reactome:R-DDI-6807505|Reactome:R-DDI-72163|Reactome:R-DME-212300|Reactome:R-DME-2559580|Reactome:R-…
Bpev01.c1397.g0005	c989b5d6fc214893be275c4185a0db5b	317	ProSiteProfiles	PS50090	Myb-like domain profile.	67	110	7.92106	T	20-09-2024	IPR001005	SANT/Myb domain	-	MetaCyc:PWY-4061|MetaCyc:PWY-6842|MetaCyc:PWY-7112|MetaCyc:PWY-7250|MetaCyc:PWY-7511|MetaCyc:PWY-7533|MetaCyc:PWY-7911|Reactome:R-BTA-3371453|Reactome:R-BTA-72163|Reactome:R-BTA-9772755|Reactome:R-CEL-381340|Reactome:R-CEL-383280|Reactome:R-CEL-5250924|Reactome:R-CEL-6807505|Reactome:R-DDI-5689901|Reactome:R-DDI-6807505|Reactome:R-DDI-72163|Reactome:R-DME-212300|Reactome:R-DME-2559580|Reactome:R-…
Bpev01.c1397.g0005	c989b5d6fc214893be275c4185a0db5b	317	Pfam	PF00249	Myb-like DNA-binding domain	67	107	6.2e-09	T	20-09-2024	IPR001005	SANT/Myb domain	-	MetaCyc:PWY-4061|MetaCyc:PWY-6842|MetaCyc:PWY-7112|MetaCyc:PWY-7250|MetaCyc:PWY-7511|MetaCyc:PWY-7533|MetaCyc:PWY-7911|Reactome:R-BTA-3371453|Reactome:R-BTA-72163|Reactome:R-BTA-9772755|Reactome:R-CEL-381340|Reactome:R-CEL-383280|Reactome:R-CEL-5250924|Reactome:R-CEL-6807505|Reactome:R-DDI-5689901|Reactome:R-DDI-6807505|Reactome:R-DDI-72163|Reactome:R-DME-212300|Reactome:R-DME-2559580|Reactome:R-…
Bpev01.c1397.g0005	c989b5d6fc214893be275c4185a0db5b	317	Pfam	PF00249	Myb-like DNA-binding domain	11	56	1.1e-09	T	20-09-2024	IPR001005	SANT/Myb domain	-	MetaCyc:PWY-4061|MetaCyc:PWY-6842|MetaCyc:PWY-7112|MetaCyc:PWY-7250|MetaCyc:PWY-7511|MetaCyc:PWY-7533|MetaCyc:PWY-7911|Reactome:R-BTA-3371453|Reactome:R-BTA-72163|Reactome:R-BTA-9772755|Reactome:R-CEL-381340|Reactome:R-CEL-383280|Reactome:R-CEL-5250924|Reactome:R-CEL-6807505|Reactome:R-DDI-5689901|Reactome:R-DDI-6807505|Reactome:R-DDI-72163|Reactome:R-DME-212300|Reactome:R-DME-2559580|Reactome:R-…
Bpev01.c1397.g0005	c989b5d6fc214893be275c4185a0db5b	317	ProSiteProfiles	PS51294	Myb-type HTH DNA-binding domain profile.	6	62	21.4566	T	20-09-2024	IPR017930	Myb domain	-	Reactome:R-BTA-3371453|Reactome:R-BTA-72163|Reactome:R-BTA-9772755|Reactome:R-CEL-6807505|Reactome:R-DDI-5689901|Reactome:R-DDI-6807505|Reactome:R-DDI-72163|Reactome:R-DME-5689880|Reactome:R-DRE-3371453|Reactome:R-DRE-5689901|Reactome:R-GGA-418124|Reactome:R-HSA-110328|Reactome:R-HSA-110329|Reactome:R-HSA-110330|Reactome:R-HSA-110331|Reactome:R-HSA-1221632|Reactome:R-HSA-1251985|Reactome:R-HSA-13…
Bpev01.c1397.g0005	c989b5d6fc214893be275c4185a0db5b	317	FunFam	G3DSA:1.10.10.60:FF:000060	MYB transcription factor	11	63	2.4e-27	T	20-09-2024	-	-	-	-
Bpev01.c1397.g0005	c989b5d6fc214893be275c4185a0db5b	317	Gene3D	G3DSA:1.10.10.60	-	66	139	3.3e-17	T	20-09-2024	-	-	-	-
Bpev01.c1397.g0005	c989b5d6fc214893be275c4185a0db5b	317	Gene3D	G3DSA:1.10.10.60	-	11	63	2e-18	T	20-09-2024	-	-	-	-
Bpev01.c1397.g0005	c989b5d6fc214893be275c4185a0db5b	317	CDD	cd00167	SANT	67	106	9.1633e-11	T	20-09-2024	IPR001005	SANT/Myb domain	-	MetaCyc:PWY-4061|MetaCyc:PWY-6842|MetaCyc:PWY-7112|MetaCyc:PWY-7250|MetaCyc:PWY-7511|MetaCyc:PWY-7533|MetaCyc:PWY-7911|Reactome:R-BTA-3371453|Reactome:R-BTA-72163|Reactome:R-BTA-9772755|Reactome:R-CEL-381340|Reactome:R-CEL-383280|Reactome:R-CEL-5250924|Reactome:R-CEL-6807505|Reactome:R-DDI-5689901|Reactome:R-DDI-6807505|Reactome:R-DDI-72163|Reactome:R-DME-212300|Reactome:R-DME-2559580|Reactome:R-…
Bpev01.c1397.g0005	c989b5d6fc214893be275c4185a0db5b	317	ProSiteProfiles	PS50090	Myb-like domain profile.	6	58	10.7313	T	20-09-2024	IPR001005	SANT/Myb domain	-	MetaCyc:PWY-4061|MetaCyc:PWY-6842|MetaCyc:PWY-7112|MetaCyc:PWY-7250|MetaCyc:PWY-7511|MetaCyc:PWY-7533|MetaCyc:PWY-7911|Reactome:R-BTA-3371453|Reactome:R-BTA-72163|Reactome:R-BTA-9772755|Reactome:R-CEL-381340|Reactome:R-CEL-383280|Reactome:R-CEL-5250924|Reactome:R-CEL-6807505|Reactome:R-DDI-5689901|Reactome:R-DDI-6807505|Reactome:R-DDI-72163|Reactome:R-DME-212300|Reactome:R-DME-2559580|Reactome:R-…
Bpev01.c1397.g0005	c989b5d6fc214893be275c4185a0db5b	317	ProSiteProfiles	PS51294	Myb-type HTH DNA-binding domain profile.	63	114	19.2352	T	20-09-2024	IPR017930	Myb domain	-	Reactome:R-BTA-3371453|Reactome:R-BTA-72163|Reactome:R-BTA-9772755|Reactome:R-CEL-6807505|Reactome:R-DDI-5689901|Reactome:R-DDI-6807505|Reactome:R-DDI-72163|Reactome:R-DME-5689880|Reactome:R-DRE-3371453|Reactome:R-DRE-5689901|Reactome:R-GGA-418124|Reactome:R-HSA-110328|Reactome:R-HSA-110329|Reactome:R-HSA-110330|Reactome:R-HSA-110331|Reactome:R-HSA-1221632|Reactome:R-HSA-1251985|Reactome:R-HSA-13…
Bpev01.c1397.g0005	c989b5d6fc214893be275c4185a0db5b	317	SUPERFAMILY	SSF46689	Homeodomain-like	8	106	1.54e-28	T	20-09-2024	IPR009057	Homedomain-like superfamily	-	MetaCyc:PWY-2722|MetaCyc:PWY-2723|MetaCyc:PWY-2961|MetaCyc:PWY-3602|MetaCyc:PWY-361|MetaCyc:PWY-4801|MetaCyc:PWY-4922|MetaCyc:PWY-5048|MetaCyc:PWY-5129|MetaCyc:PWY-5132|MetaCyc:PWY-5133|MetaCyc:PWY-5139|MetaCyc:PWY-5175|MetaCyc:PWY-5268|MetaCyc:PWY-5284|MetaCyc:PWY-5292|MetaCyc:PWY-5307|MetaCyc:PWY-5313|MetaCyc:PWY-5317|MetaCyc:PWY-5318|MetaCyc:PWY-5353|MetaCyc:PWY-5368|MetaCyc:PWY-5400|MetaCyc:P…
Bpev01.c1397.g0005	c989b5d6fc214893be275c4185a0db5b	317	FunFam	G3DSA:1.10.10.60:FF:000351	Transcription factor GAMYB	66	136	1.9e-38	T	20-09-2024	-	-	-	-
Bpev01.c0777.g0019	d0c141d0b68a2e5985c5b5c7395ec5cd	333	FunFam	G3DSA:1.10.10.60:FF:000077	MYB transcription factor	21	77	3.2e-37	T	20-09-2024	-	-	-	-
Bpev01.c0777.g0019	d0c141d0b68a2e5985c5b5c7395ec5cd	333	ProSiteProfiles	PS50090	Myb-like domain profile.	72	122	10.4526	T	20-09-2024	IPR001005	SANT/Myb domain	-	MetaCyc:PWY-4061|MetaCyc:PWY-6842|MetaCyc:PWY-7112|MetaCyc:PWY-7250|MetaCyc:PWY-7511|MetaCyc:PWY-7533|MetaCyc:PWY-7911|Reactome:R-BTA-3371453|Reactome:R-BTA-72163|Reactome:R-BTA-9772755|Reactome:R-CEL-381340|Reactome:R-CEL-383280|Reactome:R-CEL-5250924|Reactome:R-CEL-6807505|Reactome:R-DDI-5689901|Reactome:R-DDI-6807505|Reactome:R-DDI-72163|Reactome:R-DME-212300|Reactome:R-DME-2559580|Reactome:R-…
Bpev01.c0777.g0019	d0c141d0b68a2e5985c5b5c7395ec5cd	333	PANTHER	PTHR47997	MYB DOMAIN PROTEIN 55	16	323	1.4e-86	T	20-09-2024	IPR051953	Plant secondary wall-associated transcription factors	-	-
Bpev01.c0777.g0019	d0c141d0b68a2e5985c5b5c7395ec5cd	333	FunFam	G3DSA:1.10.10.60:FF:000269	Transcription factor MYB46	78	147	1.8e-40	T	20-09-2024	-	-	-	-
Bpev01.c0777.g0019	d0c141d0b68a2e5985c5b5c7395ec5cd	333	CDD	cd00167	SANT	79	122	3.34548e-12	T	20-09-2024	IPR001005	SANT/Myb domain	-	MetaCyc:PWY-4061|MetaCyc:PWY-6842|MetaCyc:PWY-7112|MetaCyc:PWY-7250|MetaCyc:PWY-7511|MetaCyc:PWY-7533|MetaCyc:PWY-7911|Reactome:R-BTA-3371453|Reactome:R-BTA-72163|Reactome:R-BTA-9772755|Reactome:R-CEL-381340|Reactome:R-CEL-383280|Reactome:R-CEL-5250924|Reactome:R-CEL-6807505|Reactome:R-DDI-5689901|Reactome:R-DDI-6807505|Reactome:R-DDI-72163|Reactome:R-DME-212300|Reactome:R-DME-2559580|Reactome:R-…
Bpev01.c0777.g0019	d0c141d0b68a2e5985c5b5c7395ec5cd	333	Gene3D	G3DSA:1.10.10.60	-	21	77	1e-18	T	20-09-2024	-	-	-	-
Bpev01.c0777.g0019	d0c141d0b68a2e5985c5b5c7395ec5cd	333	ProSiteProfiles	PS50090	Myb-like domain profile.	19	71	11.2887	T	20-09-2024	IPR001005	SANT/Myb domain	-	MetaCyc:PWY-4061|MetaCyc:PWY-6842|MetaCyc:PWY-7112|MetaCyc:PWY-7250|MetaCyc:PWY-7511|MetaCyc:PWY-7533|MetaCyc:PWY-7911|Reactome:R-BTA-3371453|Reactome:R-BTA-72163|Reactome:R-BTA-9772755|Reactome:R-CEL-381340|Reactome:R-CEL-383280|Reactome:R-CEL-5250924|Reactome:R-CEL-6807505|Reactome:R-DDI-5689901|Reactome:R-DDI-6807505|Reactome:R-DDI-72163|Reactome:R-DME-212300|Reactome:R-DME-2559580|Reactome:R-…
Bpev01.c0777.g0019	d0c141d0b68a2e5985c5b5c7395ec5cd	333	Gene3D	G3DSA:1.10.10.60	-	78	146	9.6e-22	T	20-09-2024	-	-	-	-
Bpev01.c0777.g0019	d0c141d0b68a2e5985c5b5c7395ec5cd	333	ProSiteProfiles	PS51294	Myb-type HTH DNA-binding domain profile.	19	71	19.1096	T	20-09-2024	IPR017930	Myb domain	-	Reactome:R-BTA-3371453|Reactome:R-BTA-72163|Reactome:R-BTA-9772755|Reactome:R-CEL-6807505|Reactome:R-DDI-5689901|Reactome:R-DDI-6807505|Reactome:R-DDI-72163|Reactome:R-DME-5689880|Reactome:R-DRE-3371453|Reactome:R-DRE-5689901|Reactome:R-GGA-418124|Reactome:R-HSA-110328|Reactome:R-HSA-110329|Reactome:R-HSA-110330|Reactome:R-HSA-110331|Reactome:R-HSA-1221632|Reactome:R-HSA-1251985|Reactome:R-HSA-13…
Bpev01.c0777.g0019	d0c141d0b68a2e5985c5b5c7395ec5cd	333	SUPERFAMILY	SSF46689	Homeodomain-like	22	118	1.09e-28	T	20-09-2024	IPR009057	Homedomain-like superfamily	-	MetaCyc:PWY-2722|MetaCyc:PWY-2723|MetaCyc:PWY-2961|MetaCyc:PWY-3602|MetaCyc:PWY-361|MetaCyc:PWY-4801|MetaCyc:PWY-4922|MetaCyc:PWY-5048|MetaCyc:PWY-5129|MetaCyc:PWY-5132|MetaCyc:PWY-5133|MetaCyc:PWY-5139|MetaCyc:PWY-5175|MetaCyc:PWY-5268|MetaCyc:PWY-5284|MetaCyc:PWY-5292|MetaCyc:PWY-5307|MetaCyc:PWY-5313|MetaCyc:PWY-5317|MetaCyc:PWY-5318|MetaCyc:PWY-5353|MetaCyc:PWY-5368|MetaCyc:PWY-5400|MetaCyc:P…
Bpev01.c0777.g0019	d0c141d0b68a2e5985c5b5c7395ec5cd	333	MobiDBLite	mobidb-lite	consensus disorder prediction	125	140	-	T	20-09-2024	-	-	-	-
Bpev01.c0777.g0019	d0c141d0b68a2e5985c5b5c7395ec5cd	333	SMART	SM00717	sant	23	73	2.1e-11	T	20-09-2024	IPR001005	SANT/Myb domain	-	MetaCyc:PWY-4061|MetaCyc:PWY-6842|MetaCyc:PWY-7112|MetaCyc:PWY-7250|MetaCyc:PWY-7511|MetaCyc:PWY-7533|MetaCyc:PWY-7911|Reactome:R-BTA-3371453|Reactome:R-BTA-72163|Reactome:R-BTA-9772755|Reactome:R-CEL-381340|Reactome:R-CEL-383280|Reactome:R-CEL-5250924|Reactome:R-CEL-6807505|Reactome:R-DDI-5689901|Reactome:R-DDI-6807505|Reactome:R-DDI-72163|Reactome:R-DME-212300|Reactome:R-DME-2559580|Reactome:R-…
Bpev01.c0777.g0019	d0c141d0b68a2e5985c5b5c7395ec5cd	333	SMART	SM00717	sant	76	124	1.8e-16	T	20-09-2024	IPR001005	SANT/Myb domain	-	MetaCyc:PWY-4061|MetaCyc:PWY-6842|MetaCyc:PWY-7112|MetaCyc:PWY-7250|MetaCyc:PWY-7511|MetaCyc:PWY-7533|MetaCyc:PWY-7911|Reactome:R-BTA-3371453|Reactome:R-BTA-72163|Reactome:R-BTA-9772755|Reactome:R-CEL-381340|Reactome:R-CEL-383280|Reactome:R-CEL-5250924|Reactome:R-CEL-6807505|Reactome:R-DDI-5689901|Reactome:R-DDI-6807505|Reactome:R-DDI-72163|Reactome:R-DME-212300|Reactome:R-DME-2559580|Reactome:R-…
Bpev01.c0777.g0019	d0c141d0b68a2e5985c5b5c7395ec5cd	333	MobiDBLite	mobidb-lite	consensus disorder prediction	125	152	-	T	20-09-2024	-	-	-	-
Bpev01.c0777.g0019	d0c141d0b68a2e5985c5b5c7395ec5cd	333	CDD	cd00167	SANT	27	71	3.1459e-10	T	20-09-2024	IPR001005	SANT/Myb domain	-	MetaCyc:PWY-4061|MetaCyc:PWY-6842|MetaCyc:PWY-7112|MetaCyc:PWY-7250|MetaCyc:PWY-7511|MetaCyc:PWY-7533|MetaCyc:PWY-7911|Reactome:R-BTA-3371453|Reactome:R-BTA-72163|Reactome:R-BTA-9772755|Reactome:R-CEL-381340|Reactome:R-CEL-383280|Reactome:R-CEL-5250924|Reactome:R-CEL-6807505|Reactome:R-DDI-5689901|Reactome:R-DDI-6807505|Reactome:R-DDI-72163|Reactome:R-DME-212300|Reactome:R-DME-2559580|Reactome:R-…
Bpev01.c0777.g0019	d0c141d0b68a2e5985c5b5c7395ec5cd	333	ProSiteProfiles	PS51294	Myb-type HTH DNA-binding domain profile.	72	126	24.8874	T	20-09-2024	IPR017930	Myb domain	-	Reactome:R-BTA-3371453|Reactome:R-BTA-72163|Reactome:R-BTA-9772755|Reactome:R-CEL-6807505|Reactome:R-DDI-5689901|Reactome:R-DDI-6807505|Reactome:R-DDI-72163|Reactome:R-DME-5689880|Reactome:R-DRE-3371453|Reactome:R-DRE-5689901|Reactome:R-GGA-418124|Reactome:R-HSA-110328|Reactome:R-HSA-110329|Reactome:R-HSA-110330|Reactome:R-HSA-110331|Reactome:R-HSA-1221632|Reactome:R-HSA-1251985|Reactome:R-HSA-13…
Bpev01.c0777.g0019	d0c141d0b68a2e5985c5b5c7395ec5cd	333	Pfam	PF00249	Myb-like DNA-binding domain	24	71	1.3e-11	T	20-09-2024	IPR001005	SANT/Myb domain	-	MetaCyc:PWY-4061|MetaCyc:PWY-6842|MetaCyc:PWY-7112|MetaCyc:PWY-7250|MetaCyc:PWY-7511|MetaCyc:PWY-7533|MetaCyc:PWY-7911|Reactome:R-BTA-3371453|Reactome:R-BTA-72163|Reactome:R-BTA-9772755|Reactome:R-CEL-381340|Reactome:R-CEL-383280|Reactome:R-CEL-5250924|Reactome:R-CEL-6807505|Reactome:R-DDI-5689901|Reactome:R-DDI-6807505|Reactome:R-DDI-72163|Reactome:R-DME-212300|Reactome:R-DME-2559580|Reactome:R-…
Bpev01.c0777.g0019	d0c141d0b68a2e5985c5b5c7395ec5cd	333	Pfam	PF00249	Myb-like DNA-binding domain	77	121	1.5e-13	T	20-09-2024	IPR001005	SANT/Myb domain	-	MetaCyc:PWY-4061|MetaCyc:PWY-6842|MetaCyc:PWY-7112|MetaCyc:PWY-7250|MetaCyc:PWY-7511|MetaCyc:PWY-7533|MetaCyc:PWY-7911|Reactome:R-BTA-3371453|Reactome:R-BTA-72163|Reactome:R-BTA-9772755|Reactome:R-CEL-381340|Reactome:R-CEL-383280|Reactome:R-CEL-5250924|Reactome:R-CEL-6807505|Reactome:R-DDI-5689901|Reactome:R-DDI-6807505|Reactome:R-DDI-72163|Reactome:R-DME-212300|Reactome:R-DME-2559580|Reactome:R-…
Bpev01.c0094.g0068	c34a94f9bf4758cd16bd7b192cf9c4e6	363	ProSiteProfiles	PS51294	Myb-type HTH DNA-binding domain profile.	66	116	20.1991	T	20-09-2024	IPR017930	Myb domain	-	Reactome:R-BTA-3371453|Reactome:R-BTA-72163|Reactome:R-BTA-9772755|Reactome:R-CEL-6807505|Reactome:R-DDI-5689901|Reactome:R-DDI-6807505|Reactome:R-DDI-72163|Reactome:R-DME-5689880|Reactome:R-DRE-3371453|Reactome:R-DRE-5689901|Reactome:R-GGA-418124|Reactome:R-HSA-110328|Reactome:R-HSA-110329|Reactome:R-HSA-110330|Reactome:R-HSA-110331|Reactome:R-HSA-1221632|Reactome:R-HSA-1251985|Reactome:R-HSA-13…
Bpev01.c0094.g0068	c34a94f9bf4758cd16bd7b192cf9c4e6	363	MobiDBLite	mobidb-lite	consensus disorder prediction	308	330	-	T	20-09-2024	-	-	-	-
Bpev01.c0094.g0068	c34a94f9bf4758cd16bd7b192cf9c4e6	363	FunFam	G3DSA:1.10.10.60:FF:000204	transcription factor MYB80	69	129	2.1e-36	T	20-09-2024	-	-	-	-
Bpev01.c0094.g0068	c34a94f9bf4758cd16bd7b192cf9c4e6	363	ProSiteProfiles	PS50090	Myb-like domain profile.	62	112	9.70937	T	20-09-2024	IPR001005	SANT/Myb domain	-	MetaCyc:PWY-4061|MetaCyc:PWY-6842|MetaCyc:PWY-7112|MetaCyc:PWY-7250|MetaCyc:PWY-7511|MetaCyc:PWY-7533|MetaCyc:PWY-7911|Reactome:R-BTA-3371453|Reactome:R-BTA-72163|Reactome:R-BTA-9772755|Reactome:R-CEL-381340|Reactome:R-CEL-383280|Reactome:R-CEL-5250924|Reactome:R-CEL-6807505|Reactome:R-DDI-5689901|Reactome:R-DDI-6807505|Reactome:R-DDI-72163|Reactome:R-DME-212300|Reactome:R-DME-2559580|Reactome:R-…
Bpev01.c0094.g0068	c34a94f9bf4758cd16bd7b192cf9c4e6	363	FunFam	G3DSA:1.10.10.60:FF:000015	Transcription factor RAX3	7	67	5.6e-29	T	20-09-2024	-	-	-	-
Bpev01.c0094.g0068	c34a94f9bf4758cd16bd7b192cf9c4e6	363	CDD	cd00167	SANT	17	61	1.31973e-10	T	20-09-2024	IPR001005	SANT/Myb domain	-	MetaCyc:PWY-4061|MetaCyc:PWY-6842|MetaCyc:PWY-7112|MetaCyc:PWY-7250|MetaCyc:PWY-7511|MetaCyc:PWY-7533|MetaCyc:PWY-7911|Reactome:R-BTA-3371453|Reactome:R-BTA-72163|Reactome:R-BTA-9772755|Reactome:R-CEL-381340|Reactome:R-CEL-383280|Reactome:R-CEL-5250924|Reactome:R-CEL-6807505|Reactome:R-DDI-5689901|Reactome:R-DDI-6807505|Reactome:R-DDI-72163|Reactome:R-DME-212300|Reactome:R-DME-2559580|Reactome:R-…
Bpev01.c0094.g0068	c34a94f9bf4758cd16bd7b192cf9c4e6	363	ProSiteProfiles	PS51294	Myb-type HTH DNA-binding domain profile.	9	65	23.655	T	20-09-2024	IPR017930	Myb domain	-	Reactome:R-BTA-3371453|Reactome:R-BTA-72163|Reactome:R-BTA-9772755|Reactome:R-CEL-6807505|Reactome:R-DDI-5689901|Reactome:R-DDI-6807505|Reactome:R-DDI-72163|Reactome:R-DME-5689880|Reactome:R-DRE-3371453|Reactome:R-DRE-5689901|Reactome:R-GGA-418124|Reactome:R-HSA-110328|Reactome:R-HSA-110329|Reactome:R-HSA-110330|Reactome:R-HSA-110331|Reactome:R-HSA-1221632|Reactome:R-HSA-1251985|Reactome:R-HSA-13…
Bpev01.c0094.g0068	c34a94f9bf4758cd16bd7b192cf9c4e6	363	ProSiteProfiles	PS50090	Myb-like domain profile.	9	61	10.9287	T	20-09-2024	IPR001005	SANT/Myb domain	-	MetaCyc:PWY-4061|MetaCyc:PWY-6842|MetaCyc:PWY-7112|MetaCyc:PWY-7250|MetaCyc:PWY-7511|MetaCyc:PWY-7533|MetaCyc:PWY-7911|Reactome:R-BTA-3371453|Reactome:R-BTA-72163|Reactome:R-BTA-9772755|Reactome:R-CEL-381340|Reactome:R-CEL-383280|Reactome:R-CEL-5250924|Reactome:R-CEL-6807505|Reactome:R-DDI-5689901|Reactome:R-DDI-6807505|Reactome:R-DDI-72163|Reactome:R-DME-212300|Reactome:R-DME-2559580|Reactome:R-…
Bpev01.c0094.g0068	c34a94f9bf4758cd16bd7b192cf9c4e6	363	Pfam	PF00249	Myb-like DNA-binding domain	14	61	1.4e-11	T	20-09-2024	IPR001005	SANT/Myb domain	-	MetaCyc:PWY-4061|MetaCyc:PWY-6842|MetaCyc:PWY-7112|MetaCyc:PWY-7250|MetaCyc:PWY-7511|MetaCyc:PWY-7533|MetaCyc:PWY-7911|Reactome:R-BTA-3371453|Reactome:R-BTA-72163|Reactome:R-BTA-9772755|Reactome:R-CEL-381340|Reactome:R-CEL-383280|Reactome:R-CEL-5250924|Reactome:R-CEL-6807505|Reactome:R-DDI-5689901|Reactome:R-DDI-6807505|Reactome:R-DDI-72163|Reactome:R-DME-212300|Reactome:R-DME-2559580|Reactome:R-…
Bpev01.c0094.g0068	c34a94f9bf4758cd16bd7b192cf9c4e6	363	Pfam	PF00249	Myb-like DNA-binding domain	68	110	4.7e-12	T	20-09-2024	IPR001005	SANT/Myb domain	-	MetaCyc:PWY-4061|MetaCyc:PWY-6842|MetaCyc:PWY-7112|MetaCyc:PWY-7250|MetaCyc:PWY-7511|MetaCyc:PWY-7533|MetaCyc:PWY-7911|Reactome:R-BTA-3371453|Reactome:R-BTA-72163|Reactome:R-BTA-9772755|Reactome:R-CEL-381340|Reactome:R-CEL-383280|Reactome:R-CEL-5250924|Reactome:R-CEL-6807505|Reactome:R-DDI-5689901|Reactome:R-DDI-6807505|Reactome:R-DDI-72163|Reactome:R-DME-212300|Reactome:R-DME-2559580|Reactome:R-…
Bpev01.c0094.g0068	c34a94f9bf4758cd16bd7b192cf9c4e6	363	CDD	cd00167	SANT	69	112	7.94752e-12	T	20-09-2024	IPR001005	SANT/Myb domain	-	MetaCyc:PWY-4061|MetaCyc:PWY-6842|MetaCyc:PWY-7112|MetaCyc:PWY-7250|MetaCyc:PWY-7511|MetaCyc:PWY-7533|MetaCyc:PWY-7911|Reactome:R-BTA-3371453|Reactome:R-BTA-72163|Reactome:R-BTA-9772755|Reactome:R-CEL-381340|Reactome:R-CEL-383280|Reactome:R-CEL-5250924|Reactome:R-CEL-6807505|Reactome:R-DDI-5689901|Reactome:R-DDI-6807505|Reactome:R-DDI-72163|Reactome:R-DME-212300|Reactome:R-DME-2559580|Reactome:R-…
Bpev01.c0094.g0068	c34a94f9bf4758cd16bd7b192cf9c4e6	363	Gene3D	G3DSA:1.10.10.60	-	7	67	1.2e-17	T	20-09-2024	-	-	-	-
Bpev01.c0094.g0068	c34a94f9bf4758cd16bd7b192cf9c4e6	363	SMART	SM00717	sant	13	63	1.1e-12	T	20-09-2024	IPR001005	SANT/Myb domain	-	MetaCyc:PWY-4061|MetaCyc:PWY-6842|MetaCyc:PWY-7112|MetaCyc:PWY-7250|MetaCyc:PWY-7511|MetaCyc:PWY-7533|MetaCyc:PWY-7911|Reactome:R-BTA-3371453|Reactome:R-BTA-72163|Reactome:R-BTA-9772755|Reactome:R-CEL-381340|Reactome:R-CEL-383280|Reactome:R-CEL-5250924|Reactome:R-CEL-6807505|Reactome:R-DDI-5689901|Reactome:R-DDI-6807505|Reactome:R-DDI-72163|Reactome:R-DME-212300|Reactome:R-DME-2559580|Reactome:R-…
Bpev01.c0094.g0068	c34a94f9bf4758cd16bd7b192cf9c4e6	363	SMART	SM00717	sant	66	114	2e-14	T	20-09-2024	IPR001005	SANT/Myb domain	-	MetaCyc:PWY-4061|MetaCyc:PWY-6842|MetaCyc:PWY-7112|MetaCyc:PWY-7250|MetaCyc:PWY-7511|MetaCyc:PWY-7533|MetaCyc:PWY-7911|Reactome:R-BTA-3371453|Reactome:R-BTA-72163|Reactome:R-BTA-9772755|Reactome:R-CEL-381340|Reactome:R-CEL-383280|Reactome:R-CEL-5250924|Reactome:R-CEL-6807505|Reactome:R-DDI-5689901|Reactome:R-DDI-6807505|Reactome:R-DDI-72163|Reactome:R-DME-212300|Reactome:R-DME-2559580|Reactome:R-…
Bpev01.c0094.g0068	c34a94f9bf4758cd16bd7b192cf9c4e6	363	Gene3D	G3DSA:1.10.10.60	-	68	130	5.9e-20	T	20-09-2024	-	-	-	-
Bpev01.c0094.g0068	c34a94f9bf4758cd16bd7b192cf9c4e6	363	SUPERFAMILY	SSF46689	Homeodomain-like	11	108	3.04e-29	T	20-09-2024	IPR009057	Homedomain-like superfamily	-	MetaCyc:PWY-2722|MetaCyc:PWY-2723|MetaCyc:PWY-2961|MetaCyc:PWY-3602|MetaCyc:PWY-361|MetaCyc:PWY-4801|MetaCyc:PWY-4922|MetaCyc:PWY-5048|MetaCyc:PWY-5129|MetaCyc:PWY-5132|MetaCyc:PWY-5133|MetaCyc:PWY-5139|MetaCyc:PWY-5175|MetaCyc:PWY-5268|MetaCyc:PWY-5284|MetaCyc:PWY-5292|MetaCyc:PWY-5307|MetaCyc:PWY-5313|MetaCyc:PWY-5317|MetaCyc:PWY-5318|MetaCyc:PWY-5353|MetaCyc:PWY-5368|MetaCyc:PWY-5400|MetaCyc:P…
Bpev01.c0094.g0068	c34a94f9bf4758cd16bd7b192cf9c4e6	363	PANTHER	PTHR47994	F14D16.11-RELATED	1	361	1.4e-126	T	20-09-2024	IPR051769	Plant MYB Transcription Factor	-	-
Bpev01.c0038.g0014	0006c4d780245f4396b278aa9bab79b8	223	FunFam	G3DSA:1.10.10.60:FF:000353	Transcription factor WER	63	135	1.5e-36	T	20-09-2024	-	-	-	-
Bpev01.c0038.g0014	0006c4d780245f4396b278aa9bab79b8	223	CDD	cd00167	SANT	12	56	1.1803e-11	T	20-09-2024	IPR001005	SANT/Myb domain	-	MetaCyc:PWY-4061|MetaCyc:PWY-6842|MetaCyc:PWY-7112|MetaCyc:PWY-7250|MetaCyc:PWY-7511|MetaCyc:PWY-7533|MetaCyc:PWY-7911|Reactome:R-BTA-3371453|Reactome:R-BTA-72163|Reactome:R-BTA-9772755|Reactome:R-CEL-381340|Reactome:R-CEL-383280|Reactome:R-CEL-5250924|Reactome:R-CEL-6807505|Reactome:R-DDI-5689901|Reactome:R-DDI-6807505|Reactome:R-DDI-72163|Reactome:R-DME-212300|Reactome:R-DME-2559580|Reactome:R-…
Bpev01.c0038.g0014	0006c4d780245f4396b278aa9bab79b8	223	ProSiteProfiles	PS50090	Myb-like domain profile.	57	107	10.6268	T	20-09-2024	IPR001005	SANT/Myb domain	-	MetaCyc:PWY-4061|MetaCyc:PWY-6842|MetaCyc:PWY-7112|MetaCyc:PWY-7250|MetaCyc:PWY-7511|MetaCyc:PWY-7533|MetaCyc:PWY-7911|Reactome:R-BTA-3371453|Reactome:R-BTA-72163|Reactome:R-BTA-9772755|Reactome:R-CEL-381340|Reactome:R-CEL-383280|Reactome:R-CEL-5250924|Reactome:R-CEL-6807505|Reactome:R-DDI-5689901|Reactome:R-DDI-6807505|Reactome:R-DDI-72163|Reactome:R-DME-212300|Reactome:R-DME-2559580|Reactome:R-…
Bpev01.c0038.g0014	0006c4d780245f4396b278aa9bab79b8	223	FunFam	G3DSA:1.10.10.60:FF:000001	MYB-related transcription factor	8	61	1.2e-27	T	20-09-2024	-	-	-	-
Bpev01.c0038.g0014	0006c4d780245f4396b278aa9bab79b8	223	CDD	cd00167	SANT	65	107	3.8585e-12	T	20-09-2024	IPR001005	SANT/Myb domain	-	MetaCyc:PWY-4061|MetaCyc:PWY-6842|MetaCyc:PWY-7112|MetaCyc:PWY-7250|MetaCyc:PWY-7511|MetaCyc:PWY-7533|MetaCyc:PWY-7911|Reactome:R-BTA-3371453|Reactome:R-BTA-72163|Reactome:R-BTA-9772755|Reactome:R-CEL-381340|Reactome:R-CEL-383280|Reactome:R-CEL-5250924|Reactome:R-CEL-6807505|Reactome:R-DDI-5689901|Reactome:R-DDI-6807505|Reactome:R-DDI-72163|Reactome:R-DME-212300|Reactome:R-DME-2559580|Reactome:R-…
Bpev01.c0038.g0014	0006c4d780245f4396b278aa9bab79b8	223	ProSiteProfiles	PS51294	Myb-type HTH DNA-binding domain profile.	57	111	27.3792	T	20-09-2024	IPR017930	Myb domain	-	Reactome:R-BTA-3371453|Reactome:R-BTA-72163|Reactome:R-BTA-9772755|Reactome:R-CEL-6807505|Reactome:R-DDI-5689901|Reactome:R-DDI-6807505|Reactome:R-DDI-72163|Reactome:R-DME-5689880|Reactome:R-DRE-3371453|Reactome:R-DRE-5689901|Reactome:R-GGA-418124|Reactome:R-HSA-110328|Reactome:R-HSA-110329|Reactome:R-HSA-110330|Reactome:R-HSA-110331|Reactome:R-HSA-1221632|Reactome:R-HSA-1251985|Reactome:R-HSA-13…
Bpev01.c0038.g0014	0006c4d780245f4396b278aa9bab79b8	223	Pfam	PF00249	Myb-like DNA-binding domain	62	107	3.3e-15	T	20-09-2024	IPR001005	SANT/Myb domain	-	MetaCyc:PWY-4061|MetaCyc:PWY-6842|MetaCyc:PWY-7112|MetaCyc:PWY-7250|MetaCyc:PWY-7511|MetaCyc:PWY-7533|MetaCyc:PWY-7911|Reactome:R-BTA-3371453|Reactome:R-BTA-72163|Reactome:R-BTA-9772755|Reactome:R-CEL-381340|Reactome:R-CEL-383280|Reactome:R-CEL-5250924|Reactome:R-CEL-6807505|Reactome:R-DDI-5689901|Reactome:R-DDI-6807505|Reactome:R-DDI-72163|Reactome:R-DME-212300|Reactome:R-DME-2559580|Reactome:R-…
[truncated: 2,933 more rows]

## Sheet: Table S4
Table S4 Sequence alignment of HD-like genes in Arabidopsis and birch.
>A0A178VEK7_MYB_family_DUO1
--------MRK------------------------------------------M------
------------------------------------------------------------
------------------------------------------------------------
------------------------------------------------------------
------------------------------------------------------------
------------------------------------------------------------
[truncated: 34,425 more rows]

## Sheet: Table S5
Table S5 Family information of HD-like genes in birch.
[truncated: 268 more rows]

[truncated: 3 more sheets: Table S6, Table S7, Table S8]
